# Supplementary material for: The HAPSTR2 retrogene buffers stress signaling and resilience in mammals
Source: Nat Commun. 2023 Jan 11;14:152. doi: 10.1038/s41467-022-35697-1 (PMC9834230; doi:10.1038/s41467-022-35697-1)
Supplement: Supplementary file 3 — Supplementary Data 1 [file 41467_2022_35697_MOESM3_ESM.xlsx]

## Sheet: Table S1
## All identified proteins. Note that the summary columns (red/blue) are log2 fold change of average in indivated condition vs. average in empty vector control. FH1: flag-hapstr1. FH2: flag-hapstr2.
Alternate ID	id	Accession Number	Molecular Weight	Protein Grouping Ambiguity	Taxonomy	EV1	EV2	FH11	FH12	FH21	FH22	FH1	FH2
HUWE1	E3 ubiquitin-protein ligase HUWE1 OS=Homo sapiens OX=9606 GN=HUWE1 PE=1 SV=3	Q7Z6Z7	482 kDa		unknown	7.8411	9.176	113.16	161.56	42.398	31.06	3.86306	1.98838
GLA	Alpha-galactosidase A OS=Homo sapiens OX=9606 GN=GLA PE=1 SV=1	P06280	49 kDa		unknown	0.98013	0	13.261	8.5533	5.1705	4.7061	2.99838	1.99467
KIF5B	Kinesin-1 heavy chain OS=Homo sapiens OX=9606 GN=KIF5B PE=1 SV=1	P33176	110 kDa	TRUE	unknown	0	0	3.5363	10.454	8.2729	1.8824	2.99913	2.60351
RNH1	Ribonuclease inhibitor OS=Homo sapiens OX=9606 GN=RNH1 PE=1 SV=2	P13489	50 kDa		unknown	0	0	7.9567	5.7022	6.2047	2.8237	2.96891	2.46315
ETFB	Electron transfer flavoprotein subunit beta OS=Homo sapiens OX=9606 GN=ETFB PE=1 SV=3	P38117	28 kDa		unknown	0.98013	0	9.7248	10.454	3.1023	4.7061	2.89573	1.71864
DDT	D-dopachrome decarboxylase OS=Homo sapiens OX=9606 GN=DDT PE=1 SV=3	P30046	13 kDa		unknown	0	0	7.0726	5.7022	5.1705	7.5298	2.88507	2.87777
CAPZA1	F-actin-capping protein subunit alpha-1 OS=Homo sapiens OX=9606 GN=CAPZA1 PE=1 SV=3	P52907	33 kDa		unknown	0	0	5.3045	6.6526	2.0682	2.8237	2.80293	1.7849
HK1	Hexokinase-1 OS=Homo sapiens OX=9606 GN=HK1 PE=1 SV=3	P19367	102 kDa	TRUE	unknown	0	1.0196	6.1885	11.404	5.1705	5.6473	2.69787	2.08572
PMPCB	Mitochondrial-processing peptidase subunit beta OS=Homo sapiens OX=9606 GN=PMPCB PE=1 SV=2	O75439	54 kDa	TRUE	unknown	1.9603	0	9.7248	12.355	8.2729	6.5886	2.60414	2.09005
GNS	N-acetylglucosamine-6-sulfatase OS=Homo sapiens OX=9606 GN=GNS PE=1 SV=3	P15586	62 kDa		unknown	0	0	5.3045	4.7518	0	0	2.59172	0
SDHB	Succinate dehydrogenase [ubiquinone] iron-sulfur subunit, mitochondrial OS=Homo sapiens OX=9606 GN=SDHB PE=1 SV=3	P21912	32 kDa		unknown	0	0	3.5363	5.7022	3.1023	5.6473	2.49038	2.42621
PRDX5	Peroxiredoxin-5, mitochondrial OS=Homo sapiens OX=9606 GN=PRDX5 PE=1 SV=4	P30044	22 kDa		unknown	0	0	3.5363	5.7022	0	0	2.49038	0
USP7	Ubiquitin carboxyl-terminal hydrolase 7 OS=Homo sapiens OX=9606 GN=USP7 PE=1 SV=2	Q93009	128 kDa		unknown	0	0	4.4204	4.7518	0	0	2.48184	0
SMC3	Structural maintenance of chromosomes protein 3 OS=Homo sapiens OX=9606 GN=SMC3 PE=1 SV=2	Q9UQE7	142 kDa		unknown	0	0	5.3045	3.8015	3.1023	1.8824	2.47327	1.8042
ADSS2	Adenylosuccinate synthetase isozyme 2 OS=Homo sapiens OX=9606 GN=ADSS2 PE=1 SV=3	P30520	50 kDa		unknown	2.9404	0	10.609	11.404	3.1023	3.7649	2.28112	0.843851
RANBP2	E3 SUMO-protein ligase RanBP2 OS=Homo sapiens OX=9606 GN=RANBP2 PE=1 SV=2	P49792	358 kDa		unknown	0	0	5.3045	2.8511	6.2047	3.7649	2.3442	2.5813
DIS3	Exosome complex exonuclease RRP44 OS=Homo sapiens OX=9606 GN=DIS3 PE=1 SV=2	Q9Y2L1	109 kDa		unknown	0.98013	0	6.1885	5.7022	5.1705	2.8237	2.22067	1.74572
CLIC4	Chloride intracellular channel protein 4 OS=Homo sapiens OX=9606 GN=CLIC4 PE=1 SV=4	Q9Y696	29 kDa		unknown	0.98013	0	6.1885	5.7022	4.1364	1.8824	2.22067	1.42801
HADHA	Trifunctional enzyme subunit alpha, mitochondrial OS=Homo sapiens OX=9606 GN=HADHA PE=1 SV=2	P40939	83 kDa		unknown	1.9603	2.0391	12.377	10.454	2.0682	3.7649	2.04925	0.384765
ANP32A	Acidic leucine-rich nuclear phosphoprotein 32 family member A OS=Homo sapiens OX=9606 GN=ANP32A PE=1 SV=1	P39687	29 kDa	TRUE	unknown	0	0	5.3045	1.9007	2.0682	2.8237	2.20245	1.7849
SFXN1	Sideroflexin-1 OS=Homo sapiens OX=9606 GN=SFXN1 PE=1 SV=4	Q9H9B4	36 kDa		unknown	1.9603	1.0196	10.609	6.6526	2.0682	5.6473	1.95154	0.964171
NCSTN	Nicastrin OS=Homo sapiens OX=9606 GN=NCSTN PE=1 SV=2	Q92542	78 kDa		unknown	2.9404	0	8.8408	7.6029	4.1364	5.6473	1.90043	1.25409
VIM	Vimentin OS=Homo sapiens OX=9606 GN=VIM PE=1 SV=4	P08670	54 kDa	TRUE	unknown	1.9603	0	6.1885	6.6526	4.1364	2.8237	1.90592	1.17791
ACO2	Aconitate hydratase, mitochondrial OS=Homo sapiens OX=9606 GN=ACO2 PE=1 SV=2	Q99798	85 kDa		unknown	4.9007	0	9.7248	11.404	9.307	6.5886	1.74488	1.37479
ERO1A	ERO1-like protein alpha OS=Homo sapiens OX=9606 GN=ERO1A PE=1 SV=2	Q96HE7	54 kDa	TRUE	unknown	2.9404	0	7.0726	7.6029	0	0	1.75503	-1.30463
ANXA6	Annexin A6 OS=Homo sapiens OX=9606 GN=ANXA6 PE=1 SV=3	P08133	76 kDa		unknown	6.8609	6.1173	22.102	21.858	22.75	25.413	1.61751	1.74376
KTN1	Kinectin OS=Homo sapiens OX=9606 GN=KTN1 PE=1 SV=1	Q86UP2	156 kDa		unknown	1.9603	2.0391	9.7248	7.6029	7.2388	3.7649	1.68778	1.11603
ALDH9A1	4-trimethylaminobutyraldehyde dehydrogenase OS=Homo sapiens OX=9606 GN=ALDH9A1 PE=1 SV=3	P49189	54 kDa		unknown	3.9205	0	7.0726	9.5037	7.2388	8.471	1.64967	1.58076
BLVRA	Biliverdin reductase A OS=Homo sapiens OX=9606 GN=BLVRA PE=1 SV=2	P53004	33 kDa		unknown	0.98013	1.0196	5.3045	5.7022	0	9.4122	1.70128	1.5126
DLST	Dihydrolipoyllysine-residue succinyltransferase component of 2-oxoglutarate dehydrogenase complex, mitochondrial OS=Homo sapiens OX=9606 GN=DLST PE=1 SV=4	P36957	49 kDa		unknown	0.98013	0	5.3045	2.8511	3.1023	4.7061	1.76883	1.71864
EBP	3-beta-hydroxysteroid-Delta(8),Delta(7)-isomerase OS=Homo sapiens OX=9606 GN=EBP PE=1 SV=3	Q15125	26 kDa		unknown	0	2.0391	5.3045	5.7022	4.1364	2.8237	1.68715	1.14948
DNM1L	Dynamin-1-like protein OS=Homo sapiens OX=9606 GN=DNM1L PE=1 SV=2	O00429	82 kDa		unknown	0	1.0196	5.3045	2.8511	1.0341	1.8824	1.74985	0.703274
HEXA	Beta-hexosaminidase subunit alpha OS=Homo sapiens OX=9606 GN=HEXA PE=1 SV=2	P06865	61 kDa		unknown	0	1.0196	5.3045	2.8511	0	2.8237	1.74985	0.675783
DIAPH1	Protein diaphanous homolog 1 OS=Homo sapiens OX=9606 GN=DIAPH1 PE=1 SV=2	O60610	141 kDa		unknown	2.9404	3.0587	11.493	9.5037	4.1364	7.5298	1.52352	0.772703
SDHA	Succinate dehydrogenase [ubiquinone] flavoprotein subunit, mitochondrial OS=Homo sapiens OX=9606 GN=SDHA PE=1 SV=2	P31040	73 kDa		unknown	1.9603	2.0391	7.0726	8.5533	6.2047	9.4122	1.55481	1.55407
IARS2	Isoleucine--tRNA ligase, mitochondrial OS=Homo sapiens OX=9606 GN=IARS2 PE=1 SV=2	Q9NSE4	114 kDa		unknown	5.8808	4.0782	15.913	15.206	10.341	4.7061	1.46956	0.51143
GSTO1	Glutathione S-transferase omega-1 OS=Homo sapiens OX=9606 GN=GSTO1 PE=1 SV=2	P78417	28 kDa		unknown	1.9603	3.0587	12.377	5.7022	4.1364	4.7061	1.51636	0.62736
ADK	Adenosine kinase OS=Homo sapiens OX=9606 GN=ADK PE=1 SV=2	P55263	41 kDa		unknown	1.9603	0	5.3045	4.7518	0	2.8237	1.60611	0.28453
INTS1	Integrator complex subunit 1 OS=Homo sapiens OX=9606 GN=INTS1 PE=1 SV=2	Q8N201	244 kDa		unknown	0.98013	1.0196	5.3045	4.7518	2.0682	1.8824	1.59181	0.573133
U2AF1	Splicing factor U2AF 35 kDa subunit OS=Homo sapiens OX=9606 GN=U2AF1 PE=1 SV=3	Q01081	28 kDa		unknown	0.98013	0	1.7682	5.7022	6.2047	2.8237	1.66805	1.88778
SAAL1	Protein SAAL1 OS=Homo sapiens OX=9606 GN=SAAL1 PE=1 SV=2	Q96ER3	54 kDa		unknown	0	2.0391	4.4204	5.7022	0	4.7061	1.58559	0.73144
C1QBP	Complement component 1 Q subcomponent-binding protein, mitochondrial OS=Homo sapiens OX=9606 GN=C1QBP PE=1 SV=1	Q07021	31 kDa		unknown	0.98013	0	3.5363	3.8015	3.1023	1.8824	1.64771	1.22882
PRKAR2A	cAMP-dependent protein kinase type II-alpha regulatory subunit OS=Homo sapiens OX=9606 GN=PRKAR2A PE=1 SV=2	P13861	46 kDa	TRUE	unknown	0.98013	0	3.5363	3.8015	5.1705	3.7649	1.64771	1.87556
DNM2	Dynamin-2 OS=Homo sapiens OX=9606 GN=DNM2 PE=1 SV=2	P50570	98 kDa	TRUE	unknown	0	2.0391	7.0726	2.8511	4.1364	1.8824	1.56173	0.989352
VCL	Vinculin OS=Homo sapiens OX=9606 GN=VCL PE=1 SV=4	P18206	124 kDa		unknown	8.8212	4.0782	20.334	16.156	10.341	12.236	1.36923	0.722055
GRHPR	Glyoxylate reductase/hydroxypyruvate reductase OS=Homo sapiens OX=9606 GN=GRHPR PE=1 SV=1	Q9UBQ7	36 kDa		unknown	0.98013	4.0782	10.609	6.6526	3.1023	3.7649	1.44833	0.329152
ALDH2	Aldehyde dehydrogenase, mitochondrial OS=Homo sapiens OX=9606 GN=ALDH2 PE=1 SV=2	P05091	56 kDa	TRUE	unknown	4.9007	0	8.8408	7.6029	3.1023	6.5886	1.41831	0.760571
ALDH7A1	Alpha-aminoadipic semialdehyde dehydrogenase OS=Homo sapiens OX=9606 GN=ALDH7A1 PE=1 SV=5	P49419	58 kDa		unknown	2.9404	2.0391	10.609	5.7022	3.1023	5.6473	1.39153	0.623087
XRN2	5'-3' exoribonuclease 2 OS=Homo sapiens OX=9606 GN=XRN2 PE=1 SV=1	Q9H0D6	109 kDa		unknown	1.9603	1.0196	4.4204	6.6526	3.1023	0	1.3924	0.035031
RAB7A	Ras-related protein Rab-7a OS=Homo sapiens OX=9606 GN=RAB7A PE=1 SV=1	P51149	23 kDa		unknown	2.9404	5.0978	10.609	11.404	2.0682	7.5298	1.25832	0.208375
LCP1	Plastin-2 OS=Homo sapiens OX=9606 GN=LCP1 PE=1 SV=6	P13796	70 kDa	TRUE	unknown	9.8013	0	10.609	15.206	16.546	11.295	1.23692	1.33835
MOGS	Mannosyl-oligosaccharide glucosidase OS=Homo sapiens OX=9606 GN=MOGS PE=1 SV=5	Q13724	92 kDa		unknown	2.9404	3.0587	7.9567	9.5037	0	8.471	1.28263	0.38849
NACA	Nascent polypeptide-associated complex subunit alpha, muscle-specific form OS=Homo sapiens OX=9606 GN=NACA PE=1 SV=1	E9PAV3	205 kDa		unknown	1.9603	2.0391	6.1885	6.6526	0	2.8237	1.30671	-0.314678
TFRC	Transferrin receptor protein 1 OS=Homo sapiens OX=9606 GN=TFRC PE=1 SV=2	P02786	85 kDa		unknown	2.9404	2.0391	7.9567	6.6526	4.1364	3.7649	1.2508	0.504494
LONP1	Lon protease homolog, mitochondrial OS=Homo sapiens OX=9606 GN=LONP1 PE=1 SV=2	P36776	106 kDa		unknown	11.762	2.0391	16.797	16.156	9.307	11.295	1.14539	0.516425
HYOU1	Hypoxia up-regulated protein 1 OS=Homo sapiens OX=9606 GN=HYOU1 PE=1 SV=1	Q9Y4L1	111 kDa		unknown	4.9007	2.0391	8.8408	9.5037	7.2388	9.4122	1.18632	1.06094
CKAP4	Cytoskeleton-associated protein 4 OS=Homo sapiens OX=9606 GN=CKAP4 PE=1 SV=2	Q07065	66 kDa		unknown	9.8013	9.176	22.102	19.958	10.341	12.236	1.07064	0.22848
ISOC2	Isochorismatase domain-containing protein 2 OS=Homo sapiens OX=9606 GN=ISOC2 PE=1 SV=1	Q96AB3	22 kDa		unknown	2.9404	6.1173	10.609	11.404	4.1364	4.7061	1.11876	-0.0283539
HSPE1	10 kDa heat shock protein, mitochondrial OS=Homo sapiens OX=9606 GN=HSPE1 PE=1 SV=2	P61604	11 kDa		unknown	5.8808	4.0782	15.029	8.5533	12.409	10.353	1.09705	1.05003
GANAB	Neutral alpha-glucosidase AB OS=Homo sapiens OX=9606 GN=GANAB PE=1 SV=3	Q14697	107 kDa		unknown	18.623	11.215	29.174	33.263	13.443	14.118	1.01714	-0.107055
PYGL	Glycogen phosphorylase, liver form OS=Homo sapiens OX=9606 GN=PYGL PE=1 SV=4	P06737	97 kDa		unknown	8.8212	11.215	20.334	22.809	19.648	12.236	1.03463	0.620729
IDH3A	Isocitrate dehydrogenase [NAD] subunit alpha, mitochondrial OS=Homo sapiens OX=9606 GN=IDH3A PE=1 SV=1	P50213	40 kDa		unknown	5.8808	6.1173	15.029	12.355	2.0682	10.353	1.0698	0.0429602
RNPEP	Aminopeptidase B OS=Homo sapiens OX=9606 GN=RNPEP PE=1 SV=2	Q9H4A4	73 kDa		unknown	6.8609	2.0391	8.8408	12.355	8.2729	7.5298	1.08954	0.707768
GLUD1	Glutamate dehydrogenase 1, mitochondrial OS=Homo sapiens OX=9606 GN=GLUD1 PE=1 SV=2	P00367	61 kDa		unknown	7.8411	6.1173	13.261	17.107	11.375	13.177	1.02025	0.734505
HSD17B4	Peroxisomal multifunctional enzyme type 2 OS=Homo sapiens OX=9606 GN=HSD17B4 PE=1 SV=3	P51659	80 kDa		unknown	2.9404	3.0587	6.1885	8.5533	3.1023	7.5298	1.06555	0.659185
ATP5PO	ATP synthase subunit O, mitochondrial OS=Homo sapiens OX=9606 GN=ATP5PO PE=1 SV=1	P48047	23 kDa		unknown	2.9404	2.0391	7.0726	5.7022	5.1705	3.7649	1.08194	0.64781
PFAS	Phosphoribosylformylglycinamidine synthase OS=Homo sapiens OX=9606 GN=PFAS PE=1 SV=4	O15067	145 kDa		unknown	18.623	8.1564	27.406	24.71	24.819	18.824	0.911019	0.665357
DDX17	Probable ATP-dependent RNA helicase DDX17 OS=Homo sapiens OX=9606 GN=DDX17 PE=1 SV=2	Q92841	80 kDa	TRUE	unknown	11.762	10.196	18.566	24.71	14.478	13.177	0.918239	0.307768
HSP90AA2P	Heat shock protein HSP 90-alpha A2 OS=Homo sapiens OX=9606 GN=HSP90AA2P PE=1 SV=2	Q14568	39 kDa	TRUE	unknown	22.543	0	21.218	22.809	24.819	26.354	0.907169	1.11538
UQCRC1	Cytochrome b-c1 complex subunit 1, mitochondrial OS=Homo sapiens OX=9606 GN=UQCRC1 PE=1 SV=3	P31930	53 kDa	TRUE	unknown	8.8212	7.1369	15.913	16.156	14.478	16.942	0.923825	0.896077
STOML2	Stomatin-like protein 2, mitochondrial OS=Homo sapiens OX=9606 GN=STOML2 PE=1 SV=1	Q9UJZ1	39 kDa		unknown	5.8808	5.0978	10.609	12.355	4.1364	5.6473	0.943714	-0.139342
UFL1	E3 UFM1-protein ligase 1 OS=Homo sapiens OX=9606 GN=UFL1 PE=1 SV=2	O94874	90 kDa		unknown	5.8808	2.0391	8.8408	8.5533	4.1364	2.8237	0.96722	-0.146811
PDIA4	Protein disulfide-isomerase A4 OS=Homo sapiens OX=9606 GN=PDIA4 PE=1 SV=2	P13667	73 kDa		unknown	5.8808	1.0196	8.8408	6.6526	7.2388	4.7061	0.974869	0.647796
HSP90B1	Endoplasmin OS=Homo sapiens OX=9606 GN=HSP90B1 PE=1 SV=1	P14625	92 kDa	TRUE	unknown	39.205	33.645	75.146	55.121	50.671	39.531	0.821379	0.300796
ECHS1	Enoyl-CoA hydratase, mitochondrial OS=Homo sapiens OX=9606 GN=ECHS1 PE=1 SV=4	P30084	31 kDa		unknown	3.9205	2.0391	6.1885	7.6029	5.1705	6.5886	0.988371	0.789618
HDLBP	Vigilin OS=Homo sapiens OX=9606 GN=HDLBP PE=1 SV=2	Q00341	141 kDa		unknown	3.9205	1.0196	4.4204	7.6029	2.0682	4.7061	1.0148	0.338328
P4HB	Protein disulfide-isomerase OS=Homo sapiens OX=9606 GN=P4HB PE=1 SV=3	P07237	57 kDa		unknown	20.583	10.196	29.174	27.561	16.546	12.236	0.841449	-0.0906849
SSBP1	Single-stranded DNA-binding protein, mitochondrial OS=Homo sapiens OX=9606 GN=SSBP1 PE=1 SV=1	Q04837	17 kDa		unknown	2.9404	3.0587	7.0726	6.6526	5.1705	4.7061	0.975169	0.570212
ARHGDIA	Rho GDP-dissociation inhibitor 1 OS=Homo sapiens OX=9606 GN=ARHGDIA PE=1 SV=3	P52565	23 kDa		unknown	2.9404	2.0391	5.3045	6.6526	4.1364	0	0.999804	-0.185731
ETFA	Electron transfer flavoprotein subunit alpha, mitochondrial OS=Homo sapiens OX=9606 GN=ETFA PE=1 SV=1	P13804	35 kDa		unknown	14.702	10.196	19.45	26.61	18.614	17.883	0.837338	0.517247
RPL10	60S ribosomal protein L10 OS=Homo sapiens OX=9606 GN=RPL10 PE=1 SV=5	P27635	25 kDa		unknown	3.9205	0	4.4204	5.7022	2.0682	5.6473	1.03391	0.714569
LETM1	Mitochondrial proton/calcium exchanger protein OS=Homo sapiens OX=9606 GN=LETM1 PE=1 SV=1	O95202	83 kDa		unknown	2.9404	4.0782	10.609	4.7518	5.1705	7.5298	0.944858	0.70487
TBC1D4	TBC1 domain family member 4 OS=Homo sapiens OX=9606 GN=TBC1D4 PE=1 SV=2	O60343	147 kDa		unknown	1.9603	3.0587	6.1885	5.7022	5.1705	5.6473	0.984782	0.868811
FLNB	Filamin-B OS=Homo sapiens OX=9606 GN=FLNB PE=1 SV=2	O75369	278 kDa	TRUE	unknown	14.702	7.1369	19.45	20.908	14.478	11.295	0.829317	0.220365
VDAC1	Voltage-dependent anion-selective channel protein 1 OS=Homo sapiens OX=9606 GN=VDAC1 PE=1 SV=2	P21796	31 kDa	TRUE	unknown	10.781	5.0978	15.029	15.206	6.2047	18.824	0.850378	0.596242
SEC23A	Protein transport protein Sec23A OS=Homo sapiens OX=9606 GN=SEC23A PE=1 SV=2	Q15436	86 kDa		unknown	2.9404	1.0196	7.0726	2.8511	4.1364	3.7649	1.00045	0.732306
RPL7	60S ribosomal protein L7 OS=Homo sapiens OX=9606 GN=RPL7 PE=1 SV=1	P18124	29 kDa		unknown	16.662	8.1564	28.29	16.156	15.512	13.177	0.792331	0.194498
RPL3	60S ribosomal protein L3 OS=Homo sapiens OX=9606 GN=RPL3 PE=1 SV=2	P39023	46 kDa		unknown	3.9205	4.0782	10.609	5.7022	5.1705	7.5298	0.872914	0.556033
CDC42	Cell division control protein 42 homolog OS=Homo sapiens OX=9606 GN=CDC42 PE=1 SV=2	P60953	21 kDa		unknown	3.9205	3.0587	8.8408	5.7022	3.1023	5.6473	0.881562	0.259624
FH	Fumarate hydratase, mitochondrial OS=Homo sapiens OX=9606 GN=FH PE=1 SV=3	P07954	55 kDa		unknown	5.8808	1.0196	10.609	3.8015	2.0682	9.4122	0.882677	0.598921
PGM1	Phosphoglucomutase-1 OS=Homo sapiens OX=9606 GN=PGM1 PE=1 SV=3	P36871	61 kDa		unknown	11.762	7.1369	18.566	15.206	7.2388	12.236	0.775404	0.0392177
CKMT1A	Creatine kinase U-type, mitochondrial OS=Homo sapiens OX=9606 GN=CKMT1A PE=1 SV=1	P12532	47 kDa		unknown	4.9007	5.0978	8.8408	10.454	2.0682	6.5886	0.827647	-0.17108
ATP2A2	Sarcoplasmic/endoplasmic reticulum calcium ATPase 2 OS=Homo sapiens OX=9606 GN=ATP2A2 PE=1 SV=1	P16615	115 kDa		unknown	1.9603	4.0782	5.3045	7.6029	5.1705	5.6473	0.89103	0.67315
HSDL2	Hydroxysteroid dehydrogenase-like protein 2 OS=Homo sapiens OX=9606 GN=HSDL2 PE=1 SV=1	Q6YN16	45 kDa		unknown	4.9007	1.0196	7.9567	4.7518	6.2047	5.6473	0.893023	0.806467
AIFM1	Apoptosis-inducing factor 1, mitochondrial OS=Homo sapiens OX=9606 GN=AIFM1 PE=1 SV=1	O95831	67 kDa		unknown	17.642	10.196	21.218	26.61	19.648	16.001	0.739806	0.335461
CUL4B	Cullin-4B OS=Homo sapiens OX=9606 GN=CUL4B PE=1 SV=4	Q13620	104 kDa	TRUE	unknown	4.9007	5.0978	9.7248	9.5037	3.1023	4.7061	0.823148	-0.290764
SEPTIN11	Septin-11 OS=Homo sapiens OX=9606 GN=SEPTIN11 PE=1 SV=3	Q9NVA2	49 kDa		unknown	1.9603	4.0782	7.0726	5.7022	1.0341	3.7649	0.87814	-0.241604
ACADM	Medium-chain specific acyl-CoA dehydrogenase, mitochondrial OS=Homo sapiens OX=9606 GN=ACADM PE=1 SV=1	P11310	47 kDa		unknown	2.9404	2.0391	4.4204	6.6526	2.0682	1.8824	0.905395	-0.230089
ALDH1B1	Aldehyde dehydrogenase X, mitochondrial OS=Homo sapiens OX=9606 GN=ALDH1B1 PE=1 SV=4	P30837	57 kDa	TRUE	unknown	8.8212	3.0587	11.493	10.454	7.2388	6.5886	0.786848	0.189427
SAE1	SUMO-activating enzyme subunit 1 OS=Homo sapiens OX=9606 GN=SAE1 PE=1 SV=1	Q9UBE0	38 kDa		unknown	0.98013	1.0196	4.4204	1.9007	1.0341	5.6473	1.05687	1.11803
SYNCRIP	Heterogeneous nuclear ribonucleoprotein Q OS=Homo sapiens OX=9606 GN=SYNCRIP PE=1 SV=2	O60506	70 kDa	TRUE	unknown	0	10.196	9.7248	9.5037	10.341	13.177	0.799594	1.06511
ENO1	Alpha-enolase OS=Homo sapiens OX=9606 GN=ENO1 PE=1 SV=2	P06733	47 kDa	TRUE	unknown	61.748	47.919	92.828	81.732	59.978	64.944	0.660956	0.184739
MDH1	Malate dehydrogenase, cytoplasmic OS=Homo sapiens OX=9606 GN=MDH1 PE=1 SV=4	P40925	36 kDa		unknown	17.642	5.0978	18.566	19.958	11.375	9.4122	0.711943	-0.11861
ANXA2	Annexin A2 OS=Homo sapiens OX=9606 GN=ANXA2 PE=1 SV=2	P07355	39 kDa		unknown	16.662	13.254	22.986	26.61	21.716	11.295	0.692979	0.133528
USP14	Ubiquitin carboxyl-terminal hydrolase 14 OS=Homo sapiens OX=9606 GN=USP14 PE=1 SV=3	P54578	56 kDa		unknown	1.9603	2.0391	3.5363	5.7022	5.1705	2.8237	0.905559	0.736273
GDI2	Rab GDP dissociation inhibitor beta OS=Homo sapiens OX=9606 GN=GDI2 PE=1 SV=2	P50395	51 kDa	TRUE	unknown	16.662	11.215	21.218	24.71	17.58	16.942	0.681833	0.28973
SRP68	Signal recognition particle subunit SRP68 OS=Homo sapiens OX=9606 GN=SRP68 PE=1 SV=2	Q9UHB9	71 kDa		unknown	13.722	4.0782	12.377	18.057	15.512	14.118	0.711992	0.675779
JUP	Junction plakoglobin OS=Homo sapiens OX=9606 GN=JUP PE=1 SV=3	P14923	82 kDa		unknown	3.9205	3.0587	6.1885	7.6029	4.1364	2.8237	0.81448	-0.00307208
PDIA3	Protein disulfide-isomerase A3 OS=Homo sapiens OX=9606 GN=PDIA3 PE=1 SV=4	P30101	57 kDa		unknown	18.623	8.1564	23.87	19.958	23.785	16.001	0.671193	0.537983
IGF2BP3	Insulin-like growth factor 2 mRNA-binding protein 3 OS=Homo sapiens OX=9606 GN=IGF2BP3 PE=1 SV=2	O00425	64 kDa	TRUE	unknown	0	4.0782	3.5363	5.7022	0	1.8824	0.886733	-0.646695
PARK7	Parkinson disease protein 7 OS=Homo sapiens OX=9606 GN=PARK7 PE=1 SV=2	Q99497	20 kDa		unknown	10.781	7.1369	15.029	15.206	9.307	14.118	0.694562	0.352182
PAFAH1B2	Platelet-activating factor acetylhydrolase IB subunit alpha2 OS=Homo sapiens OX=9606 GN=PAFAH1B2 PE=1 SV=1	P68402	26 kDa	TRUE	unknown	5.8808	0	5.3045	6.6526	7.2388	7.5298	0.824585	1.08935
PGAM1	Phosphoglycerate mutase 1 OS=Homo sapiens OX=9606 GN=PGAM1 PE=1 SV=2	P18669	29 kDa		unknown	12.742	11.215	20.334	19.007	15.512	12.236	0.67145	0.196669
TTLL12	Tubulin--tyrosine ligase-like protein 12 OS=Homo sapiens OX=9606 GN=TTLL12 PE=1 SV=2	Q14166	74 kDa		unknown	8.8212	5.0978	11.493	12.355	15.512	15.06	0.699303	1.03288
MYBBP1A	Myb-binding protein 1A OS=Homo sapiens OX=9606 GN=MYBBP1A PE=1 SV=2	Q9BQG0	149 kDa		unknown	8.8212	5.0978	11.493	12.355	4.1364	9.4122	0.699303	-0.033965
PPIA	Peptidyl-prolyl cis-trans isomerase A OS=Homo sapiens OX=9606 GN=PPIA PE=1 SV=2	P62937	18 kDa		unknown	11.762	8.1564	20.334	12.355	7.2388	5.6473	0.662336	-0.558177
NCAPD3	Condensin-2 complex subunit D3 OS=Homo sapiens OX=9606 GN=NCAPD3 PE=1 SV=2	P42695	169 kDa		unknown	2.9404	0	3.5363	3.8015	4.1364	3.7649	0.918455	1.00299
EIF3A	Eukaryotic translation initiation factor 3 subunit A OS=Homo sapiens OX=9606 GN=EIF3A PE=1 SV=1	Q14152	167 kDa		unknown	8.8212	7.1369	13.261	13.305	9.307	11.295	0.669664	0.331816
ATP6V1A	V-type proton ATPase catalytic subunit A OS=Homo sapiens OX=9606 GN=ATP6V1A PE=1 SV=2	P38606	68 kDa		unknown	2.9404	3.0587	7.0726	4.7518	6.2047	3.7649	0.789307	0.581465
PPM1G	Protein phosphatase 1G OS=Homo sapiens OX=9606 GN=PPM1G PE=1 SV=1	O15355	59 kDa		unknown	1.9603	1.0196	3.5363	3.8015	4.1364	4.7061	0.906966	1.12251
SMC4	Structural maintenance of chromosomes protein 4 OS=Homo sapiens OX=9606 GN=SMC4 PE=1 SV=2	Q9NTJ3	147 kDa		unknown	1.9603	4.0782	7.0726	4.7518	7.2388	4.7061	0.782219	0.794739
AKR1B1	Aldo-keto reductase family 1 member B1 OS=Homo sapiens OX=9606 GN=AKR1B1 PE=1 SV=3	P15121	36 kDa		unknown	8.8212	4.0782	13.261	8.5533	9.307	7.5298	0.676574	0.3383
RAB5C	Ras-related protein Rab-5C OS=Homo sapiens OX=9606 GN=RAB5C PE=1 SV=2	P51148	23 kDa		unknown	0.98013	2.0391	3.5363	3.8015	0	3.7649	0.895617	0.19983
RAN	GTP-binding nuclear protein Ran OS=Homo sapiens OX=9606 GN=RAN PE=1 SV=3	P62826	24 kDa		unknown	18.623	8.1564	23.87	18.057	19.648	11.295	0.610071	0.194935
TRAP1	Heat shock protein 75 kDa, mitochondrial OS=Homo sapiens OX=9606 GN=TRAP1 PE=1 SV=3	Q12931	80 kDa		unknown	18.623	10.196	22.986	21.858	15.512	16.942	0.604044	0.160851
TALDO1	Transaldolase OS=Homo sapiens OX=9606 GN=TALDO1 PE=1 SV=2	P37837	38 kDa		unknown	12.742	9.176	18.566	16.156	11.375	21.648	0.618548	0.550206
COPS2	COP9 signalosome complex subunit 2 OS=Homo sapiens OX=9606 GN=COPS2 PE=1 SV=1	P61201	52 kDa		unknown	2.9404	2.0391	4.4204	5.7022	3.1023	4.7061	0.796504	0.490894
RANGAP1	Ran GTPase-activating protein 1 OS=Homo sapiens OX=9606 GN=RANGAP1 PE=1 SV=1	P46060	64 kDa		unknown	8.8212	5.0978	10.609	12.355	10.341	10.353	0.649099	0.511561
RAP1GDS1	Rap1 GTPase-GDP dissociation stimulator 1 OS=Homo sapiens OX=9606 GN=RAP1GDS1 PE=1 SV=3	P52306	66 kDa		unknown	1.9603	3.0587	4.4204	5.7022	3.1023	3.7649	0.788362	0.337213
PDCD6IP	Programmed cell death 6-interacting protein OS=Homo sapiens OX=9606 GN=PDCD6IP PE=1 SV=1	Q8WUM4	96 kDa		unknown	19.603	12.235	24.754	23.759	19.648	25.413	0.57801	0.475888
GOT1	Aspartate aminotransferase, cytoplasmic OS=Homo sapiens OX=9606 GN=GOT1 PE=1 SV=3	P17174	46 kDa		unknown	4.9007	2.0391	7.0726	5.7022	0	2.8237	0.724824	-0.890102
BSG	Basigin OS=Homo sapiens OX=9606 GN=BSG PE=1 SV=2	P35613	42 kDa		unknown	4.9007	2.0391	7.9567	4.7518	5.1705	8.471	0.718336	0.807064
CFL1	Cofilin-1 OS=Homo sapiens OX=9606 GN=CFL1 PE=1 SV=3	P23528	19 kDa		unknown	10.781	7.1369	15.913	12.355	7.2388	8.471	0.603728	-0.169518
MCM3	DNA replication licensing factor MCM3 OS=Homo sapiens OX=9606 GN=MCM3 PE=1 SV=3	P25205	91 kDa		unknown	18.623	21.411	29.174	30.412	24.819	29.178	0.551046	0.413793
FARSB	Phenylalanine--tRNA ligase beta subunit OS=Homo sapiens OX=9606 GN=FARSB PE=1 SV=3	Q9NSD9	66 kDa		unknown	12.742	4.0782	13.261	13.305	12.409	16.942	0.602017	0.73623
IMMT	MICOS complex subunit MIC60 OS=Homo sapiens OX=9606 GN=IMMT PE=1 SV=1	Q16891	84 kDa	TRUE	unknown	6.8609	4.0782	11.493	6.6526	3.1023	12.236	0.638728	0.422225
PSMD11	26S proteasome non-ATPase regulatory subunit 11 OS=Homo sapiens OX=9606 GN=PSMD11 PE=1 SV=3	O00231	47 kDa		unknown	13.722	16.313	22.102	22.809	9.307	21.648	0.550277	0.0408484
HSPA4L	Heat shock 70 kDa protein 4L OS=Homo sapiens OX=9606 GN=HSPA4L PE=1 SV=3	O95757	95 kDa	TRUE	unknown	11.762	5.0978	15.029	11.404	12.409	16.942	0.592252	0.733197
SLC25A13	Calcium-binding mitochondrial carrier protein Aralar2 OS=Homo sapiens OX=9606 GN=SLC25A13 PE=1 SV=2	Q9UJS0	74 kDa		unknown	6.8609	10.196	11.493	15.206	13.443	11.295	0.590687	0.488578
ANXA5	Annexin A5 OS=Homo sapiens OX=9606 GN=ANXA5 PE=1 SV=2	P08758	36 kDa		unknown	23.523	11.215	24.754	26.61	14.478	21.648	0.538594	0.0535021
ME2	NAD-dependent malic enzyme, mitochondrial OS=Homo sapiens OX=9606 GN=ME2 PE=1 SV=1	P23368	65 kDa		unknown	0.98013	3.0587	1.7682	6.6526	5.1705	2.8237	0.787125	0.726822
EIF2S3	Eukaryotic translation initiation factor 2 subunit 3 OS=Homo sapiens OX=9606 GN=EIF2S3 PE=1 SV=3	P41091	51 kDa		unknown	3.9205	0	4.4204	3.8015	2.0682	5.6473	0.787872	0.714569
EEF2	Elongation factor 2 OS=Homo sapiens OX=9606 GN=EEF2 PE=1 SV=4	P13639	95 kDa	TRUE	unknown	116.64	90.74	131.73	158.71	120.99	116.71	0.482017	0.195106
EFTUD2	116 kDa U5 small nuclear ribonucleoprotein component OS=Homo sapiens OX=9606 GN=EFTUD2 PE=1 SV=1	Q15029	109 kDa	TRUE	unknown	3.9205	4.0782	5.3045	8.5533	5.1705	6.5886	0.66538	0.460574
PSMD12	26S proteasome non-ATPase regulatory subunit 12 OS=Homo sapiens OX=9606 GN=PSMD12 PE=1 SV=3	O00232	53 kDa		unknown	4.9007	7.1369	7.0726	12.355	6.2047	15.06	0.610174	0.728846
VAT1	Synaptic vesicle membrane protein VAT-1 homolog OS=Homo sapiens OX=9606 GN=VAT1 PE=1 SV=2	Q99536	42 kDa		unknown	3.9205	4.0782	6.1885	7.6029	5.1705	7.5298	0.659327	0.556033
RPS17	40S ribosomal protein S17 OS=Homo sapiens OX=9606 GN=RPS17 PE=1 SV=2	P08708	16 kDa		unknown	1.9603	0	3.5363	1.9007	2.0682	3.7649	0.909111	0.983974
IDH1	Isocitrate dehydrogenase [NADP] cytoplasmic OS=Homo sapiens OX=9606 GN=IDH1 PE=1 SV=2	O75874	47 kDa		unknown	2.9404	1.0196	5.3045	2.8511	2.0682	1.8824	0.768891	-0.00227719
ACTG1	Actin, cytoplasmic 2 OS=Homo sapiens OX=9606 GN=ACTG1 PE=1 SV=1	P63261	42 kDa	TRUE	unknown	98.993	89.721	152.06	108.34	109.62	83.769	0.460357	0.0349385
TLN1	Talin-1 OS=Homo sapiens OX=9606 GN=TLN1 PE=1 SV=3	Q9Y490	270 kDa	TRUE	unknown	24.503	18.352	35.363	25.66	29.989	24.472	0.49061	0.331986
LRRC47	Leucine-rich repeat-containing protein 47 OS=Homo sapiens OX=9606 GN=LRRC47 PE=1 SV=1	Q8N1G4	63 kDa		unknown	5.8808	5.0978	7.0726	10.454	5.1705	8.471	0.589306	0.269244
DDX6	Probable ATP-dependent RNA helicase DDX6 OS=Homo sapiens OX=9606 GN=DDX6 PE=1 SV=2	P26196	54 kDa		unknown	0	2.0391	3.5363	1.9007	2.0682	3.7649	0.880687	0.95555
DYNC1H1	Cytoplasmic dynein 1 heavy chain 1 OS=Homo sapiens OX=9606 GN=DYNC1H1 PE=1 SV=5	Q14204	532 kDa		unknown	31.364	20.391	39.783	32.313	43.433	32.002	0.462997	0.526587
PSMC3	26S proteasome regulatory subunit 6A OS=Homo sapiens OX=9606 GN=PSMC3 PE=1 SV=3	P17980	49 kDa	TRUE	unknown	5.8808	5.0978	8.8408	8.5533	7.2388	5.6473	0.579483	0.197831
KPNA1	Importin subunit alpha-5 OS=Homo sapiens OX=9606 GN=KPNA1 PE=1 SV=3	P52294	60 kDa	TRUE	unknown	6.8609	4.0782	9.7248	7.6029	5.1705	8.471	0.578933	0.273642
ACAT2	Acetyl-CoA acetyltransferase, cytosolic OS=Homo sapiens OX=9606 GN=ACAT2 PE=1 SV=2	Q9BWD1	41 kDa		unknown	6.8609	4.0782	9.7248	7.6029	4.1364	9.4122	0.578933	0.265047
PRDX2	Peroxiredoxin-2 OS=Homo sapiens OX=9606 GN=PRDX2 PE=1 SV=5	P32119	22 kDa	TRUE	unknown	25.483	23.45	32.711	35.164	31.023	28.237	0.456176	0.266345
PSAT1	Phosphoserine aminotransferase OS=Homo sapiens OX=9606 GN=PSAT1 PE=1 SV=2	Q9Y617	40 kDa		unknown	14.702	14.274	21.218	19.958	11.375	20.707	0.479079	0.137859
ECPAS	Proteasome adapter and scaffold protein ECM29 OS=Homo sapiens OX=9606 GN=ECPAS PE=1 SV=2	Q5VYK3	204 kDa		unknown	13.722	11.215	16.797	19.007	18.614	10.353	0.48895	0.201142
DDX5	Probable ATP-dependent RNA helicase DDX5 OS=Homo sapiens OX=9606 GN=DDX5 PE=1 SV=1	P17844	69 kDa	TRUE	unknown	10.781	16.313	18.566	19.958	18.614	19.766	0.478055	0.472919
RPL34	60S ribosomal protein L34 OS=Homo sapiens OX=9606 GN=RPL34 PE=1 SV=3	P49207	13 kDa		unknown	2.9404	2.0391	3.5363	5.7022	4.1364	4.7061	0.687254	0.635502
PRDX4	Peroxiredoxin-4 OS=Homo sapiens OX=9606 GN=PRDX4 PE=1 SV=1	Q13162	31 kDa	TRUE	unknown	11.762	11.215	16.797	16.156	24.819	11.295	0.484816	0.609721
SYNE1	Nesprin-1 OS=Homo sapiens OX=9606 GN=SYNE1 PE=1 SV=4	Q8NF91	1011 kDa		unknown	2.9404	0	2.6522	3.8015	3.1023	0.94122	0.774955	0.290761
TAGLN2	Transgelin-2 OS=Homo sapiens OX=9606 GN=TAGLN2 PE=1 SV=3	P37802	22 kDa		unknown	11.762	12.235	16.797	17.107	13.443	11.295	0.465799	0.0405464
HNRNPUL1	Heterogeneous nuclear ribonucleoprotein U-like protein 1 OS=Homo sapiens OX=9606 GN=HNRNPUL1 PE=1 SV=2	Q9BUJ2	96 kDa		unknown	4.9007	5.0978	7.0726	8.5533	6.2047	6.5886	0.554843	0.30209
TBCE	Tubulin-specific chaperone E OS=Homo sapiens OX=9606 GN=TBCE PE=1 SV=1	Q15813	59 kDa		unknown	5.8808	2.0391	5.3045	7.6029	2.0682	3.7649	0.587631	-0.340742
PLS3	Plastin-3 OS=Homo sapiens OX=9606 GN=PLS3 PE=1 SV=4	P13797	71 kDa	TRUE	unknown	47.046	25.489	43.32	53.221	43.433	51.767	0.402806	0.383038
ANP32B	Acidic leucine-rich nuclear phosphoprotein 32 family member B OS=Homo sapiens OX=9606 GN=ANP32B PE=1 SV=1	Q92688	29 kDa	TRUE	unknown	6.8609	5.0978	12.377	5.7022	9.307	7.5298	0.524537	0.432389
HADH	Hydroxyacyl-coenzyme A dehydrogenase, mitochondrial OS=Homo sapiens OX=9606 GN=HADH PE=1 SV=3	Q16836	34 kDa		unknown	3.9205	6.1173	7.9567	7.6029	5.1705	4.7061	0.544688	-0.0194499
CKB	Creatine kinase B-type OS=Homo sapiens OX=9606 GN=CKB PE=1 SV=1	P12277	43 kDa		unknown	32.344	27.528	43.32	36.114	28.955	38.59	0.396345	0.16866
LDHB	L-lactate dehydrogenase B chain OS=Homo sapiens OX=9606 GN=LDHB PE=1 SV=2	P07195	37 kDa	TRUE	unknown	92.132	70.349	115.81	94.086	78.592	116.71	0.365435	0.262485
PGK1	Phosphoglycerate kinase 1 OS=Homo sapiens OX=9606 GN=PGK1 PE=1 SV=3	P00558	45 kDa		unknown	38.225	26.508	45.088	39.915	52.74	43.296	0.382665	0.554911
MDH2	Malate dehydrogenase, mitochondrial OS=Homo sapiens OX=9606 GN=MDH2 PE=1 SV=3	P40926	36 kDa		unknown	31.364	33.645	41.552	43.717	42.398	41.414	0.381114	0.356825
FKBP4	Peptidyl-prolyl cis-trans isomerase FKBP4 OS=Homo sapiens OX=9606 GN=FKBP4 PE=1 SV=3	Q02790	52 kDa		unknown	23.523	14.274	22.986	27.561	19.648	20.707	0.400949	0.0898726
HPRT1	Hypoxanthine-guanine phosphoribosyltransferase OS=Homo sapiens OX=9606 GN=HPRT1 PE=1 SV=2	P00492	25 kDa		unknown	9.8013	9.176	13.261	13.305	11.375	12.236	0.44547	0.287935
ATP5F1B	ATP synthase subunit beta, mitochondrial OS=Homo sapiens OX=9606 GN=ATP5F1B PE=1 SV=3	P06576	57 kDa		unknown	33.324	37.724	46.856	45.618	44.467	46.12	0.371073	0.341965
AARS2	Alanine--tRNA ligase, mitochondrial OS=Homo sapiens OX=9606 GN=AARS2 PE=1 SV=1	Q5JTZ9	107 kDa		unknown	2.9404	3.0587	4.4204	5.7022	6.2047	1.8824	0.59979	0.334602
CKAP5	Cytoskeleton-associated protein 5 OS=Homo sapiens OX=9606 GN=CKAP5 PE=1 SV=3	Q14008	226 kDa		unknown	10.781	9.176	10.609	17.107	13.443	12.236	0.436559	0.334111
RPN1	Dolichyl-diphosphooligosaccharide--protein glycosyltransferase subunit 1 OS=Homo sapiens OX=9606 GN=RPN1 PE=1 SV=1	P04843	69 kDa		unknown	15.682	14.274	20.334	19.958	16.546	18.824	0.404298	0.225794
HSPA9	Stress-70 protein, mitochondrial OS=Homo sapiens OX=9606 GN=HSPA9 PE=1 SV=2	P38646	74 kDa	TRUE	unknown	35.285	40.782	49.508	48.469	43.433	38.59	0.356883	0.106071
RPL4	60S ribosomal protein L4 OS=Homo sapiens OX=9606 GN=RPL4 PE=1 SV=5	P36578	48 kDa	TRUE	unknown	22.543	14.274	24.754	23.759	21.716	16.942	0.379966	0.0668506
HSPD1	60 kDa heat shock protein, mitochondrial OS=Homo sapiens OX=9606 GN=HSPD1 PE=1 SV=2	P10809	61 kDa		unknown	198.97	182.5	240.47	238.54	257.49	231.54	0.326953	0.356697
SEC61A1	Protein transport protein Sec61 subunit alpha isoform 1 OS=Homo sapiens OX=9606 GN=SEC61A1 PE=1 SV=2	P61619	52 kDa	TRUE	unknown	2.9404	4.0782	4.4204	6.6526	4.1364	3.7649	0.535615	0.134714
SARS1	Serine--tRNA ligase, cytoplasmic OS=Homo sapiens OX=9606 GN=SARS1 PE=1 SV=3	P49591	59 kDa		unknown	10.781	5.0978	11.493	10.454	6.2047	8.471	0.421595	-0.100503
ABCD3	ATP-binding cassette sub-family D member 3 OS=Homo sapiens OX=9606 GN=ABCD3 PE=1 SV=1	P28288	75 kDa		unknown	6.8609	6.1173	8.8408	9.5037	8.2729	7.5298	0.441775	0.249232
DNAAF5	Dynein axonemal assembly factor 5 OS=Homo sapiens OX=9606 GN=DNAAF5 PE=1 SV=4	Q86Y56	94 kDa		unknown	6.8609	6.1173	8.8408	9.5037	4.1364	5.6473	0.441775	-0.346072
USP5	Ubiquitin carboxyl-terminal hydrolase 5 OS=Homo sapiens OX=9606 GN=USP5 PE=1 SV=2	P45974	96 kDa	TRUE	unknown	7.8411	5.0978	9.7248	8.5533	6.2047	7.5298	0.440849	0.0748574
RPL6	60S ribosomal protein L6 OS=Homo sapiens OX=9606 GN=RPL6 PE=1 SV=3	Q02878	33 kDa		unknown	10.781	8.1564	13.261	12.355	8.2729	11.295	0.399422	0.0428034
AP2A2	AP-2 complex subunit alpha-2 OS=Homo sapiens OX=9606 GN=AP2A2 PE=1 SV=2	O94973	104 kDa		unknown	4.9007	5.0978	7.0726	7.6029	1.0341	2.8237	0.474876	-1.03442
CANX	Calnexin OS=Homo sapiens OX=9606 GN=CANX PE=1 SV=2	P27824	68 kDa		unknown	15.682	23.45	28.29	21.858	19.648	18.824	0.342351	-0.0233371
KHSRP	Far upstream element-binding protein 2 OS=Homo sapiens OX=9606 GN=KHSRP PE=1 SV=4	Q92945	73 kDa		unknown	19.603	20.391	27.406	23.759	28.955	16.001	0.340294	0.161126
CLIC1	Chloride intracellular channel protein 1 OS=Homo sapiens OX=9606 GN=CLIC1 PE=1 SV=4	O00299	27 kDa		unknown	4.9007	8.1564	8.8408	9.5037	3.1023	8.471	0.434195	-0.149672
TPI1	Triosephosphate isomerase OS=Homo sapiens OX=9606 GN=TPI1 PE=1 SV=4	P60174	27 kDa		unknown	41.166	33.645	46.856	46.568	42.398	44.237	0.313039	0.206564
RPS6	40S ribosomal protein S6 OS=Homo sapiens OX=9606 GN=RPS6 PE=1 SV=1	P62753	29 kDa		unknown	15.682	10.196	17.682	16.156	9.307	15.06	0.362363	-0.0803936
PRKDC	DNA-dependent protein kinase catalytic subunit OS=Homo sapiens OX=9606 GN=PRKDC PE=1 SV=3	P78527	469 kDa		unknown	45.086	53.017	65.422	56.072	68.251	73.415	0.302956	0.521233
DLD	Dihydrolipoyl dehydrogenase, mitochondrial OS=Homo sapiens OX=9606 GN=DLD PE=1 SV=2	P09622	54 kDa		unknown	8.8212	13.254	15.913	13.305	16.546	17.883	0.37483	0.59754
GSTM3	Glutathione S-transferase Mu 3 OS=Homo sapiens OX=9606 GN=GSTM3 PE=1 SV=3	P21266	27 kDa		unknown	3.9205	3.0587	7.0726	3.8015	0	3.7649	0.519813	-0.639291
TKT	Transketolase OS=Homo sapiens OX=9606 GN=TKT PE=1 SV=3	P29401	68 kDa		unknown	38.225	40.782	48.624	49.419	55.842	47.061	0.304502	0.372937
NUDC	Nuclear migration protein nudC OS=Homo sapiens OX=9606 GN=NUDC PE=1 SV=1	Q9Y266	38 kDa		unknown	5.8808	5.0978	7.0726	8.5533	9.307	7.5298	0.441562	0.537419
ACTBL2	Beta-actin-like protein 2 OS=Homo sapiens OX=9606 GN=ACTBL2 PE=1 SV=2	Q562R1	42 kDa	TRUE	unknown	27.444	28.548	36.247	33.263	33.091	30.119	0.302291	0.169239
HNRNPR	Heterogeneous nuclear ribonucleoprotein R OS=Homo sapiens OX=9606 GN=HNRNPR PE=1 SV=1	O43390	71 kDa	TRUE	unknown	7.8411	9.176	13.261	9.5037	9.307	9.4122	0.380988	0.123671
RPS8	40S ribosomal protein S8 OS=Homo sapiens OX=9606 GN=RPS8 PE=1 SV=2	P62241	24 kDa		unknown	11.762	12.235	15.913	15.206	13.443	16.001	0.349314	0.27444
NCL	Nucleolin OS=Homo sapiens OX=9606 GN=NCL PE=1 SV=3	P19338	77 kDa	TRUE	unknown	55.868	46.9	61.885	62.724	61.012	42.355	0.273182	0.00822497
ATP1A1	Sodium/potassium-transporting ATPase subunit alpha-1 OS=Homo sapiens OX=9606 GN=ATP1A1 PE=1 SV=1	P05023	113 kDa		unknown	15.682	14.274	16.797	20.908	23.785	20.707	0.313234	0.540896
NPEPPS	Puromycin-sensitive aminopeptidase OS=Homo sapiens OX=9606 GN=NPEPPS PE=1 SV=2	P55786	103 kDa		unknown	8.8212	6.1173	12.377	7.6029	5.1705	12.236	0.375879	0.196234
HSPA4	Heat shock 70 kDa protein 4 OS=Homo sapiens OX=9606 GN=HSPA4 PE=1 SV=4	P34932	94 kDa	TRUE	unknown	28.424	26.508	33.595	33.263	24.819	38.59	0.274384	0.200249
DCXR	L-xylulose reductase OS=Homo sapiens OX=9606 GN=DCXR PE=1 SV=2	Q7Z4W1	26 kDa		unknown	5.8808	3.0587	6.1885	6.6526	5.1705	4.7061	0.440051	0.118575
PKM	Pyruvate kinase PKM OS=Homo sapiens OX=9606 GN=PKM PE=1 SV=4	P14618	58 kDa		unknown	54.887	54.036	70.726	58.923	78.592	64.944	0.247138	0.391818
TARS1	Threonine--tRNA ligase 1, cytoplasmic OS=Homo sapiens OX=9606 GN=TARS1 PE=1 SV=3	P26639	83 kDa		unknown	13.722	6.1173	15.029	10.454	20.682	12.236	0.331613	0.677044
PPP2R2A	Serine/threonine-protein phosphatase 2A 55 kDa regulatory subunit B alpha isoform OS=Homo sapiens OX=9606 GN=PPP2R2A PE=1 SV=1	P63151	52 kDa		unknown	1.9603	0	1.7682	2.8511	2.0682	1.8824	0.741069	0.587425
RPS27A	Ubiquitin-40S ribosomal protein S27a OS=Homo sapiens OX=9606 GN=RPS27A PE=1 SV=2	P62979	18 kDa		unknown	4.9007	4.0782	7.0726	5.7022	6.2047	4.7061	0.428405	0.233845
TPR	Nucleoprotein TPR OS=Homo sapiens OX=9606 GN=TPR PE=1 SV=3	P12270	267 kDa		unknown	4.9007	4.0782	7.9567	4.7518	6.2047	5.6473	0.421917	0.335361
KHDRBS1	KH domain-containing, RNA-binding, signal transduction-associated protein 1 OS=Homo sapiens OX=9606 GN=KHDRBS1 PE=1 SV=1	Q07666	48 kDa		unknown	0.98013	4.0782	5.3045	2.8511	1.0341	2.8237	0.524877	-0.268968
UBA1	Ubiquitin-like modifier-activating enzyme 1 OS=Homo sapiens OX=9606 GN=UBA1 PE=1 SV=3	P22314	118 kDa		unknown	93.113	84.623	95.48	112.14	92.036	98.828	0.221897	0.101704
ETF1	Eukaryotic peptide chain release factor subunit 1 OS=Homo sapiens OX=9606 GN=ETF1 PE=1 SV=3	P62495	49 kDa		unknown	2.9404	3.0587	3.5363	5.7022	2.0682	2.8237	0.49054	-0.214936
RPL13	60S ribosomal protein L13 OS=Homo sapiens OX=9606 GN=RPL13 PE=1 SV=4	P26373	24 kDa		unknown	6.8609	2.0391	9.7248	2.8511	5.1705	3.7649	0.419257	0.00467786
ATIC	Bifunctional purine biosynthesis protein ATIC OS=Homo sapiens OX=9606 GN=ATIC PE=1 SV=3	P31939	65 kDa		unknown	32.344	28.548	36.247	36.114	35.16	31.06	0.24167	0.117318
GLO1	Lactoylglutathione lyase OS=Homo sapiens OX=9606 GN=GLO1 PE=1 SV=4	Q04760	21 kDa		unknown	7.8411	6.1173	8.8408	9.5037	2.0682	2.8237	0.350323	-1.21134
IKBKB	Inhibitor of nuclear factor kappa-B kinase subunit beta OS=Homo sapiens OX=9606 GN=IKBKB PE=1 SV=1	O14920	87 kDa		unknown	4.9007	5.0978	6.1885	7.6029	5.1705	6.5886	0.396285	0.197532
MCM6	DNA replication licensing factor MCM6 OS=Homo sapiens OX=9606 GN=MCM6 PE=1 SV=1	Q14566	93 kDa	TRUE	unknown	19.603	18.352	22.986	22.809	21.716	23.531	0.258484	0.241847
WARS1	Tryptophan--tRNA ligase, cytoplasmic OS=Homo sapiens OX=9606 GN=WARS1 PE=1 SV=2	P23381	53 kDa		unknown	12.742	6.1173	12.377	11.404	7.2388	5.6473	0.305617	-0.486725
ARF4	ADP-ribosylation factor 4 OS=Homo sapiens OX=9606 GN=ARF4 PE=1 SV=3	P18085	21 kDa	TRUE	unknown	11.762	4.0782	8.8408	11.404	6.2047	9.4122	0.318336	-0.0181717
RPS25	40S ribosomal protein S25 OS=Homo sapiens OX=9606 GN=RPS25 PE=1 SV=1	P62851	14 kDa		unknown	4.9007	5.0978	8.8408	4.7518	6.2047	4.7061	0.378007	0.105724
UGGT1	UDP-glucose:glycoprotein glucosyltransferase 1 OS=Homo sapiens OX=9606 GN=UGGT1 PE=1 SV=3	Q9NYU2	177 kDa		unknown	10.781	13.254	12.377	17.107	13.443	12.236	0.274166	0.0883394
CAND1	Cullin-associated NEDD8-dissociated protein 1 OS=Homo sapiens OX=9606 GN=CAND1 PE=1 SV=2	Q86VP6	136 kDa	TRUE	unknown	32.344	32.626	41.552	34.213	31.023	36.708	0.215606	0.0582852
AP1B1	AP-1 complex subunit beta-1 OS=Homo sapiens OX=9606 GN=AP1B1 PE=1 SV=3	Q10567	105 kDa	TRUE	unknown	9.8013	10.196	11.493	13.305	10.341	11.295	0.284799	0.103659
UQCRC2	Cytochrome b-c1 complex subunit 2, mitochondrial OS=Homo sapiens OX=9606 GN=UQCRC2 PE=1 SV=3	P22695	48 kDa		unknown	9.8013	6.1173	9.7248	10.454	6.2047	6.5886	0.307723	-0.276514
EIF4G1	Eukaryotic translation initiation factor 4 gamma 1 OS=Homo sapiens OX=9606 GN=EIF4G1 PE=1 SV=4	Q04637	175 kDa	TRUE	unknown	25.483	21.411	27.406	27.561	26.887	24.472	0.220469	0.126074
RPS13	40S ribosomal protein S13 OS=Homo sapiens OX=9606 GN=RPS13 PE=1 SV=2	P62277	17 kDa		unknown	4.9007	7.1369	7.0726	8.5533	5.1705	6.5886	0.328401	-0.0289102
ACO1	Cytoplasmic aconitate hydratase OS=Homo sapiens OX=9606 GN=ACO1 PE=1 SV=3	P21399	98 kDa		unknown	5.8808	6.1173	7.9567	7.6029	6.2047	6.5886	0.327029	0.0797129
PFN1	Profilin-1 OS=Homo sapiens OX=9606 GN=PFN1 PE=1 SV=2	P07737	15 kDa		unknown	11.762	10.196	13.261	13.305	13.443	10.353	0.253792	0.10664
MTHFD1	C-1-tetrahydrofolate synthase, cytoplasmic OS=Homo sapiens OX=9606 GN=MTHFD1 PE=1 SV=4	P11586	102 kDa		unknown	63.709	54.036	67.19	65.575	65.149	56.473	0.17048	0.0459701
HSPH1	Heat shock protein 105 kDa OS=Homo sapiens OX=9606 GN=HSPH1 PE=1 SV=1	Q92598	97 kDa	TRUE	unknown	31.364	21.411	29.174	31.362	27.921	26.354	0.191169	0.0389766
LDHA	L-lactate dehydrogenase A chain OS=Homo sapiens OX=9606 GN=LDHA PE=1 SV=2	P00338	37 kDa	TRUE	unknown	105.85	72.388	97.248	101.69	69.285	103.53	0.156847	-0.0440742
SGTA	Small glutamine-rich tetratricopeptide repeat-containing protein alpha OS=Homo sapiens OX=9606 GN=SGTA PE=1 SV=1	O43765	34 kDa		unknown	2.9404	5.0978	4.4204	6.6526	1.0341	2.8237	0.38109	-0.77707
HSD17B12	Very-long-chain 3-oxoacyl-CoA reductase OS=Homo sapiens OX=9606 GN=HSD17B12 PE=1 SV=2	Q53GQ0	34 kDa		unknown	1.9603	5.0978	6.1885	3.8015	6.2047	3.7649	0.404551	0.402095
OSGEP	Probable tRNA N6-adenosine threonylcarbamoyltransferase OS=Homo sapiens OX=9606 GN=OSGEP PE=1 SV=1	Q9NPF4	36 kDa		unknown	6.8609	6.1173	7.9567	8.5533	7.2388	6.5886	0.305441	0.07956
PRIM2	DNA primase large subunit OS=Homo sapiens OX=9606 GN=PRIM2 PE=1 SV=2	P49643	59 kDa		unknown	4.9007	3.0587	6.1885	4.7518	7.2388	3.7649	0.37774	0.384791
NONO	Non-POU domain-containing octamer-binding protein OS=Homo sapiens OX=9606 GN=NONO PE=1 SV=4	Q15233	54 kDa		unknown	7.8411	6.1173	7.0726	10.454	6.2047	9.4122	0.291125	0.142644
PRDX3	Thioredoxin-dependent peroxide reductase, mitochondrial OS=Homo sapiens OX=9606 GN=PRDX3 PE=1 SV=3	P30048	28 kDa		unknown	6.8609	6.1173	8.8408	7.6029	7.2388	5.6473	0.300264	-0.00889843
SLC25A6	ADP/ATP translocase 3 OS=Homo sapiens OX=9606 GN=SLC25A6 PE=1 SV=4	P12236	33 kDa	TRUE	unknown	28.424	35.684	33.595	38.965	39.296	32.943	0.173577	0.167352
RPS11	40S ribosomal protein S11 OS=Homo sapiens OX=9606 GN=RPS11 PE=1 SV=3	P62280	18 kDa		unknown	8.8212	4.0782	10.609	5.7022	3.1023	3.7649	0.297472	-0.748704
ACTN4	Alpha-actinin-4 OS=Homo sapiens OX=9606 GN=ACTN4 PE=1 SV=2	O43707	105 kDa	TRUE	unknown	34.305	31.606	35.363	38.965	35.16	32.002	0.168567	0.0263343
RPL8	60S ribosomal protein L8 OS=Homo sapiens OX=9606 GN=RPL8 PE=1 SV=2	P62917	28 kDa		unknown	10.781	8.1564	11.493	11.404	6.2047	6.5886	0.24989	-0.501138
OLA1	Obg-like ATPase 1 OS=Homo sapiens OX=9606 GN=OLA1 PE=1 SV=2	Q9NTK5	45 kDa		unknown	10.781	8.1564	12.377	10.454	9.307	11.295	0.24606	0.110368
PSMC6	26S proteasome regulatory subunit 10B OS=Homo sapiens OX=9606 GN=PSMC6 PE=1 SV=1	P62333	44 kDa		unknown	6.8609	7.1369	9.7248	7.6029	11.375	5.6473	0.272796	0.249818
ALB	Albumin OS=Homo sapiens OX=9606 GN=ALB PE=1 SV=2	P02768	69 kDa		unknown	8.8212	6.1173	8.8408	9.5037	7.2388	9.4122	0.264333	0.138947
IDH2	Isocitrate dehydrogenase [NADP], mitochondrial OS=Homo sapiens OX=9606 GN=IDH2 PE=1 SV=2	P48735	51 kDa		unknown	5.8808	3.0587	7.0726	4.7518	3.1023	6.5886	0.33767	0.0958392
NASP	Nuclear autoantigenic sperm protein OS=Homo sapiens OX=9606 GN=NASP PE=1 SV=2	P49321	85 kDa		unknown	13.722	18.352	16.797	19.958	25.853	17.883	0.185711	0.424659
PHGDH	D-3-phosphoglycerate dehydrogenase OS=Homo sapiens OX=9606 GN=PHGDH PE=1 SV=4	O43175	57 kDa		unknown	54.887	42.821	48.624	58.923	49.637	46.12	0.135769	-0.0285093
AGL	Glycogen debranching enzyme OS=Homo sapiens OX=9606 GN=AGL PE=1 SV=3	P35573	175 kDa		unknown	1.9603	12.235	7.9567	9.5037	5.1705	1.8824	0.264966	-0.839123
CSE1L	Exportin-2 OS=Homo sapiens OX=9606 GN=CSE1L PE=1 SV=3	P55060	110 kDa		unknown	45.086	43.841	49.508	48.469	34.126	52.708	0.136887	-0.0335968
IGF2BP1	Insulin-like growth factor 2 mRNA-binding protein 1 OS=Homo sapiens OX=9606 GN=IGF2BP1 PE=1 SV=2	Q9NZI8	63 kDa	TRUE	unknown	14.702	8.1564	10.609	16.156	14.478	11.295	0.210581	0.15995
NSDHL	Sterol-4-alpha-carboxylate 3-dehydrogenase, decarboxylating OS=Homo sapiens OX=9606 GN=NSDHL PE=1 SV=2	Q15738	42 kDa		unknown	1.9603	2.0391	2.6522	3.8015	0	5.6473	0.494765	0.350132
PDE4DIP	Myomegalin OS=Homo sapiens OX=9606 GN=PDE4DIP PE=1 SV=3	Q5VU43	265 kDa		unknown	0	3.0587	3.5363	1.9007	5.1705	0	0.555954	0.503307
RPL18A	60S ribosomal protein L18a OS=Homo sapiens OX=9606 GN=RPL18A PE=1 SV=2	Q02543	21 kDa		unknown	2.9404	0	5.3045	0	0	1.8824	0.564158	-0.347679
HSPA1A	Heat shock 70 kDa protein 1A OS=Homo sapiens OX=9606 GN=HSPA1A PE=1 SV=1	P0DMV8 (+1)	70 kDa	TRUE	unknown	94.093	87.682	95.48	101.69	116.85	133.65	0.11606	0.458343
ATP5F1A	ATP synthase subunit alpha, mitochondrial OS=Homo sapiens OX=9606 GN=ATP5F1A PE=1 SV=1	P25705	60 kDa		unknown	37.245	37.724	42.436	39.915	41.364	44.237	0.132128	0.18667
HSPA8	Heat shock cognate 71 kDa protein OS=Homo sapiens OX=9606 GN=HSPA8 PE=1 SV=1	P11142	71 kDa	TRUE	unknown	100.95	98.897	114.05	101.69	135.47	123.3	0.109344	0.369516
SHMT2	Serine hydroxymethyltransferase, mitochondrial OS=Homo sapiens OX=9606 GN=SHMT2 PE=1 SV=3	P34897	56 kDa		unknown	23.523	17.332	22.986	22.809	27.921	21.648	0.157396	0.267041
HNRNPA1	Heterogeneous nuclear ribonucleoprotein A1 OS=Homo sapiens OX=9606 GN=HNRNPA1 PE=1 SV=5	P09651	39 kDa	TRUE	unknown	12.742	16.313	14.145	19.007	6.2047	7.5298	0.178781	-0.980894
EZR	Ezrin OS=Homo sapiens OX=9606 GN=EZR PE=1 SV=4	P15311	69 kDa	TRUE	unknown	20.583	15.293	19.45	20.908	17.58	16.942	0.16135	-0.0525182
DHX15	ATP-dependent RNA helicase DHX15 OS=Homo sapiens OX=9606 GN=DHX15 PE=1 SV=2	O43143	91 kDa		unknown	1.9603	3.0587	1.7682	5.7022	4.1364	5.6473	0.43216	0.747455
NAP1L1	Nucleosome assembly protein 1-like 1 OS=Homo sapiens OX=9606 GN=NAP1L1 PE=1 SV=1	P55209	45 kDa	TRUE	unknown	13.722	10.196	13.261	14.256	11.375	13.177	0.187592	0.0348661
XPO5	Exportin-5 OS=Homo sapiens OX=9606 GN=XPO5 PE=1 SV=1	Q9HAV4	136 kDa		unknown	19.603	23.45	21.218	26.61	27.921	23.531	0.145333	0.246621
RPL23A	60S ribosomal protein L23a OS=Homo sapiens OX=9606 GN=RPL23A PE=1 SV=1	P62750	18 kDa		unknown	2.9404	2.0391	2.6522	4.7518	2.0682	3.7649	0.430151	0.16646
SLC25A5	ADP/ATP translocase 2 OS=Homo sapiens OX=9606 GN=SLC25A5 PE=1 SV=7	P05141	33 kDa	TRUE	unknown	36.265	44.86	41.552	46.568	55.842	44.237	0.116565	0.296332
CALR	Calreticulin OS=Homo sapiens OX=9606 GN=CALR PE=1 SV=1	P27797	48 kDa		unknown	10.781	12.235	14.145	12.355	9.307	11.295	0.188111	-0.146401
MCM4	DNA replication licensing factor MCM4 OS=Homo sapiens OX=9606 GN=MCM4 PE=1 SV=5	P33991	97 kDa		unknown	27.444	27.528	33.595	26.61	25.853	28.237	0.126777	-0.0225095
PHB2	Prohibitin-2 OS=Homo sapiens OX=9606 GN=PHB2 PE=1 SV=2	Q99623	33 kDa		unknown	22.543	16.313	20.334	22.809	20.682	22.589	0.143954	0.148039
PGD	6-phosphogluconate dehydrogenase, decarboxylating OS=Homo sapiens OX=9606 GN=PGD PE=1 SV=3	P52209	53 kDa		unknown	13.722	10.196	15.913	11.404	12.409	13.177	0.177783	0.0899819
PAICS	Multifunctional protein ADE2 OS=Homo sapiens OX=9606 GN=PAICS PE=1 SV=3	P22234	47 kDa		unknown	29.404	22.43	29.174	27.561	34.126	16.942	0.125703	-0.0206754
RPS9	40S ribosomal protein S9 OS=Homo sapiens OX=9606 GN=RPS9 PE=1 SV=3	P46781	23 kDa		unknown	10.781	6.1173	13.261	6.6526	6.2047	10.353	0.21357	-0.0262385
CTPS1	CTP synthase 1 OS=Homo sapiens OX=9606 GN=CTPS1 PE=1 SV=2	P17812	67 kDa		unknown	11.762	7.1369	10.609	11.404	8.2729	8.471	0.200389	-0.157006
NUP205	Nuclear pore complex protein Nup205 OS=Homo sapiens OX=9606 GN=NUP205 PE=1 SV=3	Q92621	228 kDa		unknown	2.9404	2.0391	3.5363	3.8015	4.1364	3.7649	0.419959	0.504494
SLC25A11	Mitochondrial 2-oxoglutarate/malate carrier protein OS=Homo sapiens OX=9606 GN=SLC25A11 PE=1 SV=3	Q02978	34 kDa		unknown	3.9205	7.1369	7.0726	6.6526	3.1023	8.471	0.268211	0.0559039
POTEF	POTE ankyrin domain family member F OS=Homo sapiens OX=9606 GN=POTEF PE=1 SV=2	A5A3E0	121 kDa	TRUE	unknown	0	36.704	40.667	0	34.126	36.708	0.140638	0.912129
GAPDH	Glyceraldehyde-3-phosphate dehydrogenase OS=Homo sapiens OX=9606 GN=GAPDH PE=1 SV=3	P04406	36 kDa		unknown	53.907	48.939	55.697	54.171	49.637	54.591	0.0935256	0.0188923
GTF2I	General transcription factor II-I OS=Homo sapiens OX=9606 GN=GTF2I PE=1 SV=2	P78347	112 kDa		unknown	12.742	12.235	15.913	12.355	18.614	10.353	0.166063	0.199002
AK2	Adenylate kinase 2, mitochondrial OS=Homo sapiens OX=9606 GN=AK2 PE=1 SV=2	P54819	26 kDa		unknown	9.8013	17.332	12.377	18.057	16.546	13.177	0.154838	0.12286
ACAT1	Acetyl-CoA acetyltransferase, mitochondrial OS=Homo sapiens OX=9606 GN=ACAT1 PE=1 SV=1	P24752	45 kDa		unknown	20.583	28.548	22.986	30.412	27.921	30.119	0.115636	0.231726
LRPPRC	Leucine-rich PPR motif-containing protein, mitochondrial OS=Homo sapiens OX=9606 GN=LRPPRC PE=1 SV=3	P42704	158 kDa		unknown	94.093	109.09	109.63	103.59	107.55	106.36	0.0689009	0.0735189
CARM1	Histone-arginine methyltransferase CARM1 OS=Homo sapiens OX=9606 GN=CARM1 PE=1 SV=3	Q86X55	66 kDa		unknown	3.9205	3.0587	2.6522	6.6526	2.0682	2.8237	0.332277	-0.381685
HSD17B10	3-hydroxyacyl-CoA dehydrogenase type-2 OS=Homo sapiens OX=9606 GN=HSD17B10 PE=1 SV=3	Q99714	27 kDa		unknown	22.543	20.391	25.638	20.908	19.648	19.766	0.111545	-0.117689
GOT2	Aspartate aminotransferase, mitochondrial OS=Homo sapiens OX=9606 GN=GOT2 PE=1 SV=3	P00505	48 kDa		unknown	18.623	18.352	19.45	20.908	18.614	16.942	0.120085	-0.0535056
PCK2	Phosphoenolpyruvate carboxykinase [GTP], mitochondrial OS=Homo sapiens OX=9606 GN=PCK2 PE=1 SV=4	Q16822	71 kDa		unknown	8.8212	5.0978	8.8408	7.6029	9.307	4.7061	0.212378	0.00850292
LANCL1	Glutathione S-transferase LANCL1 OS=Homo sapiens OX=9606 GN=LANCL1 PE=1 SV=1	O43813	45 kDa		unknown	3.9205	2.0391	4.4204	3.8015	0	2.8237	0.360896	-0.722556
AHCY	Adenosylhomocysteinase OS=Homo sapiens OX=9606 GN=AHCY PE=1 SV=4	P23526	48 kDa		unknown	12.742	10.196	11.493	14.256	16.546	12.236	0.15409	0.303741
NUP133	Nuclear pore complex protein Nup133 OS=Homo sapiens OX=9606 GN=NUP133 PE=1 SV=2	Q8WUM0	129 kDa		unknown	3.9205	4.0782	1.7682	8.5533	3.1023	6.5886	0.301365	0.225574
LTA4H	Leukotriene A-4 hydrolase OS=Homo sapiens OX=9606 GN=LTA4H PE=1 SV=2	P09960	69 kDa		unknown	14.702	9.176	12.377	14.256	10.341	13.177	0.145953	-0.0202109
NELFA	Negative elongation factor A OS=Homo sapiens OX=9606 GN=NELFA PE=1 SV=3	Q9H3P2	57 kDa		unknown	2.9404	3.0587	4.4204	3.8015	6.2047	4.7061	0.353754	0.690669
GCN1	eIF-2-alpha kinase activator GCN1 OS=Homo sapiens OX=9606 GN=GCN1 PE=1 SV=7	Q92616	293 kDa		unknown	39.205	31.606	41.552	33.263	38.262	35.766	0.0772316	0.0623744
G6PD	Glucose-6-phosphate 1-dehydrogenase OS=Homo sapiens OX=9606 GN=G6PD PE=1 SV=4	P11413	59 kDa		unknown	4.9007	1.0196	6.1885	1.9007	4.1364	5.6473	0.349185	0.573166
DIDO1	Death-inducer obliterator 1 OS=Homo sapiens OX=9606 GN=DIDO1 PE=1 SV=5	Q9BTC0	244 kDa		unknown	2.9404	3.0587	5.3045	2.8511	4.1364	1.8824	0.344366	0.00354867
FUBP1	Far upstream element-binding protein 1 OS=Homo sapiens OX=9606 GN=FUBP1 PE=1 SV=3	Q96AE4	68 kDa		unknown	8.8212	6.1173	10.609	6.6526	6.2047	8.471	0.185421	-0.0225588
RPL24	60S ribosomal protein L24 OS=Homo sapiens OX=9606 GN=RPL24 PE=1 SV=1	P83731	18 kDa		unknown	3.9205	4.0782	3.5363	6.6526	3.1023	4.7061	0.285755	-0.0277227
IPO9	Importin-9 OS=Homo sapiens OX=9606 GN=IPO9 PE=1 SV=3	Q96P70	116 kDa		unknown	3.9205	4.0782	3.5363	6.6526	4.1364	2.8237	0.285755	-0.158226
TXNDC5	Thioredoxin domain-containing protein 5 OS=Homo sapiens OX=9606 GN=TXNDC5 PE=1 SV=2	Q8NBS9	48 kDa		unknown	10.781	6.1173	10.609	8.5533	10.341	11.295	0.16324	0.322729
GSR	Glutathione reductase, mitochondrial OS=Homo sapiens OX=9606 GN=GSR PE=1 SV=2	P00390	56 kDa		unknown	6.8609	2.0391	5.3045	5.7022	3.1023	5.6473	0.254927	-0.0200452
TPP1	Tripeptidyl-peptidase 1 OS=Homo sapiens OX=9606 GN=TPP1 PE=1 SV=2	O14773	61 kDa		unknown	2.9404	4.0782	5.3045	3.8015	0	5.6473	0.300364	-0.237953
IPO7	Importin-7 OS=Homo sapiens OX=9606 GN=IPO7 PE=1 SV=1	O95373	120 kDa	TRUE	unknown	19.603	20.391	21.218	20.908	24.819	24.472	0.0714458	0.288522
PSME2	Proteasome activator complex subunit 2 OS=Homo sapiens OX=9606 GN=PSME2 PE=1 SV=4	Q9UL46	27 kDa		unknown	5.8808	3.0587	6.1885	4.7518	2.0682	5.6473	0.242324	-0.171187
NCAPH	Condensin complex subunit 2 OS=Homo sapiens OX=9606 GN=NCAPH PE=1 SV=3	Q15003	83 kDa		unknown	3.9205	4.0782	6.1885	3.8015	4.1364	5.6473	0.262019	0.23698
CCT6A	T-complex protein 1 subunit zeta OS=Homo sapiens OX=9606 GN=CCT6A PE=1 SV=3	P40227	58 kDa		unknown	48.026	48.939	50.392	48.469	61.012	56.473	0.0273781	0.271839
GGH	Gamma-glutamyl hydrolase OS=Homo sapiens OX=9606 GN=GGH PE=1 SV=2	Q92820	36 kDa		unknown	3.9205	5.0978	5.3045	5.7022	5.1705	6.5886	0.239353	0.320484
RACK1	Receptor of activated protein C kinase 1 OS=Homo sapiens OX=9606 GN=RACK1 PE=1 SV=3	P63244	35 kDa		unknown	20.583	21.411	23.87	19.958	14.478	19.766	0.0589225	-0.279565
DARS1	Aspartate--tRNA ligase, cytoplasmic OS=Homo sapiens OX=9606 GN=DARS1 PE=1 SV=2	P14868	57 kDa		unknown	3.9205	6.1173	5.3045	6.6526	7.2388	6.5886	0.213427	0.394853
EEF1D	Elongation factor 1-delta OS=Homo sapiens OX=9606 GN=EEF1D PE=1 SV=5	P29692	31 kDa		unknown	9.8013	12.235	11.493	12.355	14.478	12.236	0.104838	0.256539
SSB	Lupus La protein OS=Homo sapiens OX=9606 GN=SSB PE=1 SV=2	P05455	47 kDa		unknown	30.384	27.528	31.827	27.561	26.887	27.295	0.0351117	-0.092737
RUVBL1	RuvB-like 1 OS=Homo sapiens OX=9606 GN=RUVBL1 PE=1 SV=1	Q9Y265	50 kDa		unknown	16.662	17.332	18.566	17.107	12.409	16.001	0.0657745	-0.243211
KPNA2	Importin subunit alpha-1 OS=Homo sapiens OX=9606 GN=KPNA2 PE=1 SV=1	P52292	58 kDa		unknown	8.8212	13.254	11.493	12.355	13.443	13.177	0.102505	0.249476
YWHAH	14-3-3 protein eta OS=Homo sapiens OX=9606 GN=YWHAH PE=1 SV=4	Q04917	28 kDa	TRUE	unknown	15.682	9.176	13.261	13.305	9.307	13.177	0.0889472	-0.133513
PRDX6	Peroxiredoxin-6 OS=Homo sapiens OX=9606 GN=PRDX6 PE=1 SV=3	P30041	25 kDa		unknown	27.444	26.508	22.986	32.313	14.478	25.413	0.0343203	-0.417549
HSPA5	Endoplasmic reticulum chaperone BiP OS=Homo sapiens OX=9606 GN=HSPA5 PE=1 SV=2	P11021	72 kDa	TRUE	unknown	42.146	45.88	44.204	44.667	53.774	53.65	0.0134782	0.281516
IMPDH2	Inosine-5'-monophosphate dehydrogenase 2 OS=Homo sapiens OX=9606 GN=IMPDH2 PE=1 SV=2	P12268	56 kDa		unknown	13.722	11.215	13.261	13.305	13.443	14.118	0.0847098	0.134106
RAB8A	Ras-related protein Rab-8A OS=Homo sapiens OX=9606 GN=RAB8A PE=1 SV=1	P61006	24 kDa	TRUE	unknown	1.9603	7.1369	6.1885	4.7518	6.2047	2.8237	0.221675	-0.00897221
XPO1	Exportin-1 OS=Homo sapiens OX=9606 GN=XPO1 PE=1 SV=1	O14980	123 kDa		unknown	21.563	18.352	20.334	20.908	17.58	22.589	0.0449666	0.00871618
IQGAP2	Ras GTPase-activating-like protein IQGAP2 OS=Homo sapiens OX=9606 GN=IQGAP2 PE=1 SV=4	Q13576	181 kDa		unknown	3.9205	7.1369	6.1885	6.6526	6.2047	5.6473	0.18473	0.0852266
MAPRE1	Microtubule-associated protein RP/EB family member 1 OS=Homo sapiens OX=9606 GN=MAPRE1 PE=1 SV=3	Q15691	30 kDa		unknown	7.8411	6.1173	6.1885	9.5037	7.2388	7.5298	0.148797	0.0714462
UBA2	SUMO-activating enzyme subunit 2 OS=Homo sapiens OX=9606 GN=UBA2 PE=1 SV=2	Q9UBT2	71 kDa		unknown	7.8411	5.0978	7.9567	6.6526	8.2729	5.6473	0.152917	0.0917845
PSMD6	26S proteasome non-ATPase regulatory subunit 6 OS=Homo sapiens OX=9606 GN=PSMD6 PE=1 SV=1	Q15008	46 kDa		unknown	11.762	19.372	12.377	19.958	9.307	14.118	0.0513676	-0.382065
RPL7A	60S ribosomal protein L7a OS=Homo sapiens OX=9606 GN=RPL7A PE=1 SV=2	P62424	30 kDa		unknown	16.662	12.235	16.797	13.305	16.546	13.177	0.0551964	0.0380624
RPL15	60S ribosomal protein L15 OS=Homo sapiens OX=9606 GN=RPL15 PE=1 SV=2	P61313	24 kDa		unknown	6.8609	7.1369	7.9567	7.6029	5.1705	11.295	0.134386	0.206959
VCP	Transitional endoplasmic reticulum ATPase OS=Homo sapiens OX=9606 GN=VCP PE=1 SV=4	P55072	89 kDa	TRUE	unknown	58.808	54.036	53.045	57.972	57.91	54.591	-0.0231357	-0.00431529
PPP2R1A	Serine/threonine-protein phosphatase 2A 65 kDa regulatory subunit A alpha isoform OS=Homo sapiens OX=9606 GN=PPP2R1A PE=1 SV=4	P30153	65 kDa	TRUE	unknown	33.324	25.489	27.406	31.362	23.785	32.002	-0.00106795	-0.0736348
CCT2	T-complex protein 1 subunit beta OS=Homo sapiens OX=9606 GN=CCT2 PE=1 SV=4	P78371	57 kDa		unknown	70.569	77.486	69.842	75.079	82.729	74.357	-0.0304508	0.0843155
HNRNPA2B1	Heterogeneous nuclear ribonucleoproteins A2/B1 OS=Homo sapiens OX=9606 GN=HNRNPA2B1 PE=1 SV=2	P22626	37 kDa		unknown	7.8411	7.1369	9.7248	6.6526	4.1364	9.4122	0.114266	-0.126882
KPNA4	Importin subunit alpha-3 OS=Homo sapiens OX=9606 GN=KPNA4 PE=1 SV=1	O00629	58 kDa	TRUE	unknown	6.8609	9.176	8.8408	8.5533	2.0682	10.353	0.104666	-0.32276
TUFM	Elongation factor Tu, mitochondrial OS=Homo sapiens OX=9606 GN=TUFM PE=1 SV=2	P49411	50 kDa		unknown	21.563	18.352	20.334	19.958	21.716	18.824	0.0129182	0.0213534
DDX21	Nucleolar RNA helicase 2 OS=Homo sapiens OX=9606 GN=DDX21 PE=1 SV=5	Q9NR30	87 kDa		unknown	4.9007	11.215	9.7248	7.6029	8.2729	6.5886	0.0934294	-0.103508
NUP93	Nuclear pore complex protein Nup93 OS=Homo sapiens OX=9606 GN=NUP93 PE=1 SV=2	Q8N1F7	93 kDa		unknown	3.9205	2.0391	0	7.6029	2.0682	3.7649	0.270774	-0.0231126
HSP90AA1	Heat shock protein HSP 90-alpha OS=Homo sapiens OX=9606 GN=HSP90AA1 PE=1 SV=5	P07900	85 kDa	TRUE	unknown	138.2	145.8	130.84	140.65	136.5	146.83	-0.0645271	-0.00338371
HNRNPK	Heterogeneous nuclear ribonucleoprotein K OS=Homo sapiens OX=9606 GN=HNRNPK PE=1 SV=1	P61978	51 kDa		unknown	83.311	77.486	79.567	74.129	58.944	57.415	-0.0643422	-0.459905
TUBB4B	Tubulin beta-4B chain OS=Homo sapiens OX=9606 GN=TUBB4B PE=1 SV=1	P68371	50 kDa	TRUE	unknown	113.7	116.23	109.63	108.34	126.16	118.59	-0.0763827	0.0893606
PRDX1	Peroxiredoxin-1 OS=Homo sapiens OX=9606 GN=PRDX1 PE=1 SV=1	Q06830	22 kDa	TRUE	unknown	28.424	23.45	22.102	28.511	28.955	25.413	-0.0341699	0.0652872
FLNA	Filamin-A OS=Homo sapiens OX=9606 GN=FLNA PE=1 SV=4	P21333	281 kDa	TRUE	unknown	90.172	111.13	91.944	98.838	110.65	86.592	-0.0766541	-0.0291026
CCT8	T-complex protein 1 subunit theta OS=Homo sapiens OX=9606 GN=CCT8 PE=1 SV=4	P50990	60 kDa		unknown	33.324	43.841	37.131	37.064	29.989	43.296	-0.0551664	-0.0725003
YWHAZ	14-3-3 protein zeta/delta OS=Homo sapiens OX=9606 GN=YWHAZ PE=1 SV=1	P63104	28 kDa	TRUE	unknown	34.305	30.587	28.29	34.213	29.989	31.06	-0.0524674	-0.0853602
EIF4A1	Eukaryotic initiation factor 4A-I OS=Homo sapiens OX=9606 GN=EIF4A1 PE=1 SV=1	P60842	46 kDa	TRUE	unknown	35.285	29.567	31.827	30.412	34.126	41.414	-0.0575213	0.21397
HSP90AB1	Heat shock protein HSP 90-beta OS=Homo sapiens OX=9606 GN=HSP90AB1 PE=1 SV=4	P08238	83 kDa	TRUE	unknown	141.14	120.31	118.47	126.4	120.99	134.59	-0.0937777	-0.0325086
MRPS2	28S ribosomal protein S2, mitochondrial OS=Homo sapiens OX=9606 GN=MRPS2 PE=1 SV=1	Q9Y399	33 kDa		unknown	1.9603	3.0587	1.7682	4.7518	0	4.7061	0.279588	-0.0657915
PSME3	Proteasome activator complex subunit 3 OS=Homo sapiens OX=9606 GN=PSME3 PE=1 SV=1	P61289	30 kDa		unknown	11.762	5.0978	7.9567	9.5037	7.2388	7.5298	0.045227	-0.169552
NCAPD2	Condensin complex subunit 1 OS=Homo sapiens OX=9606 GN=NCAPD2 PE=1 SV=3	Q15021	157 kDa		unknown	6.8609	6.1173	5.3045	8.5533	4.1364	5.6473	0.0823284	-0.346072
VDAC2	Voltage-dependent anion-selective channel protein 2 OS=Homo sapiens OX=9606 GN=VDAC2 PE=1 SV=2	P45880	32 kDa	TRUE	unknown	6.8609	6.1173	5.3045	8.5533	8.2729	5.6473	0.0823284	0.0879942
GRSF1	G-rich sequence factor 1 OS=Homo sapiens OX=9606 GN=GRSF1 PE=1 SV=3	Q12849	53 kDa	TRUE	unknown	2.9404	2.0391	2.6522	3.8015	2.0682	1.8824	0.276459	-0.230089
MAPK3	Mitogen-activated protein kinase 3 OS=Homo sapiens OX=9606 GN=MAPK3 PE=1 SV=4	P27361	43 kDa	TRUE	unknown	5.8808	2.0391	4.4204	4.7518	0	3.7649	0.171516	-0.78303
RAB1A	Ras-related protein Rab-1A OS=Homo sapiens OX=9606 GN=RAB1A PE=1 SV=3	P62820	23 kDa	TRUE	unknown	3.9205	4.0782	3.5363	5.7022	4.1364	4.7061	0.168637	0.116885
DCTN2	Dynactin subunit 2 OS=Homo sapiens OX=9606 GN=DCTN2 PE=1 SV=4	Q13561	44 kDa		unknown	4.9007	4.0782	4.4204	5.7022	6.2047	2.8237	0.142966	0.00648999
LAP3	Cytosol aminopeptidase OS=Homo sapiens OX=9606 GN=LAP3 PE=1 SV=3	P28838	56 kDa		unknown	10.781	8.1564	8.8408	10.454	12.409	9.4122	0.0244189	0.186164
PHB1	Prohibitin 1 OS=Homo sapiens OX=9606 GN=PHB1 PE=1 SV=1	P35232	30 kDa		unknown	26.464	16.313	20.334	20.908	18.614	20.707	-0.0503246	-0.115883
TOMM70	Mitochondrial import receptor subunit TOM70 OS=Homo sapiens OX=9606 GN=TOMM70 PE=1 SV=1	O94826	67 kDa		unknown	5.8808	4.0782	5.3045	5.7022	5.1705	7.5298	0.121158	0.297749
KARS1	Lysine--tRNA ligase OS=Homo sapiens OX=9606 GN=KARS1 PE=1 SV=3	Q15046	68 kDa		unknown	3.9205	1.0196	3.5363	2.8511	3.1023	6.5886	0.273267	0.752358
SERPINH1	Serpin H1 OS=Homo sapiens OX=9606 GN=SERPINH1 PE=1 SV=2	P50454	46 kDa		unknown	6.8609	5.0978	6.1885	6.6526	3.1023	10.353	0.0884334	0.146937
EIF5	Eukaryotic translation initiation factor 5 OS=Homo sapiens OX=9606 GN=EIF5 PE=1 SV=2	P55010	49 kDa		unknown	7.8411	6.1173	7.0726	7.6029	6.2047	5.6473	0.063414	-0.204222
VPS35	Vacuolar protein sorting-associated protein 35 OS=Homo sapiens OX=9606 GN=VPS35 PE=1 SV=2	Q96QK1	92 kDa		unknown	15.682	11.215	13.261	13.305	10.341	18.824	-0.0166207	0.109007
ABCE1	ATP-binding cassette sub-family E member 1 OS=Homo sapiens OX=9606 GN=ABCE1 PE=1 SV=1	P61221	67 kDa		unknown	16.662	11.215	14.145	13.305	19.648	16.001	-0.0207677	0.333576
TOMM40	Mitochondrial import receptor subunit TOM40 homolog OS=Homo sapiens OX=9606 GN=TOMM40 PE=1 SV=1	O96008	38 kDa		unknown	3.9205	5.0978	4.4204	5.7022	6.2047	2.8237	0.137798	0.00132185
GART	Trifunctional purine biosynthetic protein adenosine-3 OS=Homo sapiens OX=9606 GN=GART PE=1 SV=1	P22102	108 kDa		unknown	34.305	32.626	30.059	33.263	38.262	27.295	-0.077584	-0.0290477
RPL30	60S ribosomal protein L30 OS=Homo sapiens OX=9606 GN=RPL30 PE=1 SV=2	P62888	13 kDa		unknown	2.9404	3.0587	3.5363	3.8015	1.0341	3.7649	0.223245	-0.234515
PCBP2	Poly(rC)-binding protein 2 OS=Homo sapiens OX=9606 GN=PCBP2 PE=1 SV=1	Q15366	39 kDa	TRUE	unknown	12.742	12.235	12.377	12.355	13.443	14.118	-0.0131621	0.131965
YWHAE	14-3-3 protein epsilon OS=Homo sapiens OX=9606 GN=YWHAE PE=1 SV=1	P62258	29 kDa	TRUE	unknown	36.265	34.665	33.595	33.263	39.296	37.649	-0.0828881	0.114336
MARS1	Methionine--tRNA ligase, cytoplasmic OS=Homo sapiens OX=9606 GN=MARS1 PE=1 SV=2	P56192	101 kDa		unknown	13.722	12.235	13.261	12.355	14.478	14.118	-0.0177052	0.130133
HNRNPAB	Heterogeneous nuclear ribonucleoprotein A/B OS=Homo sapiens OX=9606 GN=HNRNPAB PE=1 SV=2	Q99729	36 kDa		unknown	5.8808	9.176	7.0726	8.5533	4.1364	3.7649	0.0473499	-0.784657
HNRNPH1	Heterogeneous nuclear ribonucleoprotein H OS=Homo sapiens OX=9606 GN=HNRNPH1 PE=1 SV=4	P31943	49 kDa	TRUE	unknown	12.742	19.372	14.145	17.107	14.478	16.942	-0.0369228	-0.0296522
SRPRA	Signal recognition particle receptor subunit alpha OS=Homo sapiens OX=9606 GN=SRPRA PE=1 SV=2	P08240	70 kDa		unknown	4.9007	4.0782	5.3045	4.7518	3.1023	3.7649	0.135054	-0.308183
RBBP4	Histone-binding protein RBBP4 OS=Homo sapiens OX=9606 GN=RBBP4 PE=1 SV=3	Q09028	48 kDa	TRUE	unknown	4.9007	7.1369	6.1885	6.6526	3.1023	2.8237	0.0803017	-0.824631
GLMN	Glomulin OS=Homo sapiens OX=9606 GN=GLMN PE=1 SV=2	Q92990	68 kDa		unknown	3.9205	6.1173	5.3045	5.7022	7.2388	4.7061	0.111683	0.212166
EIF3H	Eukaryotic translation initiation factor 3 subunit H OS=Homo sapiens OX=9606 GN=EIF3H PE=1 SV=1	O15372	40 kDa		unknown	6.8609	8.1564	7.9567	7.6029	9.307	8.471	0.0452578	0.216894
HNRNPD	Heterogeneous nuclear ribonucleoprotein D0 OS=Homo sapiens OX=9606 GN=HNRNPD PE=1 SV=1	Q14103	38 kDa		unknown	11.762	18.352	14.145	15.206	10.341	10.353	-0.0346909	-0.500891
ATP5F1C	ATP synthase subunit gamma, mitochondrial OS=Homo sapiens OX=9606 GN=ATP5F1C PE=1 SV=1	P36542	33 kDa		unknown	3.9205	5.0978	5.3045	4.7518	4.1364	4.7061	0.129886	-0.0232042
TUBB	Tubulin beta chain OS=Homo sapiens OX=9606 GN=TUBB PE=1 SV=2	P07437	50 kDa	TRUE	unknown	125.46	132.54	119.35	117.85	134.43	131.77	-0.120294	0.0447976
DCTPP1	dCTP pyrophosphatase 1 OS=Homo sapiens OX=9606 GN=DCTPP1 PE=1 SV=1	Q9H773	19 kDa		unknown	4.9007	2.0391	5.3045	2.8511	2.0682	2.8237	0.183961	-0.375341
MTMR14	Myotubularin-related protein 14 OS=Homo sapiens OX=9606 GN=MTMR14 PE=1 SV=2	Q8NCE2	72 kDa		unknown	2.9404	4.0782	4.4204	3.8015	7.2388	1.8824	0.180688	0.302337
ADSL	Adenylosuccinate lyase OS=Homo sapiens OX=9606 GN=ADSL PE=1 SV=2	P30566	55 kDa		unknown	9.8013	13.254	12.377	10.454	7.2388	9.4122	-0.0129734	-0.425863
TNPO3	Transportin-3 OS=Homo sapiens OX=9606 GN=TNPO3 PE=1 SV=3	Q9Y5L0	104 kDa		unknown	5.8808	5.0978	7.0726	4.7518	10.341	9.4122	0.0910821	0.745093
TRIM28	Transcription intermediary factor 1-beta OS=Homo sapiens OX=9606 GN=TRIM28 PE=1 SV=5	Q13263	89 kDa		unknown	8.8212	9.176	10.609	7.6029	8.2729	9.4122	0.0154069	-0.022694
BZW1	eIF5-mimic protein 2 OS=Homo sapiens OX=9606 GN=BZW1 PE=1 SV=1	Q7L1Q6	48 kDa		unknown	0	2.0391	1.7682	1.9007	5.1705	0.94122	0.489035	1.00597
RPL12	60S ribosomal protein L12 OS=Homo sapiens OX=9606 GN=RPL12 PE=1 SV=1	P30050	18 kDa		unknown	0.98013	2.0391	2.6522	1.9007	0	0.94122	0.384667	-0.771051
CSNK2A1	Casein kinase II subunit alpha OS=Homo sapiens OX=9606 GN=CSNK2A1 PE=1 SV=1	P68400	45 kDa		unknown	5.8808	5.0978	7.9567	3.8015	9.307	10.353	0.084157	0.738898
RPS3	40S ribosomal protein S3 OS=Homo sapiens OX=9606 GN=RPS3 PE=1 SV=2	P23396	27 kDa		unknown	31.364	30.587	26.522	31.362	22.75	27.295	-0.0947963	-0.297207
MRPS27	28S ribosomal protein S27, mitochondrial OS=Homo sapiens OX=9606 GN=MRPS27 PE=1 SV=3	Q92552	48 kDa		unknown	1.9603	4.0782	4.4204	2.8511	1.0341	1.8824	0.205876	-0.709295
RPS18	40S ribosomal protein S18 OS=Homo sapiens OX=9606 GN=RPS18 PE=1 SV=3	P62269	18 kDa		unknown	4.9007	4.0782	7.0726	2.8511	3.1023	1.8824	0.119098	-0.652463
TUBB2A	Tubulin beta-2A chain OS=Homo sapiens OX=9606 GN=TUBB2A PE=1 SV=1	Q13885	50 kDa	TRUE	unknown	103.89	107.05	96.364	95.987	111.68	107.3	-0.131782	0.0534688
YWHAQ	14-3-3 protein theta OS=Homo sapiens OX=9606 GN=YWHAQ PE=1 SV=1	P27348	28 kDa	TRUE	unknown	26.464	21.411	20.334	24.71	19.648	24.472	-0.0843061	-0.112924
CCT5	T-complex protein 1 subunit epsilon OS=Homo sapiens OX=9606 GN=CCT5 PE=1 SV=1	P48643	60 kDa		unknown	66.649	68.31	61.885	61.774	63.081	58.356	-0.12423	-0.149969
TUBB4A	Tubulin beta-4A chain OS=Homo sapiens OX=9606 GN=TUBB4A PE=1 SV=2	P04350	50 kDa	TRUE	unknown	95.073	95.838	89.292	84.583	102.38	100.71	-0.133385	0.0883217
ALDOA	Fructose-bisphosphate aldolase A OS=Homo sapiens OX=9606 GN=ALDOA PE=1 SV=2	P04075	39 kDa		unknown	44.106	42.821	38.015	41.816	45.501	43.296	-0.119974	0.0300231
IPO4	Importin-4 OS=Homo sapiens OX=9606 GN=IPO4 PE=1 SV=2	Q8TEX9	119 kDa		unknown	15.682	23.45	15.913	20.908	19.648	18.824	-0.0834239	-0.0233371
PSMD3	26S proteasome non-ATPase regulatory subunit 3 OS=Homo sapiens OX=9606 GN=PSMD3 PE=1 SV=2	O43242	61 kDa	TRUE	unknown	21.563	17.332	19.45	17.107	16.546	21.648	-0.0849317	-0.0249443
COPG1	Coatomer subunit gamma-1 OS=Homo sapiens OX=9606 GN=COPG1 PE=1 SV=1	Q9Y678	98 kDa	TRUE	unknown	16.662	12.235	12.377	15.206	17.58	15.06	-0.0626984	0.164972
EEF1A2	Elongation factor 1-alpha 2 OS=Homo sapiens OX=9606 GN=EEF1A2 PE=1 SV=1	Q05639	50 kDa	TRUE	unknown	126.44	141.72	131.73	109.29	149.95	130.83	-0.152739	0.065866
NAA15	N-alpha-acetyltransferase 15, NatA auxiliary subunit OS=Homo sapiens OX=9606 GN=NAA15 PE=1 SV=1	Q9BXJ9	101 kDa		unknown	17.642	14.274	15.029	15.206	11.375	14.118	-0.073338	-0.302902
DDX1	ATP-dependent RNA helicase DDX1 OS=Homo sapiens OX=9606 GN=DDX1 PE=1 SV=2	Q92499	82 kDa		unknown	11.762	14.274	9.7248	15.206	11.375	14.118	-0.0580234	-0.0282162
ALDH18A1	Delta-1-pyrroline-5-carboxylate synthase OS=Homo sapiens OX=9606 GN=ALDH18A1 PE=1 SV=2	P54886	87 kDa		unknown	16.662	11.215	13.261	13.305	16.546	13.177	-0.0647363	0.0864939
KPNB1	Importin subunit beta-1 OS=Homo sapiens OX=9606 GN=KPNB1 PE=1 SV=2	Q14974	97 kDa		unknown	55.868	49.958	53.045	42.767	51.705	57.415	-0.140622	0.0434134
TNPO1	Transportin-1 OS=Homo sapiens OX=9606 GN=TNPO1 PE=1 SV=2	Q92973	102 kDa		unknown	15.682	12.235	13.261	13.305	16.546	16.001	-0.0666665	0.207595
GARS1	Glycine--tRNA ligase OS=Homo sapiens OX=9606 GN=GARS1 PE=1 SV=3	P41250	83 kDa		unknown	18.623	14.274	17.682	13.305	10.341	17.883	-0.0812054	-0.207408
PCBP1	Poly(rC)-binding protein 1 OS=Homo sapiens OX=9606 GN=PCBP1 PE=1 SV=2	Q15365	37 kDa	TRUE	unknown	12.742	15.293	13.261	13.305	15.512	16.001	-0.0723456	0.158076
LARP4	La-related protein 4 OS=Homo sapiens OX=9606 GN=LARP4 PE=1 SV=3	Q71RC2	81 kDa	TRUE	unknown	0	0	1.7682	0	0	0	0.913876	0
CDK1	Cyclin-dependent kinase 1 OS=Homo sapiens OX=9606 GN=CDK1 PE=1 SV=3	P06493	34 kDa	TRUE	unknown	11.762	10.196	9.7248	11.404	8.2729	11.295	-0.0508171	-0.151622
IQGAP1	Ras GTPase-activating-like protein IQGAP1 OS=Homo sapiens OX=9606 GN=IQGAP1 PE=1 SV=1	P46940	189 kDa		unknown	13.722	11.215	13.261	10.454	9.307	14.118	-0.066979	-0.0833414
MYH10	Myosin-10 OS=Homo sapiens OX=9606 GN=MYH10 PE=1 SV=3	P35580	229 kDa	TRUE	unknown	28.424	32.626	33.595	21.858	10.341	15.06	-0.134114	-1.20227
FANCI	Fanconi anemia group I protein OS=Homo sapiens OX=9606 GN=FANCI PE=1 SV=4	Q9NVI1	149 kDa		unknown	10.781	14.274	12.377	11.404	11.375	11.295	-0.069587	-0.133138
ACTN1	Alpha-actinin-1 OS=Homo sapiens OX=9606 GN=ACTN1 PE=1 SV=2	P12814	103 kDa	TRUE	unknown	23.523	22.43	22.102	19.958	22.75	24.472	-0.122152	0.0376822
SND1	Staphylococcal nuclease domain-containing protein 1 OS=Homo sapiens OX=9606 GN=SND1 PE=1 SV=1	Q7KZF4	102 kDa		unknown	22.543	28.548	25.638	20.908	25.853	25.413	-0.129115	0.00474763
ST13	Hsc70-interacting protein OS=Homo sapiens OX=9606 GN=ST13 PE=1 SV=2	P50502	41 kDa		unknown	9.8013	8.1564	7.9567	9.5037	8.2729	11.295	-0.0364041	0.11194
NAP1L4	Nucleosome assembly protein 1-like 4 OS=Homo sapiens OX=9606 GN=NAP1L4 PE=1 SV=1	Q99733	43 kDa	TRUE	unknown	9.8013	9.176	8.8408	9.5037	7.2388	7.5298	-0.0441902	-0.323067
EEF1A1	Elongation factor 1-alpha 1 OS=Homo sapiens OX=9606 GN=EEF1A1 PE=1 SV=1	P68104 (+1)	50 kDa	TRUE	unknown	144.08	162.11	144.99	124.5	166.49	146.83	-0.182921	0.0329966
ACLY	ATP-citrate synthase OS=Homo sapiens OX=9606 GN=ACLY PE=1 SV=3	P53396	121 kDa		unknown	49.987	48.939	40.667	47.518	52.74	43.296	-0.162338	-0.0419144
CBR1	Carbonyl reductase [NADPH] 1 OS=Homo sapiens OX=9606 GN=CBR1 PE=1 SV=3	P16152	30 kDa	TRUE	unknown	8.8212	10.196	8.8408	9.5037	8.2729	10.353	-0.0469317	-0.0271134
RPS4X	40S ribosomal protein S4, X isoform OS=Homo sapiens OX=9606 GN=RPS4X PE=1 SV=2	P62701	30 kDa		unknown	20.583	14.274	15.913	16.156	12.409	18.824	-0.113479	-0.149322
YARS1	Tyrosine--tRNA ligase, cytoplasmic OS=Homo sapiens OX=9606 GN=YARS1 PE=1 SV=4	P54577	59 kDa		unknown	41.166	31.606	32.711	32.313	23.785	46.12	-0.15782	-0.056406
API5	Apoptosis inhibitor 5 OS=Homo sapiens OX=9606 GN=API5 PE=1 SV=3	Q9BZZ5	59 kDa		unknown	8.8212	13.254	12.377	8.5533	8.2729	12.236	-0.0702926	-0.0970522
PDIA6	Protein disulfide-isomerase A6 OS=Homo sapiens OX=9606 GN=PDIA6 PE=1 SV=1	Q15084	48 kDa		unknown	26.464	24.469	22.986	22.809	19.648	27.295	-0.147308	-0.113065
RPS5	40S ribosomal protein S5 OS=Homo sapiens OX=9606 GN=RPS5 PE=1 SV=4	P46782	23 kDa		unknown	13.722	18.352	13.261	16.156	16.546	16.942	-0.117126	0.05866
PRPF8	Pre-mRNA-processing-splicing factor 8 OS=Homo sapiens OX=9606 GN=PRPF8 PE=1 SV=2	Q6P2Q9	274 kDa		unknown	3.9205	9.176	4.4204	8.5533	12.409	6.5886	-0.0117834	0.47601
NUDT21	Cleavage and polyadenylation specificity factor subunit 5 OS=Homo sapiens OX=9606 GN=NUDT21 PE=1 SV=1	O43809	26 kDa		unknown	4.9007	12.235	8.8408	7.6029	6.2047	9.4122	-0.0531386	-0.119307
MYH9	Myosin-9 OS=Homo sapiens OX=9606 GN=MYH9 PE=1 SV=4	P35579	227 kDa	TRUE	unknown	51.947	57.095	58.349	37.064	31.023	27.295	-0.188919	-0.880445
DDX39B	Spliceosome RNA helicase DDX39B OS=Homo sapiens OX=9606 GN=DDX39B PE=1 SV=1	Q13838	49 kDa		unknown	17.642	14.274	17.682	11.404	16.546	10.353	-0.125701	-0.230946
XRCC5	X-ray repair cross-complementing protein 5 OS=Homo sapiens OX=9606 GN=XRCC5 PE=1 SV=3	P13010	83 kDa		unknown	29.404	31.606	28.29	25.66	21.716	30.119	-0.171443	-0.227036
SLC3A2	4F2 cell-surface antigen heavy chain OS=Homo sapiens OX=9606 GN=SLC3A2 PE=1 SV=3	P08195	68 kDa		unknown	22.543	21.411	21.218	18.057	17.58	14.118	-0.154922	-0.447527
MARCKS	Myristoylated alanine-rich C-kinase substrate OS=Homo sapiens OX=9606 GN=MARCKS PE=1 SV=4	P29966	32 kDa		unknown	6.8609	6.1173	7.0726	5.7022	6.2047	6.5886	-0.0197257	-0.0179203
OAT	Ornithine aminotransferase, mitochondrial OS=Homo sapiens OX=9606 GN=OAT PE=1 SV=1	P04181	49 kDa		unknown	15.682	9.176	11.493	11.404	9.307	6.5886	-0.10938	-0.585747
STIP1	Stress-induced-phosphoprotein 1 OS=Homo sapiens OX=9606 GN=STIP1 PE=1 SV=1	P31948	63 kDa		unknown	19.603	18.352	15.029	19.007	23.785	15.06	-0.148937	0.0317834
SLC16A1	Monocarboxylate transporter 1 OS=Homo sapiens OX=9606 GN=SLC16A1 PE=1 SV=3	P53985	54 kDa		unknown	15.682	7.1369	9.7248	11.404	11.375	9.4122	-0.101749	-0.123216
PABPC1	Polyadenylate-binding protein 1 OS=Homo sapiens OX=9606 GN=PABPC1 PE=1 SV=2	P11940	71 kDa	TRUE	unknown	33.324	30.587	27.406	28.511	37.228	33.884	-0.186532	0.149589
ASNS	Asparagine synthetase [glutamine-hydrolyzing] OS=Homo sapiens OX=9606 GN=ASNS PE=1 SV=4	P08243	64 kDa		unknown	14.702	8.1564	10.609	10.454	19.648	18.824	-0.108153	0.703191
HNRNPC	Heterogeneous nuclear ribonucleoproteins C1/C2 OS=Homo sapiens OX=9606 GN=HNRNPC PE=1 SV=4	P07910	34 kDa		unknown	4.9007	6.1173	5.3045	5.7022	8.2729	4.7061	-0.00125284	0.202433
RSL1D1	Ribosomal L1 domain-containing protein 1 OS=Homo sapiens OX=9606 GN=RSL1D1 PE=1 SV=3	O76021	55 kDa		unknown	5.8808	4.0782	5.3045	4.7518	4.1364	4.7061	0.0116905	-0.141399
WAPL	Wings apart-like protein homolog OS=Homo sapiens OX=9606 GN=WAPL PE=1 SV=1	Q7Z5K2	133 kDa		unknown	4.9007	3.0587	2.6522	5.7022	2.0682	1.8824	0.0561132	-0.743024
FEN1	Flap endonuclease 1 OS=Homo sapiens OX=9606 GN=FEN1 PE=1 SV=1	P39748	43 kDa		unknown	3.9205	5.0978	3.5363	5.7022	4.1364	6.5886	0.0285478	0.207764
AARS1	Alanine--tRNA ligase, cytoplasmic OS=Homo sapiens OX=9606 GN=AARS1 PE=1 SV=2	P49588	107 kDa		unknown	34.305	30.587	25.638	30.412	31.023	34.825	-0.204538	0.0204726
MCM7	DNA replication licensing factor MCM7 OS=Homo sapiens OX=9606 GN=MCM7 PE=1 SV=4	P33993	81 kDa		unknown	35.285	26.508	23.87	29.461	31.023	33.884	-0.20531	0.068759
SPTAN1	Spectrin alpha chain, non-erythrocytic 1 OS=Homo sapiens OX=9606 GN=SPTAN1 PE=1 SV=3	Q13813	285 kDa		unknown	25.483	41.802	26.522	31.362	31.023	29.178	-0.210372	-0.155605
HNRNPM	Heterogeneous nuclear ribonucleoprotein M OS=Homo sapiens OX=9606 GN=HNRNPM PE=1 SV=3	P52272	78 kDa		unknown	23.523	16.313	15.913	19.007	21.716	16.942	-0.180342	-0.0412057
CCT4	T-complex protein 1 subunit delta OS=Homo sapiens OX=9606 GN=CCT4 PE=1 SV=4	P50991	58 kDa		unknown	41.166	39.763	31.827	37.064	45.501	40.473	-0.226274	0.0852005
MCM2	DNA replication licensing factor MCM2 OS=Homo sapiens OX=9606 GN=MCM2 PE=1 SV=4	P49736	102 kDa	TRUE	unknown	12.742	17.332	12.377	14.256	17.58	14.118	-0.163725	0.0712587
PNP	Purine nucleoside phosphorylase OS=Homo sapiens OX=9606 GN=PNP PE=1 SV=2	P00491	32 kDa		unknown	4.9007	4.0782	5.3045	3.8015	0	3.7649	0.0166058	-0.929366
MSN	Moesin OS=Homo sapiens OX=9606 GN=MSN PE=1 SV=3	P26038	68 kDa	TRUE	unknown	7.8411	11.215	7.9567	9.5037	9.307	7.5298	-0.113697	-0.160684
NCAPG	Condensin complex subunit 3 OS=Homo sapiens OX=9606 GN=NCAPG PE=1 SV=1	Q9BPX3	114 kDa		unknown	3.9205	4.0782	3.5363	4.7518	3.1023	6.5886	0.0411641	0.225574
CAP1	Adenylyl cyclase-associated protein 1 OS=Homo sapiens OX=9606 GN=CAP1 PE=1 SV=5	Q01518	52 kDa		unknown	29.404	21.411	24.754	19.007	22.75	21.648	-0.206829	-0.186885
RPL5	60S ribosomal protein L5 OS=Homo sapiens OX=9606 GN=RPL5 PE=1 SV=3	P46777	34 kDa	TRUE	unknown	18.623	9.176	13.261	11.404	13.443	16.001	-0.160317	0.0775208
GPI	Glucose-6-phosphate isomerase OS=Homo sapiens OX=9606 GN=GPI PE=1 SV=4	P06744	63 kDa		unknown	38.225	37.724	30.059	34.213	41.364	36.708	-0.234131	0.0387673
TUBA1B	Tubulin alpha-1B chain OS=Homo sapiens OX=9606 GN=TUBA1B PE=1 SV=1	P68363	50 kDa	TRUE	unknown	81.351	80.545	63.653	71.278	75.49	80.004	-0.259332	-0.0574838
TSNAX	Translin-associated protein X OS=Homo sapiens OX=9606 GN=TSNAX PE=1 SV=1	Q99598	33 kDa		unknown	3.9205	4.0782	4.4204	3.8015	5.1705	6.5886	0.0318509	0.460574
RPS7	40S ribosomal protein S7 OS=Homo sapiens OX=9606 GN=RPS7 PE=1 SV=1	P62081	22 kDa		unknown	7.8411	8.1564	6.1885	8.5533	7.2388	5.6473	-0.104342	-0.273831
RUVBL2	RuvB-like 2 OS=Homo sapiens OX=9606 GN=RUVBL2 PE=1 SV=3	Q9Y230	51 kDa		unknown	16.662	20.391	17.682	14.256	13.443	21.648	-0.202532	-0.0743642
NME2	Nucleoside diphosphate kinase B OS=Homo sapiens OX=9606 GN=NME2 PE=1 SV=1	P22392	17 kDa	TRUE	unknown	10.781	16.313	12.377	11.404	10.341	11.295	-0.174413	-0.299736
KPNA6	Importin subunit alpha-7 OS=Homo sapiens OX=9606 GN=KPNA6 PE=1 SV=1	O60684	60 kDa	TRUE	unknown	9.8013	8.1564	10.609	5.7022	9.307	11.295	-0.124219	0.179505
MTHFD1L	Monofunctional C1-tetrahydrofolate synthase, mitochondrial OS=Homo sapiens OX=9606 GN=MTHFD1L PE=1 SV=1	Q6UB35	106 kDa		unknown	28.424	32.626	24.754	26.61	21.716	22.589	-0.24063	-0.445328
CCAR2	Cell cycle and apoptosis regulator protein 2 OS=Homo sapiens OX=9606 GN=CCAR2 PE=1 SV=2	Q8N163	103 kDa		unknown	10.781	13.254	8.8408	12.355	5.1705	4.7061	-0.166589	-1.13233
ILF3	Interleukin enhancer-binding factor 3 OS=Homo sapiens OX=9606 GN=ILF3 PE=1 SV=3	Q12906	95 kDa		unknown	17.642	24.469	16.797	19.007	16.546	17.883	-0.2226	-0.276051
PCNA	Proliferating cell nuclear antigen OS=Homo sapiens OX=9606 GN=PCNA PE=1 SV=1	P12004	29 kDa		unknown	10.781	13.254	9.7248	11.404	11.375	12.236	-0.170762	-0.0236888
ARF1	ADP-ribosylation factor 1 OS=Homo sapiens OX=9606 GN=ARF1 PE=1 SV=2	P84077	21 kDa	TRUE	unknown	12.742	11.215	10.609	10.454	11.375	9.4122	-0.170543	-0.1879
PTCD3	Pentatricopeptide repeat domain-containing protein 3, mitochondrial OS=Homo sapiens OX=9606 GN=PTCD3 PE=1 SV=3	Q96EY7	79 kDa		unknown	1.9603	5.0978	3.5363	3.8015	5.1705	1.8824	0.0438742	-0.000828448
PSMD1	26S proteasome non-ATPase regulatory subunit 1 OS=Homo sapiens OX=9606 GN=PSMD1 PE=1 SV=2	Q99460	106 kDa		unknown	22.543	22.43	14.145	23.759	12.409	18.824	-0.235298	-0.499215
MRPL12	39S ribosomal protein L12, mitochondrial OS=Homo sapiens OX=9606 GN=MRPL12 PE=1 SV=2	P52815	21 kDa		unknown	2.9404	3.0587	2.6522	3.8015	6.2047	2.8237	0.0797452	0.463314
UBE2N	Ubiquitin-conjugating enzyme E2 N OS=Homo sapiens OX=9606 GN=UBE2N PE=1 SV=1	P61088	17 kDa		unknown	8.8212	5.0978	6.1885	6.6526	3.1023	4.7061	-0.101152	-0.69866
NPM1	Nucleophosmin OS=Homo sapiens OX=9606 GN=NPM1 PE=1 SV=2	P06748	33 kDa		unknown	15.682	14.274	11.493	14.256	12.409	10.353	-0.203651	-0.367959
CCT3	T-complex protein 1 subunit gamma OS=Homo sapiens OX=9606 GN=CCT3 PE=1 SV=4	P49368	61 kDa		unknown	48.026	55.056	39.783	44.667	43.433	49.885	-0.281578	-0.140695
DCTN1	Dynactin subunit 1 OS=Homo sapiens OX=9606 GN=DCTN1 PE=1 SV=3	Q14203	142 kDa		unknown	11.762	8.1564	7.0726	10.454	4.1364	5.6473	-0.166702	-0.89535
SFPQ	Splicing factor, proline- and glutamine-rich OS=Homo sapiens OX=9606 GN=SFPQ PE=1 SV=2	P23246	76 kDa		unknown	2.9404	3.0587	3.5363	2.8511	9.307	5.6473	0.068386	1.08374
COPG2	Coatomer subunit gamma-2 OS=Homo sapiens OX=9606 GN=COPG2 PE=1 SV=1	Q9UBF2	98 kDa	TRUE	unknown	5.8808	8.1564	7.0726	5.7022	3.1023	5.6473	-0.118284	-0.577139
CPNE1	Copine-1 OS=Homo sapiens OX=9606 GN=CPNE1 PE=1 SV=1	Q99829	59 kDa		unknown	3.9205	1.0196	2.6522	2.8511	1.0341	0	0.112569	-1.19369
TUBA1A	Tubulin alpha-1A chain OS=Homo sapiens OX=9606 GN=TUBA1A PE=1 SV=1	Q71U36	50 kDa	TRUE	unknown	67.629	67.291	47.74	60.824	64.115	64.003	-0.308451	-0.0735126
HNRNPL	Heterogeneous nuclear ribonucleoprotein L OS=Homo sapiens OX=9606 GN=HNRNPL PE=1 SV=2	P14866	64 kDa		unknown	19.603	13.254	12.377	15.206	12.409	14.118	-0.23668	-0.28912
SNRNP200	U5 small nuclear ribonucleoprotein 200 kDa helicase OS=Homo sapiens OX=9606 GN=SNRNP200 PE=1 SV=2	O75643	245 kDa		unknown	1.9603	3.0587	2.6522	2.8511	4.1364	4.7061	0.0962597	0.62736
EIF3I	Eukaryotic translation initiation factor 3 subunit I OS=Homo sapiens OX=9606 GN=EIF3I PE=1 SV=1	Q13347	37 kDa		unknown	17.642	14.274	13.261	13.305	17.58	11.295	-0.247667	-0.135527
CCT7	T-complex protein 1 subunit eta OS=Homo sapiens OX=9606 GN=CCT7 PE=1 SV=2	Q99832	59 kDa		unknown	67.629	88.701	61.885	61.774	65.149	77.18	-0.333421	-0.133573
QARS1	Glutamine--tRNA ligase OS=Homo sapiens OX=9606 GN=QARS1 PE=1 SV=1	P47897	88 kDa		unknown	9.8013	8.1564	7.9567	7.6029	10.341	8.471	-0.184685	0.0604701
RPS2	40S ribosomal protein S2 OS=Homo sapiens OX=9606 GN=RPS2 PE=1 SV=2	P15880	31 kDa		unknown	14.702	17.332	14.145	12.355	16.546	19.766	-0.256015	0.17082
LARS1	Leucine--tRNA ligase, cytoplasmic OS=Homo sapiens OX=9606 GN=LARS1 PE=1 SV=2	Q9P2J5	134 kDa		unknown	9.8013	14.274	8.8408	11.404	31.023	21.648	-0.229216	1.06809
PSMD2	26S proteasome non-ATPase regulatory subunit 2 OS=Homo sapiens OX=9606 GN=PSMD2 PE=1 SV=3	Q13200	100 kDa		unknown	33.324	44.86	31.827	30.412	37.228	33.884	-0.319865	-0.133206
CORO1C	Coronin-1C OS=Homo sapiens OX=9606 GN=CORO1C PE=1 SV=1	Q9ULV4	53 kDa		unknown	5.8808	5.0978	5.3045	4.7518	0	0	-0.106348	-2.69806
SMARCC1	SWI/SNF complex subunit SMARCC1 OS=Homo sapiens OX=9606 GN=SMARCC1 PE=1 SV=3	Q92922	123 kDa		unknown	1.9603	3.0587	3.5363	1.9007	3.1023	2.8237	0.0834553	0.175327
ATP5PB	ATP synthase F(0) complex subunit B1, mitochondrial OS=Homo sapiens OX=9606 GN=ATP5PB PE=1 SV=2	P24539	29 kDa		unknown	7.8411	3.0587	6.1885	3.8015	7.2388	7.5298	-0.105517	0.378414
FARSA	Phenylalanine--tRNA ligase alpha subunit OS=Homo sapiens OX=9606 GN=FARSA PE=1 SV=3	Q9Y285	58 kDa		unknown	4.9007	6.1173	5.3045	4.7518	5.1705	6.5886	-0.110721	0.0798783
LRRC59	Leucine-rich repeat-containing protein 59 OS=Homo sapiens OX=9606 GN=LRRC59 PE=1 SV=1	Q96AG4	35 kDa		unknown	5.8808	6.1173	7.9567	2.8511	10.341	4.7061	-0.128208	0.284295
IPO5	Importin-5 OS=Homo sapiens OX=9606 GN=IPO5 PE=1 SV=4	O00410	124 kDa		unknown	43.126	34.665	28.29	33.263	33.091	27.295	-0.328266	-0.355004
G3BP2	Ras GTPase-activating protein-binding protein 2 OS=Homo sapiens OX=9606 GN=G3BP2 PE=1 SV=2	Q9UN86	54 kDa		unknown	1.9603	2.0391	1.7682	2.8511	2.0682	2.8237	0.14186	0.200084
XRCC6	X-ray repair cross-complementing protein 6 OS=Homo sapiens OX=9606 GN=XRCC6 PE=1 SV=2	P12956	70 kDa	TRUE	unknown	26.464	34.665	23.87	24.71	36.194	22.589	-0.319736	-0.054635
PSMD8	26S proteasome non-ATPase regulatory subunit 8 OS=Homo sapiens OX=9606 GN=PSMD8 PE=1 SV=2	P48556	40 kDa		unknown	7.8411	9.176	7.9567	6.6526	4.1364	6.5886	-0.195306	-0.579632
RPS15A	40S ribosomal protein S15a OS=Homo sapiens OX=9606 GN=RPS15A PE=1 SV=2	P62244	15 kDa		unknown	9.8013	7.1369	8.8408	5.7022	0	7.5298	-0.195078	-0.990781
CS	Citrate synthase, mitochondrial OS=Homo sapiens OX=9606 GN=CS PE=1 SV=2	O75390	52 kDa		unknown	17.642	23.45	15.029	18.057	12.409	16.001	-0.296525	-0.502874
POLD1	DNA polymerase delta catalytic subunit OS=Homo sapiens OX=9606 GN=POLD1 PE=1 SV=2	P28340	124 kDa		unknown	4.9007	5.0978	4.4204	4.7518	8.2729	5.6473	-0.102941	0.408004
AIMP2	Aminoacyl tRNA synthase complex-interacting multifunctional protein 2 OS=Homo sapiens OX=9606 GN=AIMP2 PE=1 SV=2	Q13155	35 kDa		unknown	4.9007	5.0978	4.4204	4.7518	10.341	3.7649	-0.102941	0.424735
GEMIN5	Gem-associated protein 5 OS=Homo sapiens OX=9606 GN=GEMIN5 PE=1 SV=3	Q8TEQ6	169 kDa		unknown	4.9007	5.0978	4.4204	4.7518	3.1023	3.7649	-0.102941	-0.436304
EPRS1	Bifunctional glutamate/proline--tRNA ligase OS=Homo sapiens OX=9606 GN=EPRS1 PE=1 SV=5	P07814	171 kDa		unknown	51.947	46.9	38.015	38.965	44.467	48.944	-0.352609	-0.0799407
YWHAB	14-3-3 protein beta/alpha OS=Homo sapiens OX=9606 GN=YWHAB PE=1 SV=3	P31946	28 kDa	TRUE	unknown	15.682	17.332	11.493	15.206	8.2729	16.942	-0.286931	-0.363535
H2BC17	Histone H2B type 1-O OS=Homo sapiens OX=9606 GN=H2BC17 PE=1 SV=3	P23527 (+2)	14 kDa		unknown	0	4.0782	1.7682	2.8511	5.1705	3.7649	0.123035	0.84729
CDK4	Cyclin-dependent kinase 4 OS=Homo sapiens OX=9606 GN=CDK4 PE=1 SV=2	P11802	34 kDa	TRUE	unknown	5.8808	3.0587	3.5363	4.7518	0	4.7061	-0.0885702	-0.706001
MMS19	MMS19 nucleotide excision repair protein homolog OS=Homo sapiens OX=9606 GN=MMS19 PE=1 SV=2	Q96T76	113 kDa		unknown	10.781	10.196	8.8408	8.5533	10.341	5.6473	-0.244573	-0.353132
RPSA	40S ribosomal protein SA OS=Homo sapiens OX=9606 GN=RPSA PE=1 SV=4	P08865	33 kDa		unknown	18.623	12.235	11.493	13.305	11.375	12.236	-0.294119	-0.359481
GMPS	GMP synthase [glutamine-hydrolyzing] OS=Homo sapiens OX=9606 GN=GMPS PE=1 SV=1	P49915	77 kDa		unknown	6.8609	8.1564	6.1885	6.6526	4.1364	4.7061	-0.197404	-0.650305
EIF4G3	Eukaryotic translation initiation factor 4 gamma 3 OS=Homo sapiens OX=9606 GN=EIF4G3 PE=1 SV=2	O43432	177 kDa	TRUE	unknown	4.9007	4.0782	4.4204	3.8015	6.2047	4.7061	-0.10307	0.233845
GCFC2	Intron Large complex component GCFC2 OS=Homo sapiens OX=9606 GN=GCFC2 PE=1 SV=2	P16383	89 kDa		unknown	5.8808	2.0391	2.6522	4.7518	3.1023	0.94122	-0.077051	-0.714936
KCTD5	BTB/POZ domain-containing protein KCTD5 OS=Homo sapiens OX=9606 GN=KCTD5 PE=1 SV=1	Q9NXV2	26 kDa	TRUE	unknown	20.583	20.391	16.797	15.206	17.58	15.06	-0.337802	-0.311025
CBS	Cystathionine beta-synthase OS=Homo sapiens OX=9606 GN=CBS PE=1 SV=2	P35520	61 kDa		unknown	15.682	13.254	9.7248	13.305	15.512	11.295	-0.30564	-0.102867
HLTF	Helicase-like transcription factor OS=Homo sapiens OX=9606 GN=HLTF PE=1 SV=2	Q14527	114 kDa		unknown	3.9205	4.0782	2.6522	4.7518	5.1705	2.8237	-0.088466	-0.000649443
CHD6	Chromodomain-helicase-DNA-binding protein 6 OS=Homo sapiens OX=9606 GN=CHD6 PE=1 SV=4	Q8TD26	305 kDa	TRUE	unknown	3.9205	5.0978	5.3045	2.8511	2.0682	2.8237	-0.117626	-0.676928
HNRNPU	Heterogeneous nuclear ribonucleoprotein U OS=Homo sapiens OX=9606 GN=HNRNPU PE=1 SV=6	Q00839	91 kDa		unknown	42.146	47.919	30.943	37.064	51.705	29.178	-0.395154	-0.151577
RTCA	RNA 3'-terminal phosphate cyclase OS=Homo sapiens OX=9606 GN=RTCA PE=1 SV=1	O00442	39 kDa		unknown	5.8808	7.1369	4.4204	6.6526	6.2047	4.7061	-0.200074	-0.218085
SF3B4	Splicing factor 3B subunit 4 OS=Homo sapiens OX=9606 GN=SF3B4 PE=1 SV=1	Q15427	44 kDa		unknown	4.9007	3.0587	3.5363	3.8015	2.0682	3.7649	-0.0929761	-0.346475
RPS3A	40S ribosomal protein S3a OS=Homo sapiens OX=9606 GN=RPS3A PE=1 SV=2	P61247	30 kDa		unknown	13.722	15.293	12.377	10.454	8.2729	12.236	-0.320824	-0.462471
CLTC	Clathrin heavy chain 1 OS=Homo sapiens OX=9606 GN=CLTC PE=1 SV=5	Q00610	192 kDa		unknown	51.947	58.115	42.436	39.915	54.808	53.65	-0.40982	-0.0207992
RPN2	Dolichyl-diphosphooligosaccharide--protein glycosyltransferase subunit 2 OS=Homo sapiens OX=9606 GN=RPN2 PE=1 SV=3	P04844	69 kDa		unknown	2.9404	5.0978	4.4204	2.8511	4.1364	3.7649	-0.114626	-0.0198107
RTCB	RNA-splicing ligase RtcB homolog OS=Homo sapiens OX=9606 GN=RTCB PE=1 SV=1	Q9Y3I0	55 kDa		unknown	7.8411	13.254	7.0726	9.5037	12.409	6.5886	-0.314124	-0.137362
EIF3E	Eukaryotic translation initiation factor 3 subunit E OS=Homo sapiens OX=9606 GN=EIF3E PE=1 SV=1	P60228	52 kDa		unknown	14.702	15.293	11.493	11.404	7.2388	15.06	-0.361875	-0.396961
RPL17	60S ribosomal protein L17 OS=Homo sapiens OX=9606 GN=RPL17 PE=1 SV=3	P18621	21 kDa		unknown	3.9205	3.0587	3.5363	2.8511	3.1023	1.8824	-0.0983633	-0.362389
RPA1	Replication protein A 70 kDa DNA-binding subunit OS=Homo sapiens OX=9606 GN=RPA1 PE=1 SV=2	P27694	68 kDa		unknown	0.98013	6.1173	2.6522	3.8015	2.0682	2.8237	-0.105876	-0.400557
RARS1	Arginine--tRNA ligase, cytoplasmic OS=Homo sapiens OX=9606 GN=RARS1 PE=1 SV=2	P54136	75 kDa		unknown	11.762	3.0587	6.1885	5.7022	9.307	11.295	-0.276118	0.426213
CPNE3	Copine-3 OS=Homo sapiens OX=9606 GN=CPNE3 PE=1 SV=1	O75131	60 kDa		unknown	5.8808	5.0978	4.4204	4.7518	7.2388	7.5298	-0.216221	0.369627
UBA6	Ubiquitin-like modifier-activating enzyme 6 OS=Homo sapiens OX=9606 GN=UBA6 PE=1 SV=1	A0AVT1	118 kDa		unknown	4.9007	6.1173	4.4204	4.7518	5.1705	3.7649	-0.220595	-0.251502
EIF5A	Eukaryotic translation initiation factor 5A-1 OS=Homo sapiens OX=9606 GN=EIF5A PE=1 SV=2	P63241	17 kDa		unknown	6.8609	4.0782	5.3045	3.8015	2.0682	1.8824	-0.220398	-1.12063
RPS20	40S ribosomal protein S20 OS=Homo sapiens OX=9606 GN=RPS20 PE=1 SV=1	P60866	13 kDa		unknown	9.8013	9.176	6.1885	8.5533	13.443	10.353	-0.325374	0.298318
PSMD13	26S proteasome non-ATPase regulatory subunit 13 OS=Homo sapiens OX=9606 GN=PSMD13 PE=1 SV=2	Q9UNM6	43 kDa		unknown	12.742	24.469	13.261	14.256	14.478	16.001	-0.409712	-0.271751
EIF3L	Eukaryotic translation initiation factor 3 subunit L OS=Homo sapiens OX=9606 GN=EIF3L PE=1 SV=1	Q9Y262	67 kDa		unknown	17.642	23.45	15.913	14.256	13.443	16.001	-0.421749	-0.454635
MCM5	DNA replication licensing factor MCM5 OS=Homo sapiens OX=9606 GN=MCM5 PE=1 SV=5	P33992	82 kDa		unknown	9.8013	9.176	7.9567	6.6526	12.409	9.4122	-0.336838	0.183417
SLC25A3	Phosphate carrier protein, mitochondrial OS=Homo sapiens OX=9606 GN=SLC25A3 PE=1 SV=2	Q00325	40 kDa		unknown	8.8212	9.176	4.4204	9.5037	9.307	6.5886	-0.328586	-0.160193
RAB10	Ras-related protein Rab-10 OS=Homo sapiens OX=9606 GN=RAB10 PE=1 SV=1	P61026	23 kDa	TRUE	unknown	4.9007	5.0978	2.6522	5.7022	4.1364	5.6473	-0.21261	-0.0260615
PSMA2	Proteasome subunit alpha type-2 OS=Homo sapiens OX=9606 GN=PSMA2 PE=1 SV=2	P25787	26 kDa		unknown	6.8609	12.235	7.0726	7.6029	6.2047	6.5886	-0.339233	-0.512019
PSMC5	26S proteasome regulatory subunit 8 OS=Homo sapiens OX=9606 GN=PSMC5 PE=1 SV=1	P62195	46 kDa		unknown	15.682	15.293	11.493	11.404	4.1364	12.236	-0.405401	-0.843833
TELO2	Telomere length regulation protein TEL2 homolog OS=Homo sapiens OX=9606 GN=TELO2 PE=1 SV=2	Q9Y4R8	92 kDa		unknown	5.8808	4.0782	3.5363	4.7518	2.0682	4.7061	-0.21712	-0.446741
VARS1	Valine--tRNA ligase OS=Homo sapiens OX=9606 GN=VARS1 PE=1 SV=4	P26640	140 kDa		unknown	6.8609	11.215	6.1885	7.6029	8.2729	7.5298	-0.346326	-0.173369
USP15	Ubiquitin carboxyl-terminal hydrolase 15 OS=Homo sapiens OX=9606 GN=USP15 PE=1 SV=3	Q9Y4E8	112 kDa		unknown	11.762	10.196	8.8408	7.6029	9.307	6.5886	-0.377379	-0.420903
EIF3F	Eukaryotic translation initiation factor 3 subunit F OS=Homo sapiens OX=9606 GN=EIF3F PE=1 SV=1	O00303	38 kDa		unknown	18.623	14.274	11.493	12.355	9.307	16.942	-0.43305	-0.304903
RPL13A	60S ribosomal protein L13a OS=Homo sapiens OX=9606 GN=RPL13A PE=1 SV=2	P40429	24 kDa		unknown	7.8411	9.176	6.1885	6.6526	5.1705	4.7061	-0.357699	-0.679175
PDS5A	Sister chromatid cohesion protein PDS5 homolog A OS=Homo sapiens OX=9606 GN=PDS5A PE=1 SV=1	Q29RF7	151 kDa	TRUE	unknown	4.9007	4.0782	2.6522	4.7518	1.0341	4.7061	-0.223387	-0.504291
HDAC6	Histone deacetylase 6 OS=Homo sapiens OX=9606 GN=HDAC6 PE=1 SV=2	Q9UBN7	131 kDa		unknown	4.9007	4.0782	2.6522	4.7518	4.1364	1.8824	-0.223387	-0.453275
DAP3	28S ribosomal protein S29, mitochondrial OS=Homo sapiens OX=9606 GN=DAP3 PE=1 SV=1	P51398	46 kDa		unknown	0	2.0391	1.7682	0.95037	0	0.94122	0.224316	-0.457619
RDX	Radixin OS=Homo sapiens OX=9606 GN=RDX PE=1 SV=1	P35241	69 kDa	TRUE	unknown	13.722	13.254	7.0726	12.355	14.478	11.295	-0.435388	-0.0611754
RPL18	60S ribosomal protein L18 OS=Homo sapiens OX=9606 GN=RPL18 PE=1 SV=2	Q07020	22 kDa		unknown	4.9007	4.0782	3.5363	3.8015	4.1364	4.7061	-0.233579	-0.0180361
FASN	Fatty acid synthase OS=Homo sapiens OX=9606 GN=FASN PE=1 SV=3	P49327	273 kDa		unknown	90.172	87.682	57.465	62.724	94.104	73.415	-0.557712	-0.0853793
RPL10A	60S ribosomal protein L10a OS=Homo sapiens OX=9606 GN=RPL10A PE=1 SV=2	P62906	25 kDa		unknown	3.9205	5.0978	3.5363	3.8015	4.1364	3.7649	-0.238747	-0.154212
CNP	2',3'-cyclic-nucleotide 3'-phosphodiesterase OS=Homo sapiens OX=9606 GN=CNP PE=1 SV=2	P09543	48 kDa		unknown	10.781	8.1564	4.4204	9.5037	2.0682	4.7061	-0.39487	-1.25473
HK2	Hexokinase-2 OS=Homo sapiens OX=9606 GN=HK2 PE=1 SV=2	P52789	102 kDa	TRUE	unknown	4.9007	4.0782	4.4204	2.8511	8.2729	7.5298	-0.243859	0.697363
ARMC8	Armadillo repeat-containing protein 8 OS=Homo sapiens OX=9606 GN=ARMC8 PE=1 SV=2	Q8IUR7	76 kDa		unknown	6.8609	5.0978	3.5363	5.7022	0	3.7649	-0.312715	-1.2758
PSMC4	26S proteasome regulatory subunit 6B OS=Homo sapiens OX=9606 GN=PSMC4 PE=1 SV=2	P43686	47 kDa		unknown	13.722	13.254	10.609	8.5533	17.58	13.177	-0.453362	0.176945
PTBP1	Polypyrimidine tract-binding protein 1 OS=Homo sapiens OX=9606 GN=PTBP1 PE=1 SV=1	P26599	57 kDa	TRUE	unknown	45.086	35.684	20.334	34.213	25.853	34.825	-0.549657	-0.401149
UBE4A	Ubiquitin conjugation factor E4 A OS=Homo sapiens OX=9606 GN=UBE4A PE=1 SV=2	Q14139	123 kDa	TRUE	unknown	1.9603	3.0587	1.7682	2.8511	2.0682	0.94122	-0.0845868	-0.486622
TLN2	Talin-2 OS=Homo sapiens OX=9606 GN=TLN2 PE=1 SV=4	Q9Y4G6	272 kDa	TRUE	unknown	0	2.0391	2.6522	0	6.2047	0	0.203879	1.02242
NSF	Vesicle-fusing ATPase OS=Homo sapiens OX=9606 GN=NSF PE=1 SV=3	P46459	83 kDa		unknown	7.8411	11.215	6.1885	7.6029	7.2388	5.6473	-0.415099	-0.500272
COPB1	Coatomer subunit beta OS=Homo sapiens OX=9606 GN=COPB1 PE=1 SV=3	P53618	107 kDa		unknown	8.8212	6.1173	4.4204	6.6526	7.2388	8.471	-0.373716	0.0642418
PABPC4	Polyadenylate-binding protein 4 OS=Homo sapiens OX=9606 GN=PABPC4 PE=1 SV=1	Q13310	71 kDa	TRUE	unknown	27.444	22.43	16.797	17.107	25.853	22.589	-0.530867	-0.0403861
AFDN	Afadin OS=Homo sapiens OX=9606 GN=AFDN PE=1 SV=3	P55196	207 kDa		unknown	3.9205	4.0782	1.7682	4.7518	3.1023	7.5298	-0.230887	0.337282
EEF1G	Elongation factor 1-gamma OS=Homo sapiens OX=9606 GN=EEF1G PE=1 SV=3	P26641	50 kDa		unknown	49.007	47.919	29.174	35.164	33.091	38.59	-0.576514	-0.425057
OGFOD1	Prolyl 3-hydroxylase OGFOD1 OS=Homo sapiens OX=9606 GN=OGFOD1 PE=1 SV=1	Q8N543	63 kDa		unknown	2.9404	5.0978	1.7682	4.7518	2.0682	4.7061	-0.236575	-0.194145
STK38	Serine/threonine-protein kinase 38 OS=Homo sapiens OX=9606 GN=STK38 PE=1 SV=1	Q15208	54 kDa	TRUE	unknown	16.662	22.43	12.377	14.256	20.682	21.648	-0.521179	0.109426
RPS12	40S ribosomal protein S12 OS=Homo sapiens OX=9606 GN=RPS12 PE=1 SV=3	P25398	15 kDa		unknown	4.9007	6.1173	1.7682	6.6526	4.1364	2.8237	-0.321042	-0.538921
ALYREF	THO complex subunit 4 OS=Homo sapiens OX=9606 GN=ALYREF PE=1 SV=3	Q86V81	27 kDa		unknown	3.9205	4.0782	2.6522	3.8015	0	0	-0.242158	-2.32174
PPP1CC	Serine/threonine-protein phosphatase PP1-gamma catalytic subunit OS=Homo sapiens OX=9606 GN=PPP1CC PE=1 SV=1	P36873	37 kDa		unknown	8.8212	9.176	6.1885	6.6526	2.0682	6.5886	-0.4302	-0.908024
FAM98B	Protein FAM98B OS=Homo sapiens OX=9606 GN=FAM98B PE=1 SV=2	Q52LJ0	46 kDa		unknown	8.8212	6.1173	7.0726	3.8015	2.0682	2.8237	-0.395835	-1.29733
CDK13	Cyclin-dependent kinase 13 OS=Homo sapiens OX=9606 GN=CDK13 PE=1 SV=2	Q14004	165 kDa	TRUE	unknown	5.8808	5.0978	3.5363	4.7518	5.1705	6.5886	-0.335158	0.0842513
YWHAG	14-3-3 protein gamma OS=Homo sapiens OX=9606 GN=YWHAG PE=1 SV=2	P61981	28 kDa	TRUE	unknown	23.523	16.313	11.493	15.206	12.409	16.942	-0.543744	-0.416233
TCP1	T-complex protein 1 subunit alpha OS=Homo sapiens OX=9606 GN=TCP1 PE=1 SV=1	P17987	60 kDa		unknown	50.967	56.076	35.363	34.213	41.364	48.002	-0.607349	-0.255168
EIF3CL	Eukaryotic translation initiation factor 3 subunit C-like protein OS=Homo sapiens OX=9606 GN=EIF3CL PE=1 SV=1	B5ME19 (+1)	105 kDa		unknown	21.563	33.645	20.334	16.156	24.819	17.883	-0.571733	-0.355878
SNRPE	Small nuclear ribonucleoprotein E OS=Homo sapiens OX=9606 GN=SNRPE PE=1 SV=1	P62304	11 kDa		unknown	6.8609	11.215	7.0726	5.7022	2.0682	5.6473	-0.442326	-1.0471
RPS10	40S ribosomal protein S10 OS=Homo sapiens OX=9606 GN=RPS10 PE=1 SV=1	P46783	19 kDa		unknown	10.781	20.391	10.609	10.454	4.1364	10.353	-0.524386	-1.00843
RPS27	40S ribosomal protein S27 OS=Homo sapiens OX=9606 GN=RPS27 PE=1 SV=3	P42677	9 kDa		unknown	3.9205	7.1369	3.5363	4.7518	4.1364	4.7061	-0.343891	-0.26817
IPO8	Importin-8 OS=Homo sapiens OX=9606 GN=IPO8 PE=1 SV=2	O15397	120 kDa	TRUE	unknown	21.563	18.352	14.145	12.355	15.512	16.942	-0.556505	-0.282795
KRT77	Keratin, type II cytoskeletal 1b OS=Homo sapiens OX=9606 GN=KRT77 PE=1 SV=3	Q7Z794	62 kDa	TRUE	unknown	3.9205	7.1369	4.4204	3.8015	4.1364	6.5886	-0.353204	-0.037202
H2AJ	Histone H2A.J OS=Homo sapiens OX=9606 GN=H2AJ PE=1 SV=1	Q9BTM1	14 kDa	TRUE	unknown	5.8808	8.1564	5.3045	4.7518	6.2047	5.6473	-0.411635	-0.211328
PPM1B	Protein phosphatase 1B OS=Homo sapiens OX=9606 GN=PPM1B PE=1 SV=1	O75688	53 kDa	TRUE	unknown	64.689	87.682	45.972	50.37	66.183	55.532	-0.650522	-0.319381
TARDBP	TAR DNA-binding protein 43 OS=Homo sapiens OX=9606 GN=TARDBP PE=1 SV=1	Q13148	45 kDa		unknown	3.9205	3.0587	1.7682	3.8015	4.1364	5.6473	-0.246351	0.392134
RPLP0	60S acidic ribosomal protein P0 OS=Homo sapiens OX=9606 GN=RPLP0 PE=1 SV=1	P05388	34 kDa		unknown	17.642	17.332	11.493	11.404	15.512	15.06	-0.570539	-0.182879
EIF3B	Eukaryotic translation initiation factor 3 subunit B OS=Homo sapiens OX=9606 GN=EIF3B PE=1 SV=3	P55884	92 kDa		unknown	7.8411	12.235	7.9567	5.7022	9.307	10.353	-0.495502	-0.0274521
COPA	Coatomer subunit alpha OS=Homo sapiens OX=9606 GN=COPA PE=1 SV=2	P53621	138 kDa		unknown	11.762	10.196	5.3045	9.5037	15.512	15.06	-0.511342	0.443125
MRPS22	28S ribosomal protein S22, mitochondrial OS=Homo sapiens OX=9606 GN=MRPS22 PE=1 SV=1	P82650	41 kDa		unknown	0.98013	0	0.88408	0.95037	0	0	0.363644	-0.575375
SF3B3	Splicing factor 3B subunit 3 OS=Homo sapiens OX=9606 GN=SF3B3 PE=1 SV=4	Q15393	136 kDa		unknown	10.781	11.215	7.0726	7.6029	13.443	6.5886	-0.525064	-0.12322
SEC31A	Protein transport protein Sec31A OS=Homo sapiens OX=9606 GN=SEC31A PE=1 SV=3	O94979	133 kDa		unknown	4.9007	5.0978	3.5363	3.8015	5.1705	6.5886	-0.361699	0.197532
RPS26	40S ribosomal protein S26 OS=Homo sapiens OX=9606 GN=RPS26 PE=1 SV=3	P62854	13 kDa		unknown	1.9603	2.0391	1.7682	1.9007	2.0682	1.8824	-0.0817494	-0.0117831
EIF4B	Eukaryotic translation initiation factor 4B OS=Homo sapiens OX=9606 GN=EIF4B PE=1 SV=2	P23588	69 kDa		unknown	47.046	48.939	24.754	35.164	46.535	33.884	-0.662202	-0.249584
RPL27A	60S ribosomal protein L27a OS=Homo sapiens OX=9606 GN=RPL27A PE=1 SV=2	P46776	17 kDa		unknown	5.8808	13.254	5.3045	7.6029	7.2388	5.6473	-0.503592	-0.505655
IGKV2D-29	Immunoglobulin kappa variable 2D-29 OS=Homo sapiens OX=9606 GN=IGKV2D-29 PE=3 SV=1	A0A075B6S2 (+2)	13 kDa		unknown	3.9205	6.1173	3.5363	3.8015	4.1364	4.7061	-0.366417	-0.150874
GSTP1	Glutathione S-transferase P OS=Homo sapiens OX=9606 GN=GSTP1 PE=1 SV=2	P09211	23 kDa		unknown	8.8212	7.1369	6.1885	4.7518	8.2729	7.5298	-0.472764	-0.0125387
MYL6	Myosin light polypeptide 6 OS=Homo sapiens OX=9606 GN=MYL6 PE=1 SV=2	P60660	17 kDa		unknown	3.9205	0	2.6522	0.95037	2.0682	0	-0.0796303	-0.541328
ACTR3	Actin-related protein 3 OS=Homo sapiens OX=9606 GN=ACTR3 PE=1 SV=3	P61158	47 kDa		unknown	4.9007	2.0391	3.5363	1.9007	2.0682	3.7649	-0.265522	-0.190659
DHX30	ATP-dependent RNA helicase DHX30 OS=Homo sapiens OX=9606 GN=DHX30 PE=1 SV=1	Q7L2E3	134 kDa		unknown	4.9007	2.0391	3.5363	1.9007	3.1023	4.7061	-0.265522	0.133775
LBR	Delta(14)-sterol reductase LBR OS=Homo sapiens OX=9606 GN=LBR PE=1 SV=2	Q14739	71 kDa		unknown	5.8808	4.0782	4.4204	2.8511	10.341	4.7061	-0.367222	0.51143
SART3	Squamous cell carcinoma antigen recognized by T-cells 3 OS=Homo sapiens OX=9606 GN=SART3 PE=1 SV=1	Q15020	110 kDa	TRUE	unknown	1.9603	5.0978	2.6522	2.8511	2.0682	2.8237	-0.271683	-0.394307
ACTR1A	Alpha-centractin OS=Homo sapiens OX=9606 GN=ACTR1A PE=1 SV=1	P61163	43 kDa		unknown	16.662	16.313	8.8408	12.355	11.375	11.295	-0.59246	-0.503566
MAT2A	S-adenosylmethionine synthase isoform type-2 OS=Homo sapiens OX=9606 GN=MAT2A PE=1 SV=1	P31153	44 kDa		unknown	2.9404	4.0782	3.5363	1.9007	2.0682	3.7649	-0.278183	-0.20332
SPTBN1	Spectrin beta chain, non-erythrocytic 1 OS=Homo sapiens OX=9606 GN=SPTBN1 PE=1 SV=2	Q01082	275 kDa	TRUE	unknown	12.742	30.587	16.797	10.454	23.785	12.236	-0.631948	-0.253638
FUS	RNA-binding protein FUS OS=Homo sapiens OX=9606 GN=FUS PE=1 SV=1	P35637	53 kDa		unknown	1.9603	2.0391	2.6522	0.95037	2.0682	1.8824	-0.0987295	-0.0117831
SET	Protein SET OS=Homo sapiens OX=9606 GN=SET PE=1 SV=3	Q01105	33 kDa		unknown	9.8013	8.1564	5.3045	6.6526	8.2729	7.5298	-0.515946	-0.164849
EIF3M	Eukaryotic translation initiation factor 3 subunit M OS=Homo sapiens OX=9606 GN=EIF3M PE=1 SV=1	Q7L2H7	43 kDa		unknown	8.8212	12.235	6.1885	7.6029	1.0341	11.295	-0.546016	-0.686207
IPO11	Importin-11 OS=Homo sapiens OX=9606 GN=IPO11 PE=1 SV=1	Q9UI26	113 kDa		unknown	7.8411	7.1369	4.4204	5.7022	5.1705	6.5886	-0.485967	-0.30328
UAP1	UDP-N-acetylhexosamine pyrophosphorylase OS=Homo sapiens OX=9606 GN=UAP1 PE=1 SV=3	Q16222	59 kDa		unknown	5.8808	6.1173	3.5363	4.7518	4.1364	7.5298	-0.444254	-0.0346189
SRRT	Serrate RNA effector molecule homolog OS=Homo sapiens OX=9606 GN=SRRT PE=1 SV=1	Q9BXP5	101 kDa		unknown	4.9007	4.0782	2.6522	3.8015	0	2.8237	-0.377079	-1.18652
RPL9	60S ribosomal protein L9 OS=Homo sapiens OX=9606 GN=RPL9 PE=1 SV=1	P32969	22 kDa		unknown	6.8609	2.0391	3.5363	2.8511	0	6.5886	-0.378033	-0.343833
EIF4G2	Eukaryotic translation initiation factor 4 gamma 2 OS=Homo sapiens OX=9606 GN=EIF4G2 PE=1 SV=1	P78344	102 kDa		unknown	3.9205	5.0978	2.6522	3.8015	3.1023	3.7649	-0.382247	-0.313351
PARP1	Poly [ADP-ribose] polymerase 1 OS=Homo sapiens OX=9606 GN=PARP1 PE=1 SV=4	P09874	113 kDa		unknown	46.066	36.704	22.986	26.61	22.75	22.589	-0.716295	-0.840525
USO1	General vesicular transport factor p115 OS=Homo sapiens OX=9606 GN=USO1 PE=1 SV=2	O60763	108 kDa		unknown	2.9404	6.1173	2.6522	3.8015	4.1364	6.5886	-0.387397	0.202614
PUF60	Poly(U)-binding-splicing factor PUF60 OS=Homo sapiens OX=9606 GN=PUF60 PE=1 SV=1	Q9UHX1	60 kDa		unknown	2.9404	3.0587	1.7682	2.8511	6.2047	3.7649	-0.273159	0.581465
DHX38	Pre-mRNA-splicing factor ATP-dependent RNA helicase PRP16 OS=Homo sapiens OX=9606 GN=DHX38 PE=1 SV=2	Q92620	141 kDa		unknown	2.9404	3.0587	1.7682	2.8511	6.2047	3.7649	-0.273159	0.581465
RO60	RNA-binding protein RO60 OS=Homo sapiens OX=9606 GN=RO60 PE=1 SV=2	P10155	61 kDa		unknown	5.8808	5.0978	3.5363	3.8015	7.2388	6.5886	-0.47498	0.28629
ANXA11	Annexin A11 OS=Homo sapiens OX=9606 GN=ANXA11 PE=1 SV=1	P50995	54 kDa		unknown	2.9404	0	0.88408	1.9007	8.2729	3.7649	-0.0461753	1.50662
FTO	Alpha-ketoglutarate-dependent dioxygenase FTO OS=Homo sapiens OX=9606 GN=FTO PE=1 SV=3	Q9C0B1	58 kDa		unknown	10.781	10.196	5.3045	7.6029	2.0682	3.7649	-0.624162	-1.55254
DHX9	ATP-dependent RNA helicase A OS=Homo sapiens OX=9606 GN=DHX9 PE=1 SV=4	Q08211	141 kDa		unknown	17.642	32.626	14.145	15.206	27.921	27.295	-0.737416	0.130491
TBRG4	FAST kinase domain-containing protein 4 OS=Homo sapiens OX=9606 GN=TBRG4 PE=1 SV=1	Q969Z0	71 kDa		unknown	6.8609	7.1369	7.0726	1.9007	3.1023	5.6473	-0.543876	-0.573591
SF3A1	Splicing factor 3A subunit 1 OS=Homo sapiens OX=9606 GN=SF3A1 PE=1 SV=1	Q15459	89 kDa		unknown	17.642	27.528	15.913	10.454	21.716	15.06	-0.733656	-0.282706
RPL11	60S ribosomal protein L11 OS=Homo sapiens OX=9606 GN=RPL11 PE=1 SV=2	P62913	20 kDa		unknown	3.9205	4.0782	3.5363	1.9007	4.1364	3.7649	-0.42702	-0.0141226
PPM1A	Protein phosphatase 1A OS=Homo sapiens OX=9606 GN=PPM1A PE=1 SV=1	P35813	42 kDa	TRUE	unknown	7.8411	17.332	7.0726	7.6029	0	7.5298	-0.704449	-1.51166
EEF1B2	Elongation factor 1-beta OS=Homo sapiens OX=9606 GN=EEF1B2 PE=1 SV=3	P24534	25 kDa		unknown	3.9205	6.1173	2.6522	3.8015	5.1705	1.8824	-0.509917	-0.41112
SF3B2	Splicing factor 3B subunit 2 OS=Homo sapiens OX=9606 GN=SF3B2 PE=1 SV=2	Q13435	100 kDa		unknown	6.8609	3.0587	3.5363	2.8511	3.1023	1.8824	-0.50704	-0.771066
KIF11	Kinesin-like protein KIF11 OS=Homo sapiens OX=9606 GN=KIF11 PE=1 SV=2	P52732	119 kDa		unknown	216.61	259.99	121.12	134.95	198.55	154.36	-0.891058	-0.431367
MSH2	DNA mismatch repair protein Msh2 OS=Homo sapiens OX=9606 GN=MSH2 PE=1 SV=1	P43246	105 kDa		unknown	5.8808	9.176	5.3045	3.8015	7.2388	6.5886	-0.619008	-0.107923
AMOT	Angiomotin OS=Homo sapiens OX=9606 GN=AMOT PE=1 SV=1	Q4VCS5	118 kDa		unknown	1.9603	1.0196	2.6522	0	0	0.94122	-0.0982037	-0.759702
DDB1	DNA damage-binding protein 1 OS=Homo sapiens OX=9606 GN=DDB1 PE=1 SV=1	Q16531	127 kDa		unknown	12.742	18.352	7.0726	10.454	24.819	13.177	-0.761129	0.273286
KRT1	Keratin, type II cytoskeletal 1 OS=Homo sapiens OX=9606 GN=KRT1 PE=1 SV=6	P04264	66 kDa	TRUE	unknown	45.086	49.958	21.218	29.461	36.194	23.531	-0.881411	-0.652784
PSMA5	Proteasome subunit alpha type-5 OS=Homo sapiens OX=9606 GN=PSMA5 PE=1 SV=3	P28066	26 kDa		unknown	4.9007	7.1369	4.4204	2.8511	2.0682	5.6473	-0.598422	-0.530936
SNRPD1	Small nuclear ribonucleoprotein Sm D1 OS=Homo sapiens OX=9606 GN=SNRPD1 PE=1 SV=1	P62314	13 kDa		unknown	7.8411	11.215	7.0726	3.8015	10.341	7.5298	-0.709767	-0.0835883
ANKFY1	Rabankyrin-5 OS=Homo sapiens OX=9606 GN=ANKFY1 PE=1 SV=2	Q9P2R3	128 kDa		unknown	16.662	22.43	8.8408	12.355	11.375	14.118	-0.824994	-0.579793
PRPS2	Ribose-phosphate pyrophosphokinase 2 OS=Homo sapiens OX=9606 GN=PRPS2 PE=1 SV=2	P11908	35 kDa	TRUE	unknown	42.146	46.9	21.218	25.66	33.091	29.178	-0.89741	-0.502473
PRPS1	Ribose-phosphate pyrophosphokinase 1 OS=Homo sapiens OX=9606 GN=PRPS1 PE=1 SV=2	P60891	35 kDa	TRUE	unknown	48.026	49.958	23.87	27.561	35.16	33.884	-0.90402	-0.492984
ATXN10	Ataxin-10 OS=Homo sapiens OX=9606 GN=ATXN10 PE=1 SV=1	Q9UBB4	53 kDa		unknown	7.8411	8.1564	3.5363	5.7022	3.1023	10.353	-0.679347	-0.219695
RPS14	40S ribosomal protein S14 OS=Homo sapiens OX=9606 GN=RPS14 PE=1 SV=3	P62263	16 kDa		unknown	2.9404	4.0782	1.7682	2.8511	2.0682	3.7649	-0.446225	-0.20332
RPS16	40S ribosomal protein S16 OS=Homo sapiens OX=9606 GN=RPS16 PE=1 SV=2	P62249	16 kDa		unknown	9.8013	15.293	7.9567	5.7022	8.2729	7.5298	-0.791007	-0.605893
CCDC18	Coiled-coil domain-containing protein 18 OS=Homo sapiens OX=9606 GN=CCDC18 PE=1 SV=1	Q5T9S5	169 kDa		unknown	5.8808	5.0978	2.6522	3.8015	4.1364	5.6473	-0.61848	-0.139342
JAK1	Tyrosine-protein kinase JAK1 OS=Homo sapiens OX=9606 GN=JAK1 PE=1 SV=2	P23458	133 kDa		unknown	3.9205	7.1369	2.6522	3.8015	5.1705	4.7061	-0.627213	-0.136746
PRPSAP2	Phosphoribosyl pyrophosphate synthase-associated protein 2 OS=Homo sapiens OX=9606 GN=PRPSAP2 PE=1 SV=1	O60256	41 kDa	TRUE	unknown	39.205	38.743	19.45	19.958	24.819	24.472	-0.949152	-0.640356
ILF2	Interleukin enhancer-binding factor 2 OS=Homo sapiens OX=9606 GN=ILF2 PE=1 SV=2	Q12905	43 kDa		unknown	12.742	11.215	7.0726	5.7022	4.1364	11.295	-0.812985	-0.574435
RPL14	60S ribosomal protein L14 OS=Homo sapiens OX=9606 GN=RPL14 PE=1 SV=4	P50914	23 kDa		unknown	6.8609	6.1173	3.5363	3.8015	6.2047	4.7061	-0.68171	-0.214286
RPL23	60S ribosomal protein L23 OS=Homo sapiens OX=9606 GN=RPL23 PE=1 SV=1	P62829	15 kDa		unknown	5.8808	7.1369	3.5363	3.8015	6.2047	6.5886	-0.685509	-0.02172
SF3B1	Splicing factor 3B subunit 1 OS=Homo sapiens OX=9606 GN=SF3B1 PE=1 SV=3	O75533	146 kDa		unknown	45.086	64.232	22.986	31.362	31.023	28.237	-0.982251	-0.86167
TMPO	Lamina-associated polypeptide 2, isoforms beta/gamma OS=Homo sapiens OX=9606 GN=TMPO PE=1 SV=2	P42167	51 kDa		unknown	8.8212	4.0782	4.4204	2.8511	7.2388	9.4122	-0.68438	0.323999
ROCK1	Rho-associated protein kinase 1 OS=Homo sapiens OX=9606 GN=ROCK1 PE=1 SV=1	Q13464	158 kDa		unknown	1.9603	15.293	2.6522	6.6526	2.0682	0	-0.76817	-2.24264
RBM10	RNA-binding protein 10 OS=Homo sapiens OX=9606 GN=RBM10 PE=1 SV=3	P98175	104 kDa		unknown	17.642	14.274	10.609	5.7022	12.409	6.5886	-0.88924	-0.691742
EPPK1	Epiplakin OS=Homo sapiens OX=9606 GN=EPPK1 PE=1 SV=3	P58107	556 kDa		unknown	1.9603	4.0782	0	3.8015	5.1705	3.7649	-0.4705	0.444008
IARS1	Isoleucine--tRNA ligase, cytoplasmic OS=Homo sapiens OX=9606 GN=IARS1 PE=1 SV=2	P41252	145 kDa		unknown	12.742	14.274	8.8408	4.7518	15.512	11.295	-0.895987	-0.0104292
ILKAP	Integrin-linked kinase-associated serine/threonine phosphatase 2C OS=Homo sapiens OX=9606 GN=ILKAP PE=1 SV=1	Q9H0C8	43 kDa		unknown	6.8609	5.0978	2.6522	3.8015	5.1705	3.7649	-0.72351	-0.352159
PSMA7	Proteasome subunit alpha type-7 OS=Homo sapiens OX=9606 GN=PSMA7 PE=1 SV=1	O14818	28 kDa		unknown	4.9007	11.215	2.6522	5.7022	4.1364	7.5298	-0.806997	-0.406628
RTRAF	RNA transcription, translation and transport factor protein OS=Homo sapiens OX=9606 GN=RTRAF PE=1 SV=1	Q9Y224	28 kDa		unknown	4.9007	7.1369	2.6522	3.8015	5.1705	5.6473	-0.731641	-0.131148
DDX3X	ATP-dependent RNA helicase DDX3X OS=Homo sapiens OX=9606 GN=DDX3X PE=1 SV=3	O00571	73 kDa		unknown	6.8609	9.176	3.5363	4.7518	4.1364	7.5298	-0.809975	-0.400339
SNRPD3	Small nuclear ribonucleoprotein Sm D3 OS=Homo sapiens OX=9606 GN=SNRPD3 PE=1 SV=1	P62318	14 kDa		unknown	5.8808	10.196	3.5363	4.7518	6.2047	4.7061	-0.813163	-0.485561
MARCKSL1	MARCKS-related protein OS=Homo sapiens OX=9606 GN=MARCKSL1 PE=1 SV=2	P49006	20 kDa		unknown	6.8609	5.0978	3.5363	2.8511	0	2.8237	-0.734869	-1.53295
PSMA1	Proteasome subunit alpha type-1 OS=Homo sapiens OX=9606 GN=PSMA1 PE=1 SV=1	P25786	30 kDa		unknown	5.8808	6.1173	3.5363	2.8511	4.1364	5.6473	-0.738935	-0.248438
WDR77	Methylosome protein 50 OS=Homo sapiens OX=9606 GN=WDR77 PE=1 SV=1	Q9BQA1	37 kDa		unknown	84.291	98.897	43.32	40.866	55.842	62.121	-1.10347	-0.626401
MTA2	Metastasis-associated protein MTA2 OS=Homo sapiens OX=9606 GN=MTA2 PE=1 SV=1	O94776	75 kDa		unknown	0.98013	5.0978	1.7682	1.9007	9.307	0	-0.510917	0.485159
NOC4L	Nucleolar complex protein 4 homolog OS=Homo sapiens OX=9606 GN=NOC4L PE=1 SV=1	Q9BVI4	58 kDa		unknown	2.9404	5.0978	2.6522	1.9007	0	1.8824	-0.615295	-1.37048
TXNRD1	Thioredoxin reductase 1, cytoplasmic OS=Homo sapiens OX=9606 GN=TXNRD1 PE=1 SV=3	Q16881	71 kDa		unknown	1.9603	6.1173	2.6522	1.9007	0	0.94122	-0.620947	-1.77667
MRS2	Magnesium transporter MRS2 homolog, mitochondrial OS=Homo sapiens OX=9606 GN=MRS2 PE=1 SV=1	Q9HD23	50 kDa		unknown	0	0	0.88408	0	0	0	0.528111	0
MARK2	Serine/threonine-protein kinase MARK2 OS=Homo sapiens OX=9606 GN=MARK2 PE=1 SV=2	Q7KZI7	88 kDa		unknown	0	0	0.88408	0	0	0	0.528111	0
ARCN1	Coatomer subunit delta OS=Homo sapiens OX=9606 GN=ARCN1 PE=1 SV=1	P48444	57 kDa		unknown	7.8411	7.1369	3.5363	3.8015	10.341	5.6473	-0.862512	0.0833923
TAB1	TGF-beta-activated kinase 1 and MAP3K7-binding protein 1 OS=Homo sapiens OX=9606 GN=TAB1 PE=1 SV=1	Q15750	55 kDa	TRUE	unknown	35.285	51.997	22.102	16.156	27.921	28.237	-1.14909	-0.618392
PRMT5	Protein arginine N-methyltransferase 5 OS=Homo sapiens OX=9606 GN=PRMT5 PE=1 SV=4	O14744	73 kDa		unknown	243.07	286.49	112.28	111.19	169.59	171.3	-1.2373	-0.632487
KRT2	Keratin, type II cytoskeletal 2 epidermal OS=Homo sapiens OX=9606 GN=KRT2 PE=1 SV=2	P35908	65 kDa	TRUE	unknown	15.682	20.391	7.9567	7.6029	12.409	4.7061	-1.11651	-0.994056
QPCTL	Glutaminyl-peptide cyclotransferase-like protein OS=Homo sapiens OX=9606 GN=QPCTL PE=1 SV=2	Q9NXS2	43 kDa		unknown	10.781	12.235	3.5363	6.6526	6.2047	3.7649	-1.03728	-1.06348
PDHB	Pyruvate dehydrogenase E1 component subunit beta, mitochondrial OS=Homo sapiens OX=9606 GN=PDHB PE=1 SV=3	P11177	39 kDa		unknown	1.9603	5.0978	1.7682	1.9007	1.0341	1.8824	-0.67614	-0.881577
PRPSAP1	Phosphoribosyl pyrophosphate synthase-associated protein 1 OS=Homo sapiens OX=9606 GN=PRPSAP1 PE=1 SV=2	Q14558	39 kDa	TRUE	unknown	41.166	36.704	15.913	16.156	19.648	27.295	-1.22919	-0.706551
VPS52	Vacuolar protein sorting-associated protein 52 homolog OS=Homo sapiens OX=9606 GN=VPS52 PE=1 SV=1	Q8N1B4	82 kDa		unknown	7.8411	4.0782	1.7682	3.8015	2.0682	4.7061	-0.878779	-0.665731
ACAP2	Arf-GAP with coiled-coil, ANK repeat and PH domain-containing protein 2 OS=Homo sapiens OX=9606 GN=ACAP2 PE=1 SV=3	Q15057	88 kDa		unknown	32.344	51.997	18.566	15.206	28.955	32.943	-1.27122	-0.434275
USP9X	Probable ubiquitin carboxyl-terminal hydrolase FAF-X OS=Homo sapiens OX=9606 GN=USP9X PE=1 SV=4	Q93008	290 kDa		unknown	3.9205	6.1173	1.7682	2.8511	4.1364	4.7061	-0.862821	-0.150874
SF1	Splicing factor 1 OS=Homo sapiens OX=9606 GN=SF1 PE=1 SV=4	Q15637	68 kDa		unknown	3.9205	6.1173	2.6522	1.9007	2.0682	5.6473	-0.877366	-0.309212
PSMC1	26S proteasome regulatory subunit 4 OS=Homo sapiens OX=9606 GN=PSMC1 PE=1 SV=1	P62191	49 kDa		unknown	9.8013	17.332	5.3045	5.7022	7.2388	11.295	-1.16341	-0.504668
FOCAD	Focadhesin OS=Homo sapiens OX=9606 GN=FOCAD PE=1 SV=2	Q5VW36	200 kDa		unknown	4.9007	3.0587	1.7682	1.9007	2.0682	2.8237	-0.81299	-0.531157
LARP1	La-related protein 1 OS=Homo sapiens OX=9606 GN=LARP1 PE=1 SV=2	Q6PKG0	124 kDa		unknown	6.8609	6.1173	2.6522	2.8511	5.1705	2.8237	-0.997267	-0.583701
DRG1	Developmentally-regulated GTP-binding protein 1 OS=Homo sapiens OX=9606 GN=DRG1 PE=1 SV=1	Q9Y295	41 kDa		unknown	3.9205	4.0782	1.7682	1.9007	2.0682	1.8824	-0.818672	-0.748705
SUN2	SUN domain-containing protein 2 OS=Homo sapiens OX=9606 GN=SUN2 PE=1 SV=3	Q9UH99	80 kDa		unknown	10.781	15.293	5.3045	4.7518	4.1364	3.7649	-1.21945	-1.50354
SCYL2	SCY1-like protein 2 OS=Homo sapiens OX=9606 GN=SCYL2 PE=1 SV=1	Q6P3W7	104 kDa		unknown	11.762	12.235	3.5363	5.7022	1.0341	5.6473	-1.2099	-1.58235
PA2G4	Proliferation-associated protein 2G4 OS=Homo sapiens OX=9606 GN=PA2G4 PE=1 SV=3	Q9UQ80	44 kDa		unknown	14.702	12.235	2.6522	7.6029	5.1705	4.7061	-1.23953	-1.28479
GLYR1	Putative oxidoreductase GLYR1 OS=Homo sapiens OX=9606 GN=GLYR1 PE=1 SV=4	Q49A26	61 kDa		unknown	0.98013	5.0978	0	2.8511	0	1.8824	-0.735674	-1.05704
EIF4A3	Eukaryotic initiation factor 4A-III OS=Homo sapiens OX=9606 GN=EIF4A3 PE=1 SV=4	P38919	47 kDa	TRUE	unknown	2.9404	5.0978	3.5363	0	5.1705	3.7649	-0.858507	0.123505
PSMB6	Proteasome subunit beta type-6 OS=Homo sapiens OX=9606 GN=PSMB6 PE=1 SV=4	P28072	25 kDa		unknown	1.9603	4.0782	0.88408	1.9007	2.0682	2.8237	-0.748474	-0.222025
HTATSF1	HIV Tat-specific factor 1 OS=Homo sapiens OX=9606 GN=HTATSF1 PE=1 SV=1	O43719	86 kDa		unknown	2.9404	6.1173	1.7682	1.9007	2.0682	0	-0.963911	-1.44259
NCBP1	Nuclear cap-binding protein subunit 1 OS=Homo sapiens OX=9606 GN=NCBP1 PE=1 SV=1	Q09161	92 kDa		unknown	4.9007	7.1369	1.7682	2.8511	1.0341	4.7061	-1.08455	-0.858854
MYO6	Unconventional myosin-VI OS=Homo sapiens OX=9606 GN=MYO6 PE=1 SV=4	Q9UM54	150 kDa	TRUE	unknown	4.9007	4.0782	2.6522	0.95037	5.1705	1.8824	-0.970573	-0.278282
SNRPB2	U2 small nuclear ribonucleoprotein B'' OS=Homo sapiens OX=9606 GN=SNRPB2 PE=1 SV=1	P08579	25 kDa		unknown	4.9007	7.1369	2.6522	1.9007	2.0682	3.7649	-1.09909	-0.841641
PSMA4	Proteasome subunit alpha type-4 OS=Homo sapiens OX=9606 GN=PSMA4 PE=1 SV=1	P25789	29 kDa		unknown	6.8609	14.274	3.5363	3.8015	4.1364	4.7061	-1.30892	-1.09337
H1-3	Histone H1.3 OS=Homo sapiens OX=9606 GN=H1-3 PE=1 SV=2	P16402	22 kDa	TRUE	unknown	6.8609	8.1564	4.4204	0.95037	3.1023	2.8237	-1.20711	-1.10234
RRM1	Ribonucleoside-diphosphate reductase large subunit OS=Homo sapiens OX=9606 GN=RRM1 PE=1 SV=1	P23921	90 kDa		unknown	11.762	10.196	2.6522	4.7518	9.307	7.5298	-1.34916	-0.346954
PSMD7	26S proteasome non-ATPase regulatory subunit 7 OS=Homo sapiens OX=9606 GN=PSMD7 PE=1 SV=2	P51665	37 kDa		unknown	3.9205	6.1173	1.7682	1.9007	2.0682	1.8824	-1.08643	-1.01646
MRPS9	28S ribosomal protein S9, mitochondrial OS=Homo sapiens OX=9606 GN=MRPS9 PE=1 SV=2	P82933	46 kDa		unknown	0.98013	3.0587	0.88408	0.95037	0	2.8237	-0.655249	-0.324129
DNAJC7	DnaJ homolog subfamily C member 7 OS=Homo sapiens OX=9606 GN=DNAJC7 PE=1 SV=2	Q99615	56 kDa		unknown	5.8808	4.0782	2.6522	0.95037	8.2729	3.7649	-1.09394	0.23122
MTREX	Exosome RNA helicase MTR4 OS=Homo sapiens OX=9606 GN=MTREX PE=1 SV=3	P42285	118 kDa		unknown	2.9404	1.0196	1.7682	0	5.1705	3.7649	-0.661437	0.875622
YBX1	Y-box-binding protein 1 OS=Homo sapiens OX=9606 GN=YBX1 PE=1 SV=3	P67809	36 kDa	TRUE	unknown	0.98013	0	0.88408	0	0	1.8824	-0.0472641	0.381573
SNRPN	Small nuclear ribonucleoprotein-associated protein N OS=Homo sapiens OX=9606 GN=SNRPN PE=1 SV=1	P63162	25 kDa		unknown	11.762	24.469	5.3045	5.7022	10.341	10.353	-1.55549	-0.752432
TRIM21	E3 ubiquitin-protein ligase TRIM21 OS=Homo sapiens OX=9606 GN=TRIM21 PE=1 SV=1	P19474	54 kDa		unknown	14.702	15.293	4.4204	4.7518	8.2729	12.236	-1.51793	-0.507351
E2F7	Transcription factor E2F7 OS=Homo sapiens OX=9606 GN=E2F7 PE=1 SV=3	Q96AV8	100 kDa		unknown	2.9404	11.215	1.7682	2.8511	2.0682	2.8237	-1.28727	-1.22904
STK38L	Serine/threonine-protein kinase 38-like OS=Homo sapiens OX=9606 GN=STK38L PE=1 SV=3	Q9Y2H1	54 kDa	TRUE	unknown	7.8411	15.293	7.0726	0	12.409	10.353	-1.47006	-0.0215182
SNRPD2	Small nuclear ribonucleoprotein Sm D2 OS=Homo sapiens OX=9606 GN=SNRPD2 PE=1 SV=1	P62316	14 kDa		unknown	3.9205	7.1369	1.7682	1.9007	3.1023	1.8824	-1.20373	-0.902598
KRT10	Keratin, type I cytoskeletal 10 OS=Homo sapiens OX=9606 GN=KRT10 PE=1 SV=6	P13645	59 kDa	TRUE	unknown	34.305	32.626	10.609	8.5533	15.512	6.5886	-1.70366	-1.51608
SF3A3	Splicing factor 3A subunit 3 OS=Homo sapiens OX=9606 GN=SF3A3 PE=1 SV=1	Q12874	59 kDa		unknown	11.762	10.196	0	6.6526	0	2.8237	-1.4693	-2.3123
PHKB	Phosphorylase b kinase regulatory subunit beta OS=Homo sapiens OX=9606 GN=PHKB PE=1 SV=3	Q93100	125 kDa		unknown	37.245	49.958	13.261	11.404	41.364	32.943	-1.74214	-0.225277
RPL38	60S ribosomal protein L38 OS=Homo sapiens OX=9606 GN=RPL38 PE=1 SV=2	P63173	8 kDa		unknown	7.8411	10.196	2.6522	2.8511	8.2729	3.7649	-1.41708	-0.513357
CACYBP	Calcyclin-binding protein OS=Homo sapiens OX=9606 GN=CACYBP PE=1 SV=2	Q9HB71	26 kDa		unknown	8.8212	13.254	2.6522	3.8015	3.1023	11.295	-1.50989	-0.55409
CUL1	Cullin-1 OS=Homo sapiens OX=9606 GN=CUL1 PE=1 SV=2	Q13616	90 kDa		unknown	0	5.0978	0	1.9007	2.0682	1.8824	-0.863639	-0.254337
PHKA1	Phosphorylase b kinase regulatory subunit alpha, skeletal muscle isoform OS=Homo sapiens OX=9606 GN=PHKA1 PE=1 SV=2	P46020	137 kDa		unknown	6.8609	15.293	2.6522	3.8015	10.341	6.5886	-1.5146	-0.351612
CAPRIN1	Caprin-1 OS=Homo sapiens OX=9606 GN=CAPRIN1 PE=1 SV=2	Q14444	78 kDa		unknown	3.9205	4.0782	2.6522	0	2.0682	1.8824	-1.10383	-0.748705
STRAP	Serine-threonine kinase receptor-associated protein OS=Homo sapiens OX=9606 GN=STRAP PE=1 SV=1	Q9Y3F4	38 kDa		unknown	11.762	7.1369	2.6522	2.8511	5.1705	2.8237	-1.47783	-1.06426
OXSR1	Serine/threonine-protein kinase OSR1 OS=Homo sapiens OX=9606 GN=OXSR1 PE=1 SV=1	O95747	58 kDa		unknown	1.9603	3.0587	0.88408	0.95037	2.0682	1.8824	-0.872246	-0.23823
RIOK1	Serine/threonine-protein kinase RIO1 OS=Homo sapiens OX=9606 GN=RIOK1 PE=1 SV=2	Q9BRS2	66 kDa		unknown	25.483	33.645	7.0726	8.5533	7.2388	8.471	-1.79414	-1.78729
CLNS1A	Methylosome subunit pICln OS=Homo sapiens OX=9606 GN=CLNS1A PE=1 SV=1	P54105	26 kDa		unknown	13.722	23.45	6.1885	3.8015	7.2388	6.5886	-1.70799	-1.3074
MAP4	Microtubule-associated protein 4 OS=Homo sapiens OX=9606 GN=MAP4 PE=1 SV=3	P27816	121 kDa		unknown	7.8411	9.176	2.6522	1.9007	4.1364	4.7061	-1.53709	-0.8106
NELFB	Negative elongation factor B OS=Homo sapiens OX=9606 GN=NELFB PE=1 SV=1	Q8WX92	66 kDa		unknown	2.9404	3.0587	0	1.9007	6.2047	1.8824	-1.0361	0.334602
SPIN1	Spindlin-1 OS=Homo sapiens OX=9606 GN=SPIN1 PE=1 SV=3	Q9Y657	30 kDa		unknown	7.8411	18.352	2.6522	3.8015	4.1364	3.7649	-1.73769	-1.50965
SYNE2	Nesprin-2 OS=Homo sapiens OX=9606 GN=SYNE2 PE=1 SV=3	Q8WXH0	796 kDa	TRUE	unknown	6.8609	3.0587	1.7682	0.95037	5.1705	1.8824	-1.33691	-0.396884
PSMC2	26S proteasome regulatory subunit 7 OS=Homo sapiens OX=9606 GN=PSMC2 PE=1 SV=3	P35998	49 kDa		unknown	6.8609	7.1369	3.5363	0	3.1023	6.5886	-1.53088	-0.452488
COPS3	COP9 signalosome complex subunit 3 OS=Homo sapiens OX=9606 GN=COPS3 PE=1 SV=3	Q9UNS2	48 kDa		unknown	0.98013	1.0196	0.88408	0	0	1.8824	-0.471791	-0.0429538
PPP1R12A	Protein phosphatase 1 regulatory subunit 12A OS=Homo sapiens OX=9606 GN=PPP1R12A PE=1 SV=1	O14974	115 kDa		unknown	3.9205	6.1173	2.6522	0	4.1364	0	-1.37159	-0.972107
MRPS31	28S ribosomal protein S31, mitochondrial OS=Homo sapiens OX=9606 GN=MRPS31 PE=1 SV=3	Q92665	45 kDa		unknown	0	2.0391	0.88408	0	0	0.94122	-0.485923	-0.457619
SERBP1	Plasminogen activator inhibitor 1 RNA-binding protein OS=Homo sapiens OX=9606 GN=SERBP1 PE=1 SV=2	Q8NC51	45 kDa		unknown	18.623	25.489	5.3045	4.7518	9.307	7.5298	-1.93536	-1.29159
RPS19	40S ribosomal protein S19 OS=Homo sapiens OX=9606 GN=RPS19 PE=1 SV=2	P39019	16 kDa		unknown	4.9007	6.1173	2.6522	0	1.0341	0.94122	-1.48452	-1.71136
ZW10	Centromere/kinetochore protein zw10 homolog OS=Homo sapiens OX=9606 GN=ZW10 PE=1 SV=3	O43264	89 kDa		unknown	1.9603	5.0978	0.88408	0.95037	1.0341	4.7061	-1.24019	-0.226838
FAU	FAU ubiquitin-like and ribosomal protein S30 OS=Homo sapiens OX=9606 GN=FAU PE=1 SV=2	P62861	14 kDa		unknown	1.9603	9.176	2.6522	0	1.0341	0.94122	-1.49757	-1.72442
G3BP1	Ras GTPase-activating protein-binding protein 1 OS=Homo sapiens OX=9606 GN=G3BP1 PE=1 SV=1	Q13283	52 kDa		unknown	5.8808	6.1173	1.7682	0.95037	3.1023	4.7061	-1.56881	-0.513141
GIGYF2	GRB10-interacting GYF protein 2 OS=Homo sapiens OX=9606 GN=GIGYF2 PE=1 SV=1	Q6Y7W6	150 kDa		unknown	3.9205	4.0782	0	1.9007	6.2047	4.7061	-1.35801	0.368766
STAT3	Signal transducer and activator of transcription 3 OS=Homo sapiens OX=9606 GN=STAT3 PE=1 SV=2	P40763	88 kDa		unknown	1.9603	6.1173	0.88408	0.95037	1.0341	5.6473	-1.39406	-0.215152
KRT6A	Keratin, type II cytoskeletal 6A OS=Homo sapiens OX=9606 GN=KRT6A PE=1 SV=3	P02538	60 kDa	TRUE	unknown	8.8212	14.274	4.4204	0	0	5.6473	-1.96668	-1.71439
PRPF31	U4/U6 small nuclear ribonucleoprotein Prp31 OS=Homo sapiens OX=9606 GN=PRPF31 PE=1 SV=2	Q8WWY3	55 kDa		unknown	8.8212	15.293	2.6522	1.9007	2.0682	3.7649	-1.99463	-1.73718
SPINDOC	Spindlin interactor and repressor of chromatin-binding protein OS=Homo sapiens OX=9606 GN=SPINDOC PE=1 SV=3	Q9BUA3	41 kDa		unknown	8.8212	12.235	1.7682	1.9007	5.1705	3.7649	-2.02401	-1.07615
KRT9	Keratin, type I cytoskeletal 9 OS=Homo sapiens OX=9606 GN=KRT9 PE=1 SV=3	P35527	62 kDa	TRUE	unknown	16.662	21.411	1.7682	3.8015	8.2729	5.6473	-2.40432	-1.33177
MAP3K7	Mitogen-activated protein kinase kinase kinase 7 OS=Homo sapiens OX=9606 GN=MAP3K7 PE=1 SV=1	O43318	67 kDa		unknown	16.662	21.411	3.5363	1.9007	7.2388	6.5886	-2.42984	-1.34021
PHKG2	Phosphorylase b kinase gamma catalytic chain, liver/testis isoform OS=Homo sapiens OX=9606 GN=PHKG2 PE=1 SV=1	P15735	46 kDa		unknown	3.9205	9.176	0	1.9007	9.307	3.7649	-1.95241	-0.00235281
EIF3K	Eukaryotic translation initiation factor 3 subunit K OS=Homo sapiens OX=9606 GN=EIF3K PE=1 SV=1	Q9UBQ5	25 kDa		unknown	1.9603	4.0782	0	0.95037	0	1.8824	-1.44603	-1.04998
DDX19A	ATP-dependent RNA helicase DDX19A OS=Homo sapiens OX=9606 GN=DDX19A PE=1 SV=1	Q9NUU7	54 kDa	TRUE	unknown	1.9603	4.0782	0.88408	0	7.2388	3.7649	-1.47882	0.693924
LIMA1	LIM domain and actin-binding protein 1 OS=Homo sapiens OX=9606 GN=LIMA1 PE=1 SV=1	Q9UHB6	85 kDa		unknown	1.9603	5.0978	0.88408	0	0	0	-1.6511	-2.17921
DNAJA1	DnaJ homolog subfamily A member 1 OS=Homo sapiens OX=9606 GN=DNAJA1 PE=1 SV=2	P31689	45 kDa		unknown	0	7.1369	0.88408	0	0	0	-1.66359	-2.1917
PYCR1	Pyrroline-5-carboxylate reductase 1, mitochondrial OS=Homo sapiens OX=9606 GN=PYCR1 PE=1 SV=2	P32322	33 kDa	TRUE	unknown	1.9603	6.1173	0	0.95037	6.2047	1.8824	-1.77218	0.00135937
IVNS1ABP	Influenza virus NS1A-binding protein OS=Homo sapiens OX=9606 GN=IVNS1ABP PE=1 SV=3	Q9Y6Y0	72 kDa		unknown	25.483	21.411	0	3.8015	17.58	12.236	-3.07516	-0.619905
TTC28	Tetratricopeptide repeat protein 28 OS=Homo sapiens OX=9606 GN=TTC28 PE=1 SV=4	Q96AY4	271 kDa		unknown	4.9007	8.1564	0.88408	0	1.0341	3.7649	-2.38426	-1.14705
PHKA2	Phosphorylase b kinase regulatory subunit alpha, liver isoform OS=Homo sapiens OX=9606 GN=PHKA2 PE=1 SV=1	P46019	138 kDa		unknown	3.9205	14.274	0	0.95037	3.1023	1.8824	-2.77499	-1.53169
PFKFB3	6-phosphofructo-2-kinase/fructose-2,6-bisphosphatase 3 OS=Homo sapiens OX=9606 GN=PFKFB3 PE=1 SV=1	Q16875	60 kDa	TRUE	unknown	5.8808	17.332	0	0.95037	1.0341	2.8237	-3.09519	-2.10573
KRT5	Keratin, type II cytoskeletal 5 OS=Homo sapiens OX=9606 GN=KRT5 PE=1 SV=3	P13647	62 kDa	TRUE	unknown	0	0	0	0	0	0	0	0
NRDC	Nardilysin OS=Homo sapiens OX=9606 GN=NRDC PE=1 SV=3	O43847	132 kDa		unknown	0	0	0	0	0	0	0	0
MRPS23	28S ribosomal protein S23, mitochondrial OS=Homo sapiens OX=9606 GN=MRPS23 PE=1 SV=2	Q9Y3D9	22 kDa		unknown	0	0	0	0	0	0	0	0
EIF2A	Eukaryotic translation initiation factor 2A OS=Homo sapiens OX=9606 GN=EIF2A PE=1 SV=3	Q9BY44	65 kDa		unknown	0	0	0	0	0	0	0	0
RPL36A	60S ribosomal protein L36a OS=Homo sapiens OX=9606 GN=RPL36A PE=1 SV=2	P83881	12 kDa		unknown	0	0	0	0	0	0	0	0
IDE	Insulin-degrading enzyme OS=Homo sapiens OX=9606 GN=IDE PE=1 SV=4	P14735	118 kDa		unknown	0	0	0	0	0	0	0	0
SCRIB	Protein scribble homolog OS=Homo sapiens OX=9606 GN=SCRIB PE=1 SV=5	Q14160	175 kDa	TRUE	unknown	0	0	0	0	0	0	0	0
STAU1	Double-stranded RNA-binding protein Staufen homolog 1 OS=Homo sapiens OX=9606 GN=STAU1 PE=1 SV=2	O95793	63 kDa		unknown	0	0	0	0	2.0682	0	0	1.02439
CHCHD2P9	Putative coiled-coil-helix-coiled-coil-helix domain-containing protein CHCHD2P9, mitochondrial OS=Homo sapiens OX=9606 GN=CHCHD2P9 PE=5 SV=1	Q5T1J5	15 kDa		unknown	0	0	0	0	0	0	0	0
ZYG11B	Protein zyg-11 homolog B OS=Homo sapiens OX=9606 GN=ZYG11B PE=1 SV=2	Q9C0D3	84 kDa		unknown	0	0	0	0	0	0	0	0
RBM14	RNA-binding protein 14 OS=Homo sapiens OX=9606 GN=RBM14 PE=1 SV=2	Q96PK6	69 kDa		unknown	0	0	0	0	0	0	0	0
MTDH	Protein LYRIC OS=Homo sapiens OX=9606 GN=MTDH PE=1 SV=2	Q86UE4	64 kDa		unknown	0	0	0	0	0	0	0	0
GUF1	Translation factor GUF1, mitochondrial OS=Homo sapiens OX=9606 GN=GUF1 PE=1 SV=1	Q8N442	74 kDa		unknown	0	0	0	0	0	0	0	0
CTNNBL1	Beta-catenin-like protein 1 OS=Homo sapiens OX=9606 GN=CTNNBL1 PE=1 SV=1	Q8WYA6	65 kDa		unknown	0	0	0	0	0	0	0	0
KRT16	Keratin, type I cytoskeletal 16 OS=Homo sapiens OX=9606 GN=KRT16 PE=1 SV=4	P08779	51 kDa	TRUE	unknown	0	9.176	0	0	0	0	-2.48233	-2.48233
PFKFB2	6-phosphofructo-2-kinase/fructose-2,6-bisphosphatase 2 OS=Homo sapiens OX=9606 GN=PFKFB2 PE=1 SV=2	O60825	58 kDa	TRUE	unknown	0	8.1564	0	0	0	0	-2.34432	-2.34432
KRT17	Keratin, type I cytoskeletal 17 OS=Homo sapiens OX=9606 GN=KRT17 PE=1 SV=2	Q04695	48 kDa	TRUE	unknown	4.9007	0	0	0	0	1.8824	-1.78674	-0.829794
DBN1	Drebrin OS=Homo sapiens OX=9606 GN=DBN1 PE=1 SV=4	Q16643	71 kDa		unknown	0	5.0978	0	0	0	0	-1.82737	-1.82737
BYSL	Bystin OS=Homo sapiens OX=9606 GN=BYSL PE=1 SV=3	Q13895	50 kDa		unknown	1.9603	3.0587	0	0	0	1.8824	-1.81127	-0.854317
KCTD17	BTB/POZ domain-containing protein KCTD17 OS=Homo sapiens OX=9606 GN=KCTD17 PE=1 SV=3	Q8N5Z5	36 kDa		unknown	2.9404	4.0782	0	0	1.0341	1.8824	-2.1729	-0.875272
KCTD2	BTB/POZ domain-containing protein KCTD2 OS=Homo sapiens OX=9606 GN=KCTD2 PE=1 SV=3	Q14681	29 kDa	TRUE	unknown	0.98013	3.0587	0	0	3.1023	0	-1.59427	-0.243121
YTHDF2	YTH domain-containing family protein 2 OS=Homo sapiens OX=9606 GN=YTHDF2 PE=1 SV=2	Q9Y5A9	62 kDa	TRUE	unknown	2.9404	1.0196	0	0	2.0682	1.8824	-1.57531	-0.00227719
RPL26	60S ribosomal protein L26 OS=Homo sapiens OX=9606 GN=RPL26 PE=1 SV=1	P61254	17 kDa		unknown	1.9603	0	0	0	2.0682	2.8237	-0.98561	0.799292
SEC61B	Protein transport protein Sec61 subunit beta OS=Homo sapiens OX=9606 GN=SEC61B PE=1 SV=2	P60468	10 kDa		unknown	1.9603	4.0782	0	0	2.0682	1.8824	-2.00693	-0.433891
TAB2	TGF-beta-activated kinase 1 and MAP3K7-binding protein 2 OS=Homo sapiens OX=9606 GN=TAB2 PE=1 SV=1	Q9NYJ8	76 kDa		unknown	5.8808	6.1173	0	0	1.0341	0	-2.80716	-2.20589
CAMSAP3	Calmodulin-regulated spectrin-associated protein 3 OS=Homo sapiens OX=9606 GN=CAMSAP3 PE=1 SV=2	Q9P1Y5	135 kDa		unknown	2.9404	9.176	0	0	3.1023	1.8824	-2.8193	-1.0151
COPE	Coatomer subunit epsilon OS=Homo sapiens OX=9606 GN=COPE PE=1 SV=3	O14579	34 kDa		unknown	3.9205	1.0196	0	0	0	4.7061	-1.79496	-0.0494825
SRP72	Signal recognition particle subunit SRP72 OS=Homo sapiens OX=9606 GN=SRP72 PE=1 SV=3	O76094	75 kDa		unknown	4.9007	4.0782	0	0	0	2.8237	-2.45666	-1.18652
MRPS35	28S ribosomal protein S35, mitochondrial OS=Homo sapiens OX=9606 GN=MRPS35 PE=1 SV=1	P82673	37 kDa		unknown	0	2.0391	0	0	0	0	-1.01403	-1.01403
IRS4	Insulin receptor substrate 4 OS=Homo sapiens OX=9606 GN=IRS4 PE=1 SV=1	O14654	134 kDa		unknown	2.9404	2.0391	0	0	3.1023	2.8237	-1.80312	0.183469
RPL31	60S ribosomal protein L31 OS=Homo sapiens OX=9606 GN=RPL31 PE=1 SV=1	P62899	14 kDa		unknown	1.9603	3.0587	0	0	0	1.8824	-1.81127	-0.854317
COPB2	Coatomer subunit beta' OS=Homo sapiens OX=9606 GN=COPB2 PE=1 SV=2	P35606	102 kDa		unknown	0.98013	2.0391	0	0	4.1364	5.6473	-1.32747	1.23125
MAGED2	Melanoma-associated antigen D2 OS=Homo sapiens OX=9606 GN=MAGED2 PE=1 SV=2	Q9UNF1	65 kDa		unknown	0	2.0391	0	0	0	0	-1.01403	-1.01403
EMD	Emerin OS=Homo sapiens OX=9606 GN=EMD PE=1 SV=1	P50402	29 kDa		unknown	0.98013	2.0391	0	0	0	0	-1.32747	-1.32747
RFC3	Replication factor C subunit 3 OS=Homo sapiens OX=9606 GN=RFC3 PE=1 SV=2	P40938	41 kDa		unknown	0	2.0391	0	0	0	0.94122	-1.01403	-0.457619
RPL28	60S ribosomal protein L28 OS=Homo sapiens OX=9606 GN=RPL28 PE=1 SV=3	P46779	16 kDa		unknown	0	2.0391	0	0	0	0.94122	-1.01403	-0.457619
PPIB	Peptidyl-prolyl cis-trans isomerase B OS=Homo sapiens OX=9606 GN=PPIB PE=1 SV=2	P23284	24 kDa		unknown	0.98013	2.0391	0	0	0	0	-1.32747	-1.32747
EPB41L3	Band 4.1-like protein 3 OS=Homo sapiens OX=9606 GN=EPB41L3 PE=1 SV=2	Q9Y2J2	121 kDa		unknown	2.9404	6.1173	0	0	0	2.8237	-2.46698	-1.19684
OGT	UDP-N-acetylglucosamine--peptide N-acetylglucosaminyltransferase 110 kDa subunit OS=Homo sapiens OX=9606 GN=OGT PE=1 SV=3	O15294	117 kDa		unknown	0	6.1173	0	0	0	0	-2.021	-2.021
MRPS15	28S ribosomal protein S15, mitochondrial OS=Homo sapiens OX=9606 GN=MRPS15 PE=1 SV=1	P82914	30 kDa		unknown	0.98013	0	0	0	0	0	-0.575375	-0.575375
