# Supplementary material for: The HAPSTR2 retrogene buffers stress signaling and resilience in mammals
Source: Nat Commun. 2023 Jan 11;14:152. doi: 10.1038/s41467-022-35697-1 (PMC9834230; doi:10.1038/s41467-022-35697-1)
Supplement: Supplementary file 4 — Supplementary Data 2 [file 41467_2022_35697_MOESM4_ESM.xlsx]

## Sheet: Table S2
## All gene vs individual sample data for U2OS RNAseq. L2FC normalized counts vs. average of EV/siNT. All genes differentially expressed in EV siHAPSTR1 vs. EV siNT were clustered
Gene	EV_siNT_1	EV_siNT_2	EV_siNT_3	EV_siHAPSTR1_1	EV_siHAPSTR1_2	EV_siHAPSTR1_3	HAPSTR2_siNT_1	HAPSTR2_siNT_2	HAPSTR2_siNT_3	HAPSTR2_siHAPSTR1_1	HAPSTR2_siHAPSTR1_2	HAPSTR2_siHAPSTR1_3	Cluster
A2M	0.107643	0	-0.162315	0.786021	0.611458	0.0807386	-0.419217	-0.688854	-0.629021	-0.232699	-0.492584	-0.492006	1
ABAT	-0.157599	0.0524936	0	0.554085	0.491567	0.8085	-0.590287	-0.588944	-0.326252	-0.223155	-0.321652	-0.178315	1
ABCC6	0	-0.746074	0.039941	0.459907	0.0980171	0.486349	-0.587845	-0.440466	-0.10954	-0.0802211	-0.487566	0.11741	1
ABTB1	0.271215	-0.0287798	0	0.943828	0.859021	0.846937	-0.240928	-0.526637	-0.484202	0.121134	-0.0566301	-0.0380024	1
ACHE	0.0538998	-0.154365	0	0.647581	0.801879	0.80033	-0.557398	-0.642754	-0.624224	-0.209253	-0.163667	-0.317998	1
ADAMTS14	0.607906	-0.722391	0	1.93985	2.02503	1.63484	-1.14225	-1.82729	-1.54083	0.700046	0.317349	0.17988	1
ADHFE1	-0.563445	0	0.16346	0.633526	0.888721	0.667333	-0.74374	-1.5143	-1.48998	-0.361253	-0.848557	-0.803767	1
AFAP1L2	-0.34	0.0211898	0	0.372974	0.298465	0.730261	-0.451167	-1.10942	-0.0128108	-1.30341	-0.114072	-0.417823	1
ALPL	0.132265	0	-0.191847	0.669588	0.697242	0.40968	-1.48997	-1.44548	-1.63999	-1.18736	-1.39674	-1.41722	1
ALS2CL	0.0576795	0	-0.122645	0.611644	0.698087	0.776059	-0.287897	-0.456601	-0.54399	-0.0626348	-0.260397	-0.200034	1
AMPD3	0	-0.512293	0.20313	0.471106	0.591423	0.562418	-0.137552	-0.936233	-1.33341	-0.538361	-0.0670732	-1.13365	1
AMT	0.353874	-0.223307	0	0.589925	0.6111	0.943713	-0.445068	-0.636399	-0.502499	-0.00206847	-0.184216	0.0380299	1
AP001816.1	-0.223189	0	0.124117	0.564643	0.648528	0.748507	-0.649312	-0.501856	-0.403477	0.0718958	-0.165429	0.147754	1
ATP1A2	0	-0.0416423	0.118602	0.48995	0.621928	0.761596	0.205101	-0.467723	0.180009	-0.699111	-0.593001	-0.832863	1
ATP6V0D2	-0.360171	0.0395926	0	0.947771	0.540379	0.185501	-0.62212	-0.837688	-1.23547	-0.502173	-0.675743	-0.635218	1
BANK1	0.502101	0	-0.0362002	1.28267	0.933236	0.698675	-0.0298278	-0.23407	-0.53674	0.217542	-0.165965	-0.111934	1
BCL6	0.0851594	-0.0260419	0	0.808881	0.769507	0.519227	-0.281731	-0.411159	-0.414549	0.0498218	-0.0448627	-0.271347	1
BEST4	0.501357	0	-0.335722	1.40398	1.26584	1.52715	-0.48506	-2.0207	-0.899903	0.117442	0.0384891	-0.323772	1
BHLHE40	0.198313	-0.00538944	0	0.914749	0.815954	0.625263	-0.292076	-0.353087	-0.476884	0.185007	-0.0230008	-0.145938	1
BIK	0.284751	-0.0268148	0	0.352839	0.850644	0.636044	-0.860349	-0.192	-0.363154	-0.0761951	-0.180692	-0.569553	1
BIRC7	0	0.0349447	-0.6839	0.430748	0.429393	0.482233	-1.23299	-0.880022	-1.09112	-1.64454	-1.0396	-1.50633	1
BTBD16	0	0.744555	-0.284049	0.565241	1.20238	0.823198	-0.71142	-0.0456549	-0.0938648	-0.596433	-0.376594	-1.1541	1
BTBD19	0.0561295	-0.284538	0	0.498875	0.513495	0.767461	-0.743405	-0.908953	-0.607276	-0.347718	-0.677919	-0.290847	1
C2	0	0.0639133	-0.716817	1.03001	1.25893	0.531207	0.0829761	-0.622143	-0.465458	0.0266526	0.214918	0.245043	1
C3AR1	0.231843	0	-0.14465	1.60666	1.49652	1.16771	-1.20691	-1.28364	-1.80786	-0.270268	-0.471124	-0.702479	1
CACNA1E	-0.491797	0	0.0159446	1.42101	1.12363	1.60527	-1.81605	-1.25472	-1.28524	-0.957727	-0.645591	-0.2378	1
CALCOCO1	0.244708	-0.0357925	0	0.946374	0.906789	0.910567	-0.444548	-0.557097	-0.420842	-0.122757	-0.252945	-0.128501	1
CAPRIN2	0	-0.101704	0.0196959	0.433721	0.536382	0.530001	-0.227391	-0.263846	-0.278042	-0.135165	-0.269956	-0.145885	1
CAPS	0.572625	0	-0.682874	1.29237	1.39604	1.42666	-0.684481	0.118924	-0.299354	0.718566	0.443046	-0.0982142	1
CARD6	-0.103206	0.0429356	0	1.26277	1.11352	0.999008	-0.340455	-0.365226	-0.345309	-0.127313	-0.436349	-0.121724	1
CCDC39	-0.0889522	0.154694	0	1.26801	1.50674	1.67503	-0.317875	0.0929093	-0.516128	-0.209776	-0.282402	-1.49688	1
CCL5	-0.838238	0	0.0698107	1.08713	0.926422	0.248812	-1.22393	-1.27785	-1.0055	-1.25191	-0.447763	-0.536003	1
CD22	-0.0141021	0.154594	0	0.736245	0.556293	0.53911	-0.497955	-0.637432	-1.05486	-0.588078	-0.957908	-1.05476	1
CD36	0.208886	0	-0.54442	1.26786	1.12949	0.42515	-0.79834	-2.2398	-2.15878	0.193311	-0.271649	-0.541084	1
CD82	0.0402396	-0.0927326	0	0.485174	0.451243	0.607456	-0.616144	-0.755641	-0.496562	-0.539512	-0.422912	-0.391909	1
CDH10	-0.344351	0	0.16783	0.869648	0.538074	0.770028	-0.489959	-0.500993	-0.255371	-0.0756996	-0.0821646	-0.745462	1
CDK15	-0.0431363	0.128805	0	0.832601	0.960523	1.05963	-1.1089	-1.70739	-0.800491	-1.37992	-1.58145	-1.85252	1
CDNF	-0.241655	0	0.334541	0.935097	0.702221	1.13992	-0.855559	-0.841958	-1.07286	-1.15894	-0.134887	-0.730365	1
CEBPD	0.246069	0	-0.251143	1.16745	0.840165	0.570625	-0.305315	-0.307533	-0.668636	0.226092	0.126633	-0.523774	1
CES3	0	-0.279259	0.115847	0.497343	0.610188	0.309831	-0.693908	-0.818037	-0.423216	-0.458645	-0.50183	-0.205851	1
CHRM4	0	-0.396619	0.0619938	0.624944	0.569801	0.24242	-0.718301	-1.09338	-0.52863	-0.724348	-0.403004	-0.383564	1
CILP	-0.404395	1.3423	0	2.96528	2.8946	2.58086	-1.44503	-0.492026	-0.642428	0.0612331	-0.281287	-0.644611	1
CLIC3	0	-0.373276	0.282898	0.900175	0.433901	0.97154	-0.488235	-0.39986	-0.378609	-0.392488	-0.265951	0.29018	1
COL1A2	-0.719205	0.118587	0	0.574708	0.472966	0.78678	-0.955087	-0.570793	-0.201488	-0.204378	-0.0838383	-0.584862	1
CPLX1	-0.0546779	0	0.288013	1.15682	0.885197	0.946479	-0.410958	-1.58185	-0.315398	0.716715	0.238584	0.150483	1
CPNE7	0	0.0149236	-0.713458	0.956982	0.865141	-0.146017	-1.06791	-1.04095	-2.80933	-0.81387	-0.885996	-2.34665	1
CREBRF	0.177369	0	-0.113358	0.842016	0.803981	0.691382	-0.45463	-0.547789	-0.737117	-0.0980843	-0.400144	-0.772326	1
CRYBB1	0.144256	-0.18033	0	2.07348	2.0296	2.11514	-3.24512	-3.13236	-2.75646	-1.73885	-2.05975	-1.26924	1
CRYGS	0	-0.550311	0.34291	3.41148	3.57866	3.80073	-2.15707	-1.38784	-0.732029	1.14985	1.14899	1.70522	1
CSMD3	0	0.256257	-0.00260612	0.618772	0.688926	0.603168	-0.846755	-0.873659	-0.339521	-0.553057	-0.571173	-0.402276	1
CTSK	0.257824	-0.179098	0	0.925382	1.00468	0.8497	-0.404342	-0.754261	-0.672551	0.0819457	-1.06542	-0.180841	1
CYS1	-0.0597414	0.0413246	0	0.664192	0.65885	0.771831	-0.589795	-0.689061	-0.382973	-0.229668	-0.323119	-0.402549	1
DCDC1	0.280587	0	-0.185924	0.620797	0.777068	1.02272	-0.826099	-1.15689	0.612374	-0.769777	-0.759992	-0.960937	1
DIRC3	0	0.477744	-0.0249671	0.574365	0.733687	0.904586	-0.582785	-0.000110344	-0.430529	-0.370649	-0.654512	-0.693816	1
DNAJC28	-0.407205	0.0400021	0	0.611121	0.262077	0.374385	-0.653713	-0.701227	-0.771082	-0.387549	-0.480108	-0.552234	1
DPP4	0.15858	0	-0.138959	1.163	1.0906	0.4664	-0.262481	-0.598557	-1.30993	0.174696	-0.115181	-0.56409	1
DRD2	0	-0.398605	0.488326	1.19734	0.965399	1.12026	-0.61429	-0.322152	-0.0323111	0.0605895	-0.249483	-0.520784	1
DYNC1I1	0.203873	-0.216335	0	1.25179	1.03792	1.08265	-0.215412	-0.860454	-0.45621	0.042367	0.0508324	0.345633	1
DYRK1B	0.178947	0	-0.217038	0.706048	0.638163	0.716545	-0.553586	-0.895824	-0.559368	-0.149971	-0.128526	-0.306676	1
DYSF	0.00817322	0	-0.147336	0.700005	0.73007	0.807545	-0.466075	-0.423001	-0.399878	-0.0225516	0.119873	0.088076	1
EBF4	0.101206	-1.17119	0	0.457386	0.662074	0.289235	-0.510151	-0.471627	-0.346277	0.00998495	-0.189694	0.0427254	1
EGR2	0.0599136	-0.253844	0	0.703251	0.677559	0.741299	-0.95494	-1.07045	-0.191091	-0.439487	-1.0976	-0.271005	1
EML2	0	-0.0933095	0.0573648	0.500218	0.464431	0.671943	-0.452172	-0.535874	-0.718148	-0.216064	-0.412082	-0.151006	1
ENC1	0	0.0401444	-0.038144	0.870028	0.812311	0.67941	-0.618482	-0.806895	-0.630565	-0.155429	-0.176931	-0.0516301	1
EVA1C	0	-0.240245	0.0591294	0.178004	0.523435	0.843214	-0.142761	0.0153309	-0.443624	-0.0276773	-1.20409	0.053795	1
FAM214A	0	0.0725663	-0.0532762	1.00022	0.930663	0.904353	-0.378047	-0.588082	-0.362063	-0.034587	-0.117135	0.061065	1
FAM227A	0	-0.225884	0.133834	0.654242	0.824726	0.830951	-0.608217	-0.578467	-0.582725	0.117298	0.179513	0.346912	1
FBXO2	-0.0549487	0.0171437	0	0.14177	0.606907	0.728888	-0.961416	-0.801047	-0.465435	-0.630339	-0.474737	-0.122212	1
FBXO32	0.0459696	0	-0.0572427	0.748312	0.634406	0.524864	-1.01688	-1.31807	-1.38979	-0.447256	-0.724391	-0.834029	1
FGD3	0.0712988	-0.340281	0	0.817104	0.47636	0.763749	-0.391613	-0.596406	-0.0415802	0.228204	-0.394672	-0.119312	1
FMO4	0	0.596703	-0.424017	1.2271	1.4933	0.755108	-0.271466	-0.170295	-0.940421	-0.639393	-0.200299	0.0224686	1
FN1	-0.064792	0.254145	0	1.12762	1.11704	1.17063	-0.820888	-0.981209	-0.649043	-0.314243	-0.103334	0.201519	1
FOSB	0	0.282281	-0.151368	0.722114	0.73958	0.832996	-0.923672	-0.943397	-1.27687	0.0469512	-0.475301	0.114388	1
FRMD5	0	0.0149481	-0.0169868	0.553745	0.526773	0.493383	-0.372102	-0.536727	-0.500815	0.0963886	-0.248587	-0.0953123	1
FRY	0	-0.0361792	0.174115	0.775012	0.958387	0.698944	-0.204724	-0.618502	-0.465257	-0.339704	-0.273582	-0.261656	1
GIPR	-0.0855216	0	0.25189	0.779789	0.69131	1.20822	-0.114614	-1.21086	-0.305594	0.261596	-0.104532	-0.304653	1
GOLGA7B	0	0.110702	-0.238025	1.29705	1.04626	1.18922	-1.04832	-1.09225	-1.06554	0.318141	0.000438731	-0.980703	1
GPR27	0.0400665	-0.292407	0	0.703773	0.714806	0.662432	-0.733547	-0.507313	-0.971949	0.0415658	0.160488	0.183129	1
GSN	0	-0.0491786	0.169439	0.588086	0.526283	0.689014	-0.721138	-0.696032	-0.435028	-0.288881	-0.33998	-0.120771	1
GUCY1A2	0	0.0869219	-0.206469	1.35742	1.3142	1.22735	-0.994712	-1.20084	-1.19439	0.0179699	-0.0869235	-0.151662	1
HAVCR2	0	0.140745	-0.192267	1.22284	1.23072	0.838513	-1.39269	-1.55324	-2.16697	-0.959356	-1.16612	-1.14793	1
HBE1	0.352123	-0.0258422	0	0.761741	0.647652	0.616083	-0.378689	-0.509825	-0.230191	-0.794438	-0.324309	-0.399945	1
HCN2	0.292897	-0.1395	0	0.935366	0.890687	0.824776	-0.275053	-0.615962	-0.265494	0.0591133	-0.00048452	0.0291755	1
HES1	0	-0.110425	0.154234	0.503372	0.533408	0.721071	-0.714236	-0.709987	-0.423677	-0.0708531	-0.191857	0.156537	1
HOXA3	-0.0236065	0.0318011	0	1.42349	1.41969	1.12797	-0.303383	-0.417298	-0.448701	-0.468808	-0.602464	-0.512852	1
HSF4	0.111841	-0.142267	0	0.519158	0.450981	0.703678	-0.276151	-0.57454	-0.603887	0.223845	-0.0305458	0.0881904	1
HSPB3	0	0.0912146	-0.227589	0.890809	0.920375	0.447938	-0.839434	-0.677051	-1.54612	-0.707715	-0.335222	-1.76962	1
HTN1	0.121577	0	-0.561401	1.74355	1.37123	0.368329	-1.60383	-2.27205	-2.87973	-0.861295	-1.0791	-1.56236	1
HTR2A	0.0771433	-0.835543	0	1.0097	1.09471	0.939265	-0.948195	-1.33939	-0.352434	0.486095	0.711068	0.917639	1
IDUA	0.226992	0	-0.292757	0.690612	0.790988	0.69189	-0.24975	-0.705729	-0.571517	0.346031	0.074213	0.383447	1
IFIT2	0.287735	0	-0.431212	0.917294	0.68198	-0.190117	-0.607326	-0.631461	-1.10752	-0.272604	-0.653916	-1.37725	1
IFIT3	0.0552619	0	-0.471766	0.871651	0.726882	0.0705777	-0.370931	-0.49702	-0.970156	0.0636762	-0.388874	-0.659105	1
IGFBP7	0	0.070118	-0.0442258	1.11531	1.01275	1.10753	-0.508345	-0.536028	-0.564157	0.135632	0.0656602	0.0678579	1
IGFL3	0.13397	0	-0.0902004	0.827561	1.12464	0.748447	-0.515289	-0.58047	-0.619206	0.148734	0.231494	0.227971	1
IGFL4	-0.173663	0	0.0157755	1.05854	1.05009	1.19729	-1.58723	-1.26099	-0.976446	-0.507527	-0.528056	-0.295575	1
KCNA1	0.0301111	0	-0.463993	1.48772	1.30161	0.922745	-0.767847	-1.01778	-1.24549	-0.419637	-0.836124	-0.965367	1
KCNH8	0	-0.30862	0.169546	0.766485	0.4035	0.470683	-0.906902	-1.27267	-1.71692	-0.99918	-0.573546	-0.819463	1
KDM6B	0.0957546	-0.141921	0	0.565019	0.526348	0.58468	-0.421092	-0.447088	-0.313566	-0.0019064	0.0294491	0.156925	1
KIAA1210	0	-1.0033	0.0867258	0.701784	0.440472	0.113927	-0.423242	-0.234186	-0.426174	0.431919	-0.444495	-0.118064	1
KLF9	-0.036017	0.0817115	0	0.585133	0.630783	0.518438	-0.553161	-0.571385	-0.655014	-0.221214	-0.337135	-0.271476	1
KLHL24	0	0.0817741	-0.201724	0.931962	0.757462	0.471179	-0.409224	-0.668929	-0.844563	-0.0141671	-0.255432	-0.606182	1
KLHL38	0	-1.67814	0.353219	2.00547	1.58685	0.968171	0.1378	-0.229564	-1.35344	1.22512	0.314336	-0.780647	1
L1CAM	0	-0.0808778	0.0510421	0.482413	0.486633	0.626817	-1.21773	-1.27143	-1.03342	-0.743595	-0.750953	-0.443478	1
LACC1	-0.170951	0.210299	0	0.661989	0.466981	0.656049	-0.59334	-0.735185	-0.608328	-0.0658938	-0.167677	-0.353601	1
LGSN	-0.0722498	0.156682	0	1.16051	1.26707	1.17864	-0.7246	-0.662528	-1.90706	-0.494401	-1.21035	-1.90901	1
LHX5	0.036283	0	-0.0833135	0.58243	0.548102	0.343921	-0.83481	-0.875622	-0.794198	-0.839324	-0.975056	-1.5342	1
LOXL4	-0.0493413	0	0.0930497	0.513388	0.477797	0.761786	-0.491758	-0.484364	-0.306849	-0.234637	-0.238382	0.00978242	1
LRRC29	0.228075	-0.334245	0	0.599282	0.546971	0.533765	-0.599521	-0.719026	-0.378519	-0.473199	-0.845423	0.0240847	1
LRRC39	0.472411	-0.142658	0	0.731202	1.20037	0.549221	-0.445041	0.364088	-0.800033	-0.537611	-0.313892	-0.0683442	1
LRRN1	0.0551194	0	-0.0413649	0.841659	0.814693	0.856517	-0.762753	-0.730472	-0.740133	-0.180544	-0.361218	-0.27018	1
MAF	0.152625	0	-0.0172816	1.29105	1.1128	0.869898	-0.485695	-0.772873	-0.669142	0.21358	0.0951093	0.067598	1
MAP3K7CL	0	0.131624	-0.146623	0.60744	0.648004	0.634921	-0.285322	-0.232432	-0.384177	0.0171798	-0.079791	-0.394996	1
MAP7D2	0.0582424	-0.140464	0	2.01774	2.01776	1.4457	-0.546557	-1.03106	-1.1522	-0.368436	-0.912639	-0.814578	1
MAPK8IP2	0.104339	-0.41817	0	1.28296	1.16905	0.759955	-0.129941	-0.867763	-0.59681	0.542337	0.542741	-0.296313	1
MAPK8IP3	0.0463232	-0.244071	0	0.381031	0.501808	0.621954	-0.347909	-0.472607	-0.196726	-0.0556204	-0.182646	0.0585479	1
MDGA1	0	-0.0547432	0.0168215	1.02403	1.00274	0.92482	-0.351722	-0.773062	-0.524603	-0.0765148	-0.0892738	-0.193402	1
MEGF6	0.127619	-0.149634	0	0.652299	0.703684	0.719945	-0.695003	-1.01186	-0.929385	-0.614823	-0.820378	-0.84011	1
MLYCD	-0.163453	0.0572699	0	0.69181	0.52353	0.52029	-0.336488	-0.795381	-0.379027	-0.435019	-0.0760957	-0.274114	1
MME	0.108775	-2.06411	0	2.93528	2.70699	2.23597	-1.69647	-1.14585	-1.92041	1.0315	0.00333689	0.721745	1
MOV10L1	0	-0.524559	0.0678426	0.951367	1.03914	1.22651	-1.01078	-0.721449	-0.75012	-0.317855	-0.336173	0.228619	1
MR1	0.114382	0	-0.0123354	0.910492	0.834452	0.696972	-0.502787	-0.295069	-0.372822	-0.116223	-0.148004	0.093333	1
MS4A15	0.276516	-0.0521788	0	0.959526	0.59778	0.354462	-0.60706	-0.830978	-1.06436	-0.370893	-0.595879	-0.837952	1
MST1	0.435083	-0.703752	0	0.82507	1.07399	1.03248	-0.95093	-0.729913	-0.476073	-0.11433	-0.0509077	0.13299	1
MUC3A	0	-0.0228424	0.291927	1.28681	1.30452	1.42846	-0.373435	-0.637173	-0.751774	0.21619	-0.384104	-0.424809	1
MXD1	-0.070319	0	0.0251924	0.720259	0.784736	0.509361	-0.533602	-0.659346	-0.767663	-0.327652	-0.449488	-0.504815	1
MYLK2	-0.144225	0.119459	0	0.82855	0.721209	0.747241	-0.462847	-0.608221	0.145348	-0.173727	-0.290877	-0.322491	1
MYO7A	0.241289	-0.114011	0	0.66391	0.59996	0.533877	-0.221363	-0.57394	-0.395781	0.0390308	-0.148741	-0.223204	1
NFKBIZ	0.0931671	0	-0.114517	0.647141	0.694795	0.514067	-0.518924	-0.475945	-0.573694	0.0235348	-0.0998389	-0.3768	1
NIPAL2	0.0924982	0	-0.0611575	1.11	1.24988	1.17149	-0.0383308	-0.555621	-0.352014	-0.415051	-0.736453	-0.660831	1
NMRK1	0.134548	0	-0.200044	0.500577	0.64834	0.395424	-0.0782838	-0.251885	-0.169414	-0.14695	-0.216678	-0.35402	1
NOXA1	0	-0.134285	0.124042	0.927115	0.786275	1.05513	-0.356156	-0.62837	-0.465069	-0.113537	0.106508	0.0726	1
NPFFR1	0.17566	0	-0.230107	0.76653	0.848052	0.765895	-0.844235	-1.18148	-0.962947	0.12838	-0.399797	-0.00817258	1
NR1D1	0	-0.155289	0.0387243	0.532292	0.436315	0.488484	-0.429911	-0.437611	-0.352028	0.0402991	0.0440029	-0.0186333	1
NRN1	0.0728147	0	-0.0629387	0.684363	0.715885	0.416562	-0.0827368	-0.199675	-0.745466	-0.017584	-0.0991894	-0.36238	1
NTRK2	-0.505656	0	0.429133	0.831851	0.775822	0.431454	-0.959244	-1.94674	-0.867222	0.275141	-0.184918	0.0784642	1
OASL	0.30966	-0.0320292	0	1.25978	1.06515	0.204661	-0.316394	-0.719092	-0.80204	-0.326436	-0.547418	-0.820225	1
OR51B4	0.153569	0	-0.0721388	0.538593	0.26358	0.806727	-0.585613	-0.991945	-0.911181	-0.709713	-1.13193	-0.443617	1
OR7A5	-0.365961	0.198611	0	2.48878	1.76857	1.33745	-0.121226	-1.73537	-1.43694	-0.319055	-2.03255	0.036408	1
ORAI3	0.289431	0	-0.0214363	0.900122	0.615117	0.80633	-0.370963	-0.485137	-0.242821	0.0403306	-0.238776	-0.273306	1
PADI1	0.60979	0	-0.0101721	1.64462	1.53472	0.776286	-0.261619	-0.241188	-0.367673	0.624559	0.124886	-1.21824	1
PAPLN	0.145559	0	-0.0289036	0.868442	0.787658	0.803098	-0.472414	-0.458247	-0.448172	0.0713179	0.102237	0.0925325	1
PBXIP1	0.0639763	-0.0430182	0	0.690559	0.620618	0.670784	-0.479684	-0.555923	-0.49327	-0.152804	-0.185119	-0.19978	1
PCDHA10	0.24035	0	-0.202696	0.982294	0.976222	0.693097	-0.171266	-0.724546	-1.40678	0.437329	0.287944	0.389421	1
PCDHB15	0	-0.217504	0.0909436	0.89656	0.876053	0.790804	-0.676319	-0.585215	-0.615775	0.0739739	-0.475106	0.207542	1
PCSK4	0.313148	-0.0561316	0	0.553766	0.818898	0.678778	-0.436598	-0.669897	-0.371535	0.0939682	-0.0620253	0.12481	1
PDE5A	0	0.277825	-0.293595	0.851771	0.905812	0.592138	-0.371143	-0.355536	-0.625824	0.0346735	-0.0112883	-0.273888	1
PIGZ	0.241326	0	-0.498423	0.742578	0.84833	0.806283	-0.901933	-0.575215	-1.49504	0.236865	-0.17318	0.493916	1
PIK3IP1	0	0.0433647	-0.0285961	1.27827	1.16091	1.22314	-0.595882	-0.687746	-0.573682	0.217017	0.130799	0.0538183	1
PLA2G7	-0.0284049	0.0493191	0	0.983381	1.00592	0.838456	-1.26339	-1.28174	-1.51317	-0.584653	-0.404181	-0.441897	1
PLAGL1	0.040712	-0.0389112	0	0.520342	0.572902	0.512066	-0.298776	-0.315476	-0.350062	-0.240523	-0.324405	-0.329768	1
PLXDC1	0	0.0696738	-0.505573	0.768848	0.663421	0.906829	-1.25072	-1.14368	-1.60815	-0.70006	-0.741762	-0.65173	1
PMEPA1	0	-0.141221	0.0788586	0.729297	0.642196	0.839208	-0.630691	-0.634186	-0.3715	-0.0217538	0.00570433	0.204214	1
PNRC1	0	-0.0885603	0.0334252	0.553658	0.605076	0.610122	-0.406026	-0.430948	-0.382554	0.0587624	-0.154948	-0.110831	1
POLD4	0.0259419	-0.0925788	0	0.593183	0.458486	0.699251	-0.844991	-0.70516	-0.554151	-0.229098	-0.520818	-0.222427	1
PRDM16	0.423965	0	-0.429578	1.24483	1.33986	0.682594	-0.245042	-0.988851	-0.962265	0.463644	0.307339	-0.175956	1
PRKCZ	0	-0.169031	0.00905607	0.450742	0.451918	0.513372	-0.475244	-0.331712	-0.401327	-0.170777	-0.0845653	-0.0703766	1
RASGEF1B	0.0881134	0	-0.477363	1.02248	0.641745	0.291418	-0.0862142	-0.41644	-0.500664	-0.0636138	-0.11173	-0.60263	1
RBKS	-0.470906	0	0.00715724	0.253135	0.437495	0.536693	-0.471549	-0.36372	-0.505612	-0.52334	0.0667995	-0.373784	1
RCAN2	-0.156467	0.0366144	0	0.995105	0.874584	1.07099	-0.816234	-0.655286	-0.734941	0.0471646	0.085168	0.208454	1
RENBP	0.114233	0	-0.498977	0.792404	0.599375	0.214306	-0.0587056	-0.160474	-0.924693	0.267064	-0.00838583	-0.529003	1
REPS2	0	0.0456613	-0.171294	0.666285	0.271888	0.50774	-0.431463	-0.472559	-0.565192	0.327428	0.312736	-0.164084	1
RIC3	0.00883625	-0.119756	0	0.464398	0.82337	0.942423	-0.60919	-0.937932	-0.242224	-0.202378	0.0783585	0.238422	1
RNF207	0.356884	-0.238374	0	0.627019	0.647562	0.806045	-0.607741	-0.704606	-0.342873	-0.0286311	-0.148054	-0.102086	1
RTN2	0.127307	-0.0866786	0	0.664108	0.646563	0.504282	-0.544479	-0.547602	-0.385907	0.00970909	0.0732459	0.0878915	1
RTP3	0.043316	-0.579249	0	1.10138	0.623731	0.976748	-0.45398	-1.80841	-1.31373	-0.0336107	-0.592249	-1.04703	1
RUNDC3A	0.477444	-0.14462	0	1.08683	0.824764	0.972183	-0.966696	-0.884587	-0.771746	-0.665167	-0.200447	-0.876794	1
SAT1	0.218118	-0.0734472	0	0.801763	0.819051	0.713059	-0.214812	-0.272059	-0.411411	0.160262	-0.282616	-0.122211	1
SCN3B	-0.254793	0.143653	0	0.744652	0.666462	0.974259	-0.63494	-0.682975	-0.531164	0.0596856	0.0177056	0.0488076	1
SEC31B	0.204166	0	-0.0615418	0.719843	0.791169	0.841849	-0.5664	-0.632017	-0.486826	0.00111974	-0.317161	0.119296	1
SERINC2	0	-0.166691	0.00661925	0.988132	0.808277	0.923452	-0.451843	-0.444916	-0.386028	0.00793907	-0.0309965	-0.0115423	1
SHISA2	-0.0539016	0	0.0105944	0.712695	0.763957	0.632788	-1.56649	-1.77966	-1.68942	-1.14333	-1.63011	-1.03596	1
SLC24A3	-0.464016	0.213958	0	0.812396	0.320847	0.321975	-0.270369	-0.690567	-0.441896	-0.859747	-0.262098	-0.0565086	1
SLC25A27	0	-0.136003	0.109664	0.622875	0.78011	0.8236	-0.502776	-0.31187	-0.431355	-0.33679	-0.422374	-0.480139	1
SLC37A2	0.156673	0	-0.114593	0.762532	0.885694	0.295196	-1.19673	-1.19136	-0.913462	-0.448746	-0.838788	-0.51637	1
SLC52A1	0.0443316	-0.480061	0	1.13903	1.04287	1.01512	-0.425728	-0.731048	-0.6607	0.258808	0.0270959	0.283789	1
SLC6A17	-0.101963	0	0.0302583	0.743771	0.653576	0.831404	-0.453548	-0.205581	-0.597614	-0.00855566	-0.121304	-0.214091	1
SLC7A8	0.360506	-0.0425025	0	1.07826	0.890022	0.549076	-0.17547	-0.0208053	-0.390419	-0.0153106	-0.0670166	-0.41663	1
SLFN5	0	0.0320526	-0.0580559	1.00624	0.956881	0.852007	-1.01491	-0.94672	-1.08483	-0.41179	-0.601056	-0.624117	1
SNAI2	0.00469495	0	-0.211204	1.24176	1.19654	1.0809	-0.690334	-0.595232	-0.423451	0.0244411	-0.124348	-0.359428	1
SNAP91	-0.176014	0.128546	0	0.641904	0.717693	0.159819	-0.0712059	-0.508777	-0.393082	0.309204	-0.50006	-1.04337	1
SORCS2	0.465744	-0.203589	0	0.685145	0.546586	0.989304	-0.71958	-0.451163	-0.123165	0.351631	0.109296	0.0467732	1
SOX8	-0.0625744	0.0227294	0	0.76632	0.610715	0.481151	-0.503954	-0.33885	-0.00979477	-0.514193	-0.885862	-0.352404	1
SPAG4	0	-0.858082	0.018862	0.436982	0.231796	0.387016	-0.462796	-0.654409	-0.496135	-0.719852	-0.47861	-0.151812	1
SPOCD1	0.157948	-0.196847	0	0.793461	0.762778	0.894262	-1.25605	-0.571923	-0.750519	-0.077326	-0.044816	-0.675673	1
STAT2	0.232814	0	-0.0518096	1.02309	0.991201	0.87375	-0.409742	-0.610522	-0.58246	-0.0728757	-0.184041	-0.258237	1
SYT8	0	-0.0029642	0.0176416	0.417636	0.660783	1.19707	-1.19431	-1.21106	-0.301462	-0.59798	-0.459201	-0.117566	1
TCN1	0.148959	0	-0.0339143	0.890308	0.985935	0.711678	-1.20136	-2.13838	-1.72393	-1.05255	-1.07667	-0.840865	1
TCP11L2	0	0.209551	-0.343155	0.761012	0.732084	0.609258	-0.833994	-0.760761	-0.486706	-0.265094	0.0834142	-0.372489	1
TEP1	-0.070577	0.064829	0	0.823806	0.769687	0.672206	-0.373711	-0.572134	-0.454262	-0.192578	-0.133335	0.0395226	1
TNFRSF14	0.428558	-0.129256	0	1.01207	0.924669	0.639897	-0.473329	-0.880062	-0.943734	0.14171	-0.234092	-0.339515	1
TP53INP1	0	0.0627433	-0.0373961	0.847442	0.909355	0.920031	-0.719065	-0.716843	-0.724701	-0.0982771	-0.107372	-0.0210875	1
TP53INP2	0.255803	-0.0716002	0	0.942689	0.807472	0.635338	-0.424343	-0.414033	-0.381546	-0.0384952	-0.0899307	-0.223305	1
TRIM22	0	-0.00617763	0.0860971	0.662553	0.709185	0.784459	-0.466445	-0.420633	-0.445269	-0.0519031	0.0172742	0.123793	1
TRIML2	0.0209253	0	-0.162336	1.08792	1.02488	0.90773	-0.481753	-0.721206	-0.672421	-0.281235	-0.314506	-0.384828	1
TTLL3	0.0723623	-0.358694	0	0.800468	0.907733	0.892814	-0.724896	-0.803504	-0.648999	-0.0486272	-0.280115	0.027248	1
ULK1	0.00290838	-0.204613	0	0.608066	0.557036	0.627385	-0.555519	-0.552463	-0.254629	0.0332875	-0.0556673	0.0649674	1
UNC13A	0	0.177295	-0.17167	0.788543	0.696668	0.319716	-0.982199	-1.0434	-1.30259	-0.646391	-0.585879	-0.828945	1
UNC5A	0.182098	-0.232843	0	0.770474	0.761585	0.716892	-2.63469	-1.30306	-2.36209	-1.41744	-0.858445	-0.675549	1
UNC80	-0.204742	0.0548157	0	0.552455	0.592198	0.575959	-0.406686	-0.49492	-0.749251	-0.0850966	-0.00577888	-0.19851	1
VMAC	0.101349	0	-0.0120156	0.907376	0.851297	0.614587	-1.60282	-0.580656	-0.139105	-0.326714	-0.369259	-0.0468754	1
VWA5B2	0.312567	0	-0.18184	1.81467	1.6329	1.33568	-0.87789	-1.15341	-1.02321	0.350947	0.0156112	-0.0950812	1
WDR63	0	-0.280043	0.110816	1.50014	1.31175	1.51064	-1.00151	-0.606058	-0.861166	0.542747	0.549878	0.679106	1
WIPI1	0.0739697	0	-0.247919	0.765476	0.640272	0.412799	-0.239849	-0.449723	-0.622563	-0.171875	-0.185955	-0.398891	1
WNT11	-0.0867164	0	0.284058	0.592007	0.491987	0.942124	-0.946273	-1.2948	-0.729598	-0.341888	-0.34123	0.278832	1
YPEL2	-0.0215018	0.0508476	0	0.696648	0.746191	0.73414	-0.625746	-0.581532	-0.473692	-0.137503	-0.27214	-0.172952	1
YPEL3	0.115441	-0.0871687	0	0.816933	0.51977	0.495491	-0.463397	-0.451609	-0.507324	-0.111614	-0.288444	-0.210075	1
ZFYVE1	0.220923	-0.00790476	0	0.779361	0.656153	0.536204	-0.201679	-0.348444	-0.430651	0.0696936	-0.112425	-0.245271	1
ZNF114	0.218762	0	-0.489352	1.1376	0.970807	0.440181	-0.353391	-0.66227	-1.48345	-0.121381	-0.361422	-1.27952	1
ZNF610	0.349501	-0.421429	0	0.744795	0.824752	0.434464	-0.752759	-0.453796	-0.34867	-0.331364	0.14661	-0.145951	1
ZSWIM4	0	-0.226963	0.00971401	0.501388	0.488873	0.535434	-0.406126	-0.47773	-0.280867	-0.058917	0.0598578	0.0604366	1
ZSWIM8	0.029109	-0.0824741	0	0.605348	0.596939	0.634706	-0.465496	-0.575942	-0.482404	-0.207894	-0.194863	-0.238812	1
ABCC3	0	-0.0269492	0.0723798	0.456404	0.505848	0.808609	-0.369759	-0.344453	-0.194339	0.11037	-0.0528513	0.382515	2
ABHD4	0.120309	0	-0.083334	0.852977	0.759098	0.692572	-0.0811195	-0.150449	-0.197735	0.256725	0.239675	-0.0456477	2
ABI3BP	0.956146	0	-0.0983814	1.0952	1.48603	1.62557	1.1089	0.444765	0.872618	0.140852	0.301102	0.764487	2
ACKR3	-0.112585	0	0.0131296	0.485772	0.615753	0.47	0.87995	0.991073	0.952795	1.59941	1.69452	1.74695	2
ACOT1	0.303115	-0.104155	0	1.17857	0.782746	0.348344	0.0471428	-0.090307	-0.731917	0.512077	0.278564	-0.219223	2
ACSS2	0.215191	0	-0.132125	1.33119	1.16932	0.693078	-0.0129458	-0.179605	-0.409309	0.737798	0.421917	0.034048	2
ACTA2	-0.146029	0	0.22651	1.1663	1.08608	1.07901	-0.280352	-0.497102	-0.149333	0.484962	0.530745	0.348874	2
ACTBL2	0.0198038	0	-0.00931434	0.520893	0.46237	0.727249	-0.270652	-0.348513	-0.214129	0.461741	0.383026	0.765484	2
ADAM19	0	-0.04681	0.108241	0.797376	0.784	0.832983	-0.195356	-0.179986	-0.0219785	0.290971	0.241679	0.365316	2
ADAMTS2	-0.0460241	0.0936472	0	0.822176	0.541252	0.731698	-0.232323	-0.0281532	-0.179545	0.12003	0.192168	0.172232	2
ADAMTS7	-0.0729181	0	0.0929749	0.772122	0.661335	0.845837	-0.285813	-0.446628	-0.153154	0.0707118	-0.332541	0.683152	2
ADAP2	0.0983962	0	-0.119278	0.561506	0.451901	0.552826	-0.14501	0.0583551	0.327528	0.410797	0.444803	0.198436	2
ADCY5	-0.129415	0	0.260659	1.14583	0.678144	0.906239	0.392927	0.146362	0.149444	0.0454705	0.334158	-0.26203	2
ADPRHL1	0.157126	-0.201899	0	0.703027	0.540471	0.827972	0.154219	0.194251	-0.11345	0.373076	0.456242	0.634314	2
ADSSL1	0	0.206403	-0.347052	1.29035	0.743575	0.715512	-0.172566	0.198606	0.0017488	0.390291	0.476238	0.7576	2
AGO4	-0.0179918	0.103506	0	0.758181	0.620082	0.615966	-0.228532	-0.251562	-0.247667	0.23475	0.124807	0.232056	2
AHNAK2	-0.0427214	0.435318	0	0.904676	0.951406	0.860832	-0.0659624	-0.255405	-0.146018	0.317817	0.568307	0.65623	2
ANKLE1	0	-0.146802	0.39188	0.897481	0.446643	1.15798	0.350585	0.231236	0.524547	0.367743	0.951357	0.220987	2
ANKRD13A	-0.0362033	0.0238261	0	0.538441	0.619639	0.516095	-0.0467684	0.138052	0.108304	0.398285	0.470862	0.395302	2
ANXA4	0	0.132331	-0.0108199	0.799886	0.807273	0.757701	-0.0895815	-0.231657	-0.309537	0.316026	0.154888	0.268523	2
ARHGAP27	0.290699	0	-0.0503881	1.31966	1.28734	0.968482	-0.251222	-0.277854	-0.391798	0.12264	0.266415	-0.241456	2
ARHGEF37	-0.0188795	0	0.196543	1.2256	1.1485	1.00396	-0.291526	-0.404512	-0.217339	0.233949	0.0263967	0.510443	2
ARID5B	-0.0807366	0.0379143	0	0.682002	0.709944	0.708128	-0.0373323	-0.0584337	-0.0965987	0.511547	0.407542	0.445909	2
ARL14	0.397688	-0.0139358	0	0.663118	1.1634	1.24092	-0.142545	-0.0122753	-0.129668	0.0202407	0.091469	0.26241	2
ARPC4-TTLL3	-0.0139519	0	0.416396	1.50355	1.59654	1.56593	0.227545	0.0576511	0.411121	0.779674	0.698157	0.839107	2
ARRDC1	0.0460803	-0.173827	0	0.574861	0.489069	0.437197	-0.284149	-0.219081	-0.155996	0.235571	-0.0339121	0.0347767	2
ARSA	0.0724708	-0.100184	0	0.512109	0.521177	0.602797	-0.21546	-0.24786	-0.191684	0.182721	0.178799	0.0976983	2
ATG2A	0.129713	-0.0161762	0	0.730956	0.612832	0.595433	-0.184754	-0.266431	-0.229879	0.152309	0.156398	0.223038	2
ATP10B	0.30948	-0.162078	0	1.05556	0.50448	0.796493	0.106599	0.210583	0.0408545	0.848288	1.59152	1.38617	2
ATP2A1	0.346661	-0.639132	0	0.527779	0.440541	0.668395	0.465944	-0.291896	0.0181182	0.0354561	0.19556	0.0306869	2
ATP6AP1L	-0.263548	0	0.140677	0.394296	0.630399	0.614375	-0.181608	-0.105105	0.0847089	0.0122601	-0.190945	-0.0231118	2
ATP6V0A1	0.141022	-0.16702	0	1.06997	0.797033	0.332514	0.0981249	-0.224526	0.0382026	-0.447266	-0.543992	-0.262038	2
ATP6V0D1	0.209922	-0.00670658	0	0.726376	0.610882	0.457283	0.0537603	-0.0393031	-0.0490195	0.225042	0.166553	-0.0646604	2
ATP8B1	0	-0.0534419	0.0951082	0.780339	0.737118	0.737314	0.705332	0.871616	0.644409	1.48889	1.16422	1.11877	2
ATP9A	0.0876939	0	-0.0167173	0.922655	0.827549	0.69599	0.0571391	-0.0543159	-0.141828	0.627	0.573723	0.452541	2
BACH2	-0.034609	0	0.0543664	0.799599	0.810753	0.562568	-0.0319009	-0.0213826	-0.10211	0.386016	0.35361	0.338105	2
BPIFB4	0.268649	-0.456546	0	0.365371	0.943819	1.06612	0.168648	-0.243352	-0.937468	0.558963	0.105739	0.102452	2
BSN	-0.543979	0.184186	0	0.482538	0.821629	0.354691	0.212833	-0.507296	-0.0695984	0.191374	0.331378	0.458959	2
BST1	0.0764428	-0.12466	0	0.553043	0.491568	0.679765	-0.112244	-0.0893998	0.11567	0.425255	0.136936	0.549626	2
C14orf28	-0.296448	0.095451	0	0.646233	0.417983	0.582668	-0.661107	-0.211699	0.0633622	0.392333	0.0903021	0.131918	2
C5orf46	-0.0342754	0	0.161792	1.09261	1.1178	1.30027	-0.950303	-0.739143	-0.360562	0.181678	0.522083	0.674918	2
CACNA1B	0.457922	0	-0.204285	0.82835	0.917575	0.456602	0.643457	-0.28708	-0.047855	-0.0157024	-0.175361	-0.612676	2
CAMSAP3	0.0644029	0	-0.0271218	0.614288	0.666611	0.492837	0.0620354	0.106383	-0.0306052	0.26385	0.352057	0.450304	2
CAPN6	-0.00961122	0.297424	0	0.949592	0.984178	1.58149	0.102259	0.0753305	0.136331	0.706606	0.528856	0.93381	2
CARD16	0	0.38316	-0.137795	0.765872	0.961237	0.492398	0.113352	1.06655	0.182195	0.631315	0.633838	0.404161	2
CCDC40	-0.205722	0.19167	0	0.454707	0.403622	0.716923	-0.111128	-0.41707	-0.507353	-0.246016	-0.24396	0.130263	2
CCDC85A	0.517118	-0.113592	0	1.27838	1.37283	1.19992	0.276553	0.076461	0.399433	1.56968	1.45954	1.24909	2
CCDC96	-0.281593	0.0939001	0	0.906471	0.701605	0.768446	-0.260529	-0.152203	-0.109885	0.245303	0.422329	0.262154	2
CD70	0.0590627	0	-0.0439258	0.784908	0.692471	0.761726	0.190601	0.109102	0.0242501	0.867555	0.741567	0.784764	2
CDH11	-0.0277129	0	0.0805791	0.590371	0.586207	0.70469	-0.384994	-0.369851	-0.291741	0.157254	0.0038908	0.275144	2
CDK18	0.130114	-0.00191111	0	0.590275	0.49217	0.597243	-0.124281	-0.149736	-0.18236	0.0526194	-0.041087	-0.176298	2
CDKN1A	0.0104193	-0.130164	0	0.71809	0.701871	0.814859	-0.357326	-0.310053	-0.300434	0.227522	0.247116	0.242394	2
CDKN2B	0	-0.0453953	0.132796	0.930537	0.786596	1.23811	-0.610908	-0.537209	-0.33521	0.476736	0.359892	0.668054	2
CELF2	0.141457	0	-0.251619	0.779757	0.703182	0.550327	0.299777	-0.0276455	-0.564178	0.710152	0.65845	0.479597	2
CGB8	0	-0.640957	0.445686	0.769592	0.639755	1.10668	-0.537753	0.0986649	0.00169174	0.0187219	0.631714	0.314421	2
CHFR	0.12491	-0.226627	0	0.653591	0.66504	0.551076	-0.272546	-0.358742	-0.316664	0.0828093	0.153792	-0.189631	2
CHKB-CPT1B	0.329399	-0.0706609	0	0.691644	0.412015	0.749305	-0.21309	-0.342954	-0.422233	0.32275	0.101937	0.507947	2
CHPF	0.123235	-0.0513471	0	0.69382	0.569579	0.663616	-0.0557717	-0.133729	-0.148911	0.318952	0.369152	0.17007	2
CHRM3	-0.123971	0.353942	0	0.846179	0.856421	0.276136	0.230584	0.019503	-0.19877	-0.0258711	0.0218465	-0.209962	2
CLEC7A	0	-0.0973408	0.305029	0.747399	0.417497	1.20449	-0.050707	-0.580441	-0.123168	0.833504	0.578374	1.25424	2
CLU	0	-0.0138312	0.0930747	0.768529	0.782698	0.984902	0.0219723	0.0871716	0.245396	0.470513	0.535403	0.745773	2
COL11A1	0	0.0647262	-0.0605349	0.747835	0.722314	0.716748	-0.0315726	-0.218303	-0.245076	0.336727	0.435015	0.352684	2
COL3A1	-0.0402256	0	0.0421444	0.511355	0.537692	0.935146	0.855518	0.948333	1.20657	1.82764	1.91126	2.24888	2
COL4A1	-0.0717733	0	0.0808141	0.624572	0.662021	0.823857	-0.187357	-0.215445	-0.132293	0.189636	0.281659	0.380594	2
COL5A1	0	-0.0356555	0.0993354	0.937626	1.04561	1.27301	-0.298443	-0.304635	-0.118684	0.233792	0.344516	0.563382	2
CPEB1	-0.00583853	0	0.0750178	0.718753	0.612632	0.545201	0.228099	0.146756	-0.141572	0.405402	0.37382	0.0713084	2
CPEB2	0.0882237	-0.0737992	0	0.935968	0.962728	0.855036	0.145572	0.144109	0.0118594	0.744699	0.379322	0.633282	2
CR2	-0.275545	0.101368	0	0.558922	0.317497	0.624687	-0.201322	-0.502954	0.0634863	0.495547	-0.474406	-0.222229	2
CREG2	0.423932	-0.00895002	0	1.03717	1.11356	0.831995	0.037859	0.357616	-0.0858624	0.911006	0.815936	1.06101	2
CRISPLD1	0	0.110828	-0.0744861	0.680816	0.644972	0.547715	0.131954	0.0371473	-0.0287829	0.497643	0.484629	0.447725	2
CTBS	-0.156751	0.117273	0	0.476281	0.521247	0.549745	-0.160221	-0.149631	-0.22422	-0.126068	-0.0838099	0.0264445	2
CTSF	0	0.0088419	-0.0305276	0.77168	0.765251	0.642283	-0.205409	-0.372385	-0.394423	0.0268793	0.122121	-0.0148011	2
CTSL	0	0.0226772	-0.152086	0.653738	0.581461	0.398194	0.171003	0.147573	-0.0363922	0.370436	0.344793	0.244871	2
CXCL12	-0.60415	0.0281978	0	1.22436	1.15798	0.74183	-0.254822	-0.283374	-0.0443732	1.00968	1.38324	1.46846	2
CYP4F12	0.851448	0	-0.423295	1.49477	1.67438	2.06006	-0.385846	0.0986373	-0.248519	0.582979	0.488771	0.517837	2
CYTH2	0	-0.174563	0.378679	0.516335	0.694575	0.693638	-0.106428	-0.613408	-0.105269	0.0856201	-0.332068	0.261616	2
DACT1	-0.00474341	0.0300253	0	1.03666	0.973666	0.707085	-0.137905	-0.32122	-0.204058	0.457705	0.169777	0.359696	2
DCLK2	0	0.0505885	-0.219559	1.08263	0.995729	0.870272	-0.130976	-0.1408	-0.0937697	0.838884	0.915717	0.738191	2
DENND6B	0.0303704	-0.426794	0	0.775439	0.781535	0.604101	-0.30065	-0.557922	-0.316617	0.368922	0.307103	0.371216	2
DGKI	0	0.122105	-0.247029	0.839313	0.854668	0.499148	-0.0139624	-0.22288	-0.713328	0.251824	-0.0254566	-0.143616	2
DGKQ	0.0342793	-0.232798	0	0.579288	0.415898	0.619317	-0.278272	-0.219998	-0.295991	0.177779	0.118175	0.239841	2
DHRS12	0.017399	0	-0.112297	0.703001	0.526984	0.693726	0.0372028	-0.0689243	0.1058	-0.0552159	-0.0467284	0.40662	2
DOCK2	-0.016804	0	0.147206	0.608809	0.587281	0.956691	0.252944	0.384234	0.529861	0.477455	0.58571	0.660107	2
DOCK8	-0.0853995	0.0939256	0	0.915681	0.6485	0.72188	0.106622	-0.398997	-0.13863	-0.954616	0.0288218	-0.245915	2
DUSP10	-0.0009206	0.146522	0	1.48945	1.20948	1.17375	-0.101227	-0.169631	-0.70099	0.867459	0.663038	0.22645	2
EDA2R	-0.0164306	0	0.161644	0.630631	0.588359	0.743505	-0.122789	-0.127931	-0.145598	0.113781	0.223229	0.259118	2
EPHA4	-0.11065	0	0.314807	0.526251	0.529786	0.78462	-0.255586	-0.287696	-0.0747481	0.0817965	0.415291	0.67045	2
EPS8L2	0	-0.111814	0.032009	0.611401	0.646536	0.765849	-0.354794	-0.302892	-0.205836	0.0932819	0.125615	0.242976	2
ESM1	-0.279227	0	0.21435	0.804307	0.9522	0.754383	-0.0309769	0.00240753	-0.36966	0.658494	0.356375	-0.214278	2
EVI5L	0	-0.0219226	0.0216904	0.42896	0.415462	0.742981	-0.163926	-0.262583	-0.113039	-0.0973426	0.119799	0.239679	2
EXD3	0.374841	-0.0560617	0	0.643996	0.633205	0.677377	-0.461431	-0.407913	-0.248166	0.374717	-0.00358177	-0.0094986	2
F8	0	0.0451624	-0.18358	0.715733	0.618665	0.503497	-0.458449	-0.172525	-0.348081	0.0426428	0.044909	0.169246	2
FAM117A	0.156773	-0.0936453	0	0.685954	0.720795	0.22898	0.0811788	0.142089	-0.0972905	0.487669	0.408419	-0.0189637	2
FAM210B	-0.0947233	0.00999399	0	0.528934	0.625509	0.631482	-0.274956	-0.336952	-0.280963	0.225563	0.180795	0.241766	2
FAM229A	0.260206	0	-0.0134229	0.511049	0.662335	0.983987	-0.226471	-0.457626	-0.141011	0.254411	0.000411321	0.0891878	2
FAM83H	0.133252	-0.0389288	0	0.512367	0.563757	0.586179	0.0426362	0.0499188	0.00769961	0.264491	0.323467	0.258997	2
FANK1	-0.144002	0.281914	0	0.74194	1.06662	1.25406	-0.255469	-0.184081	-0.246663	0.439146	-0.508216	0.33955	2
FAP	0	0.200206	-0.0153598	1.15956	1.18818	1.13164	-0.329141	-0.330379	-0.40493	0.130798	0.125411	0.0954288	2
FBXL16	0.120734	0	-0.0978432	0.717577	0.493465	0.536406	-0.0977401	-0.171776	-0.378115	0.230425	0.185755	0.0623157	2
FBXL2	0.274077	0	-0.0123589	0.516071	0.637502	0.698921	0.227729	0.124355	0.204241	0.441774	0.422279	0.356931	2
FBXO44	0	-0.247055	0.0881025	0.484256	0.438515	0.661393	-0.318856	-0.419916	-0.200308	0.232572	-0.0335392	0.16773	2
FGF5	-0.259973	0.0289312	0	1.25142	1.3058	1.07361	0.0641073	0.0729535	0.0892798	0.49156	0.53693	0.327928	2
FLYWCH1	0	-0.182593	0.00666321	0.485734	0.455468	0.568795	-0.199854	-0.250691	-0.125943	0.102212	0.173225	0.0689897	2
FRMPD4	-0.088225	0	0.017239	0.61018	0.708834	0.565747	-0.815575	-0.360392	-0.0860094	0.207335	0.189461	0.295488	2
GABARAPL1	0.0518401	0	-0.0382908	0.629347	0.615518	0.475582	-0.118076	-0.0982773	-0.275553	-0.0217563	0.0620678	-0.0554791	2
GABRB3	-0.0457596	0	0.0309145	0.551015	0.550804	0.680024	0.0402935	0.178909	-0.0242775	0.51397	0.494467	0.53812	2
GAD1	0.394056	-0.387256	0	0.893923	0.966291	1.43775	0.127362	-0.522061	-0.255128	0.88134	0.603622	0.68754	2
GADD45B	0.00348397	-0.0222318	0	0.580253	0.642446	0.619413	-0.10501	-0.0143342	-0.159876	0.192568	0.127269	0.150267	2
GALNT13	0	0.0158329	-0.0230401	0.580158	0.392132	0.699094	-0.110151	-0.153906	-0.0675773	-0.0105855	-0.177025	-0.172325	2
GDF7	-0.319364	0.0324198	0	0.432394	0.49621	0.419924	-0.192047	0.125873	-0.0215359	0.524361	0.289728	0.249301	2
GLIS3	-0.465007	0.126034	0	0.589813	0.498434	1.2221	-0.355308	0.74911	0.312458	0.438413	0.660195	0.883314	2
GMIP	0	-0.181284	0.196933	0.413429	0.706349	0.753439	-0.3031	-0.221872	0.0719532	0.1681	0.226142	0.374161	2
GNPTG	0.051018	0	-0.0693806	0.697178	0.595768	0.537181	-0.082623	-0.0815053	-0.173997	0.311876	0.289887	0.184684	2
GPC1	0.018958	-0.10887	0	0.514673	0.450089	0.515344	0.058063	0.0217585	0.0578067	0.520074	0.49597	0.492435	2
GPNMB	0.0481267	0	-0.299795	0.752597	0.609847	0.301961	0.411096	0.294969	-0.190596	0.773306	0.647535	0.0940779	2
GPR153	0.0422223	-0.15458	0	0.52016	0.487803	0.574814	-0.273888	-0.205942	-0.0225164	0.0992449	0.296285	0.403387	2
GPR155	0	-0.168725	0.0453321	0.877081	0.472077	0.721526	-0.0990129	-0.0106608	0.20784	0.362099	0.262286	0.397469	2
GPR87	0	-0.0726544	0.0827115	0.72133	0.783698	0.876939	-0.172575	-0.194848	0.25686	0.437432	0.48698	0.706204	2
GPR89B	-0.0805376	0	0.0599925	0.683679	0.687234	0.267415	-0.181555	-0.343287	-0.308067	-0.428267	-0.0765464	0.333479	2
GREB1	0.19577	-0.0195896	0	1.12975	1.09958	0.855856	0.194679	0.0919245	-0.155521	0.730028	0.601006	0.420427	2
GRIN2C	0.0301739	-0.12351	0	0.361107	0.525052	0.859347	0.0234241	-0.114885	0.169694	0.515784	0.306019	0.301892	2
GSTA4	-0.0821366	0.0589991	0	0.574826	0.566664	0.402494	-0.0968378	-0.0789569	-0.16713	0.15812	0.126763	0.0543531	2
GTF2IRD2	0	0.79773	-0.200868	0.673049	1.30135	1.22759	0.31033	0.786567	0.56012	1.04327	0.902243	0.761986	2
HCN3	0.0727457	-0.295317	0	0.284973	0.558644	0.562658	-0.361973	-0.404033	0.0190365	0.0849395	-0.0186736	0.115335	2
HDAC10	0.00695582	-0.0783137	0	0.651323	0.768368	0.635175	-0.345307	-0.57472	-0.0543487	0.408557	0.17759	0.119437	2
HDAC4	-0.488268	0.274714	0	0.775825	1.03907	0.101985	-0.107097	-0.285607	0.655751	-0.327626	-0.300944	-0.384657	2
HECTD3	0.174852	-0.046758	0	0.621413	0.592272	0.565378	0.0219379	-0.0853999	-0.0529066	0.43031	0.330481	0.405506	2
HEPHL1	0	-0.118112	0.344516	1.24029	1.25785	1.04081	-0.12595	0.295064	0.442261	0.953839	0.428896	0.823729	2
HERC3	0.0843541	0	-0.120282	0.941696	0.964308	1.07168	0.0874541	-0.0716665	0.0314995	0.958005	0.934408	0.867312	2
HGSNAT	-0.0204794	0.00823703	0	0.798994	0.622731	0.671371	0.146184	-0.0838319	0.039969	0.458692	0.390495	0.522563	2
HLA-E	0.128686	0	-0.0656421	0.671252	0.6626	0.526865	-0.107977	-0.210064	-0.287373	0.169858	0.126184	0.0204116	2
HMGCS1	0.0338913	0	-0.282162	0.640488	0.526781	0.148108	0.22814	0.0754917	-0.363405	0.444157	0.258101	-0.286726	2
HMOX1	0.323173	0	-0.174883	2.18339	1.85745	1.25561	0.115563	-0.0742045	-0.389543	0.770762	0.543713	0.0288525	2
HOXA5	0	0.0369264	-0.0589907	0.65401	0.765254	0.699902	-0.234649	-0.323006	-0.131444	0.398712	0.397816	-0.157561	2
HOXA6	-0.0756195	0	0.12594	0.820849	0.444315	1.09082	-0.0718192	0.212829	0.892796	0.164135	0.410872	0.280209	2
HOXD10	0	-0.144486	0.200079	0.620039	0.76515	0.89539	0.0531385	-0.305403	-0.139888	0.457068	0.135622	0.59853	2
HOXD11	0	0.136814	-0.263045	0.813418	0.536439	0.993397	-0.507608	-0.208823	-0.0659625	0.0387055	0.0497758	0.550335	2
HSD17B3	-0.388852	0	1.10778	1.61202	1.43893	0.929391	0.281876	-0.282286	0.564891	1.85295	0.967906	1.72503	2
HTRA1	-0.00461223	0.122023	0	0.661446	0.716925	0.643684	-0.118071	-0.185343	-0.270017	0.111779	0.262954	-0.0100696	2
HYPK	0	0.0468626	-0.15464	0.281744	0.746689	0.397008	-0.29632	-0.329883	-0.332591	0.333871	0.105082	0.13884	2
ICA1	-0.0534386	0	0.335307	0.795663	0.582291	0.723243	-0.244401	-0.390552	-0.788736	0.00301945	0.000305767	0.0480131	2
IFITM10	0.299421	-0.122408	0	0.937142	1.36073	0.660826	0.341612	-0.506363	0.549689	0.54049	0.0542761	0.291977	2
IGF1R	0	-0.0151895	0.0256576	0.619568	0.593101	0.614861	-0.127199	-0.190866	-0.180981	0.139984	0.125407	0.195511	2
IGFBP5	0	-0.0443983	0.168915	0.723934	0.655068	0.821233	-0.482513	-0.538822	-0.0649568	0.224935	0.192468	0.625408	2
IGFL2	-0.32832	0.0531055	0	1.27266	1.31641	1.28175	0.278574	0.10102	0.303619	0.902298	1.07726	0.462793	2
IKZF1	0	0.269837	-0.0761375	0.741991	0.639631	0.607783	0.192159	0.327787	0.123438	-0.28824	-0.22052	-0.390074	2
IL18	0.00603822	0	-0.066518	0.575397	0.592954	0.468658	0.0472285	-0.0348968	-0.191108	0.263898	0.167735	0.122566	2
ING4	-0.0410568	0.0278577	0	0.680461	0.636908	0.722298	0.0337843	0.158745	0.0819602	0.315491	0.294176	0.323502	2
INPP5D	0	-0.0766766	0.0622373	0.629927	0.615901	0.833024	-0.216715	-0.272041	-0.326818	-0.15323	-0.207085	0.21323	2
IRAK4	0.0855202	-0.0100018	0	0.701257	0.571513	0.584176	-0.0139455	-0.347983	-0.170757	0.0897544	0.107546	0.0994131	2
IRF2BP2	0	-0.11667	0.000592077	0.554995	0.56259	0.532736	-0.159613	-0.197874	-0.114739	0.0551876	0.115413	-0.0257307	2
ITGA11	-0.4313	0.223513	0	0.741857	0.85493	1.11279	-0.354357	-0.200601	0.106819	-0.10191	-0.236963	0.0573361	2
ITGA2B	-0.530538	0	0.110413	0.492035	0.510017	0.947299	0.177412	-0.487468	0.780638	0.196833	-0.356319	0.382155	2
ITGB8	-0.122013	0.0340249	0	0.566069	0.644384	0.678343	-0.274965	-0.405863	-0.209788	0.704205	0.606136	0.725638	2
ITIH5	0	0.191785	-0.0753866	0.966816	0.911375	1.03233	0.014312	-0.00204725	0.0342665	0.445061	0.579902	0.516774	2
ITM2B	0	0.0912779	-0.0357376	0.83023	0.740859	0.557723	-0.141196	-0.189603	-0.299241	0.147952	0.042914	-0.075884	2
JMY	0	0.145464	-0.00823948	0.9466	0.859421	0.87861	-0.367796	-0.394501	-0.562139	0.218508	0.233518	0.0609833	2
KANK3	-0.0537344	0.103819	0	0.878837	0.760914	0.92778	-0.0812869	-0.139078	-0.0131438	0.42822	0.361055	0.42711	2
KCNH1	-0.162752	0	0.935628	1.16052	1.19499	1.42751	-0.281493	0.0294559	-0.117513	0.60355	-0.148236	1.12473	2
KCTD12	-0.0620888	0.161082	0	0.741339	0.552629	0.461124	-0.129926	-0.284582	-0.364568	0.42227	0.270582	0.251167	2
KDM4B	-0.0904269	0	0.0146247	0.470042	0.49048	0.597169	-0.165157	-0.165967	-0.0598775	0.136037	0.119383	0.327578	2
KDM5B	-0.0868441	0	0.00119341	0.449918	0.511474	0.586189	-0.353302	-0.395865	-0.21271	-0.0142276	0.109328	0.163695	2
KIAA1211	-0.00693713	0.106532	0	0.703678	0.646458	0.413738	0.120509	-0.0604967	-0.317597	0.546073	0.375173	0.309566	2
KIF17	-0.0330767	0.00573518	0	0.68251	0.413084	0.464091	0.190503	0.0100311	-0.0284175	0.372148	-0.042977	-0.270514	2
KLC4	-0.103123	0	0.0671916	0.560417	0.475203	0.542945	-0.32824	-0.347037	-0.30061	0.0153839	-0.079601	0.00379328	2
KLHL21	0.0590466	-0.177299	0	0.675799	0.547724	0.415948	-0.0276364	-0.17528	-0.123666	0.324153	0.23983	0.136274	2
KLHL3	0	0.181817	-0.00412861	0.773792	1.04228	0.95288	0.0343606	-0.278379	0.194498	-0.124616	0.044215	-0.0340313	2
KLLN	-0.0828086	0	0.313597	0.44224	0.871838	0.744073	0.235417	0.393414	-0.718082	0.192755	0.302098	0.291402	2
KRCC1	-0.446925	0.147786	0	0.586884	0.630796	0.757094	-0.195801	-0.123296	-0.37388	0.0305491	0.040426	0.23252	2
KRT14	0	-0.000822597	0.409151	0.999114	0.632463	0.755206	-0.0951683	-0.169605	0.0686382	0.977479	0.38698	0.934359	2
KRT17	-0.00666134	0	0.10003	0.912631	0.894887	1.16056	-0.182966	-0.134036	0.0586942	0.278704	0.365602	0.517275	2
KRTAP2-3	-0.0232784	0	0.0715354	1.46252	1.58259	1.65338	-0.340601	-0.0480138	-0.328886	0.905375	0.44081	0.438846	2
LAMC2	-0.073975	0	0.0996755	0.437456	0.468334	0.773084	-0.414498	-0.295589	-0.16011	0.238624	0.360542	0.536085	2
LCA5	-0.0646454	0.0283865	0	0.775589	0.75645	0.804708	0.0240946	-0.102642	-0.0451314	0.311783	0.1174	0.279689	2
LDLRAD4	-0.198116	0.0233124	0	0.677584	0.68235	0.761978	-0.284919	-0.257705	0.135649	0.461487	0.474806	0.759973	2
LEFTY2	-0.731681	0.337103	0	1.93973	1.89394	1.97665	-1.23379	-1.35884	0.422368	0.283193	1.07578	1.26625	2
LGALS3	0	0.0957331	-0.0104061	0.828122	0.726207	0.575705	0.196881	0.225997	0.0542542	0.417729	0.515462	0.296154	2
LGMN	0.0882776	0	-0.0437504	0.749828	0.715015	0.590044	-0.137183	-0.156758	-0.118991	0.238244	0.15325	0.119769	2
LLGL2	0.222472	0	-0.142602	1.12138	1.06013	0.824474	0.253349	0.0858472	-0.242528	0.475526	0.339631	-0.0907927	2
LMCD1	-0.213417	0	0.181067	0.700906	0.664987	0.982595	-0.602303	-0.490283	-0.135143	-0.0257956	0.0141777	0.426338	2
LPAR2	0.0538263	-0.333886	0	0.23248	0.576128	0.609606	-0.0886605	-0.264954	-0.0515241	0.233441	-0.108772	0.296993	2
LPIN3	0	-0.274589	0.0361669	0.519628	0.624186	0.670201	-0.292463	-0.241804	-0.077266	0.247591	0.170719	0.15797	2
LRRC56	0	1.66184	-0.145554	1.83919	1.50076	1.62478	0.900859	0.0685975	0.34228	1.44769	1.16933	0.0431032	2
LUM	0	0.153571	-0.0667693	0.695285	0.627383	0.320602	-0.0788905	-0.18747	-0.314138	0.204598	0.0764922	-0.137725	2
LYRM9	0	0.431783	-0.259261	0.851307	1.13929	0.809361	-0.224867	-0.314414	-0.344841	0.0329641	-0.121138	-0.122804	2
2022-03-02	0	-0.00150022	0.0844063	0.870211	0.75181	0.836063	0.0350919	0.133582	0.0792834	0.445287	0.45278	0.547061	2
MEIS1	-0.14048	0	0.0321425	0.70552	0.698409	0.840062	0.0157687	0.122915	-0.0360426	0.60846	0.58683	0.729843	2
MFAP2	0	-0.101475	0.0556818	0.488242	0.439177	0.602006	-0.448404	-0.496916	-0.278038	-0.0207708	0.0407507	0.239713	2
MFAP5	0	0.04861	-0.00257659	0.596175	0.547627	0.503113	0.0731274	0.098519	-0.101872	0.362063	0.33042	0.256236	2
MFGE8	0.11942	-0.0655564	0	0.709409	0.68075	0.61734	-0.217936	-0.284519	-0.253752	0.161413	0.0682606	0.0461197	2
MFSD2A	-0.204935	0	0.209606	0.660078	0.604878	0.7621	-0.314232	-0.576937	-0.280219	0.311616	0.30491	0.466988	2
MGAT5B	0.0167557	-0.109642	0	0.531136	0.470351	0.491071	-0.0256944	-0.000704981	0.0458408	0.54429	0.543085	0.566228	2
MLC1	0.386453	-0.705136	0	0.678427	0.49043	0.852445	0.367776	0.426559	0.967375	1.05907	1.26183	1.21105	2
MMAA	0	-0.0965101	0.237178	0.534904	0.696382	0.51695	0.293022	-0.169791	0.3242	0.428435	0.4105	0.687289	2
MMP14	0.110561	-0.00550758	0	1.13971	1.01477	0.956215	-0.186522	-0.207486	-0.112632	0.346528	0.405885	0.403693	2
MMP7	-0.637696	0	0.000509105	1.34301	1.45244	1.08699	0.0568244	-0.540515	-1.07635	0.692298	0.560705	0.755963	2
MPPED2	0.129073	0	-0.37108	1.17452	1.16835	0.87867	-0.0796599	-0.625839	-0.380693	0.791064	0.363584	-0.0480288	2
MROH1	0.0964333	0	-0.00762784	0.739709	0.726908	0.569283	-0.0795417	-0.273076	-0.30498	0.188383	0.0984806	0.100923	2
MSMO1	0.00151929	0	-0.242073	0.791347	0.728596	0.417501	0.118873	-0.0254831	-0.462378	0.532842	0.279511	-0.174702	2
MSS51	-0.528798	0.397899	0	0.350586	0.64398	1.17605	0.606547	-0.0824241	0.707404	-0.341873	-0.660592	0.886105	2
MTRNR2L12	0	-0.74067	0.141431	0.530948	0.502785	0.468231	-0.0188802	0.326964	0.466137	0.608946	0.372433	0.530572	2
MXD4	0	-0.0360196	0.0881652	1.11927	1.0756	1.14083	-0.452172	-0.572985	-0.332913	0.375767	0.244796	0.464033	2
MYL1	0.223028	0	-0.0435779	1.15972	1.07079	1.23081	0.439765	0.261302	0.121064	0.931079	0.740765	0.879312	2
MYL5	0.187048	-0.111857	0	0.831831	1.07861	1.27433	0.323046	-0.124069	-0.219188	0.634283	0.541101	0.546663	2
MYO15B	0	0.0574774	-0.0148959	1.01052	1.06328	1.06818	-0.201123	-0.353205	-0.391068	0.0775277	-0.125841	-0.0735885	2
MYPN	-0.923286	0.181641	0	0.541844	0.174105	0.879387	-0.558235	0.494852	-0.0541086	0.214593	0.317391	0.708005	2
NADSYN1	0.0172406	0	-0.0449752	0.60939	0.644252	0.667914	-0.349026	-0.304844	-0.376726	0.0372519	0.0642108	0.140322	2
NCF2	-0.0285096	0.0316758	0	0.543134	0.664081	0.614221	-0.287957	-0.173772	-0.194568	-0.178955	-0.10451	-0.173802	2
NCKAP5L	0	-0.197818	0.0101957	0.547001	0.401986	0.578651	-0.187563	-0.367323	-0.139029	0.0798503	-0.00860783	0.139345	2
NEDD9	-0.072996	0	0.168213	0.766636	0.685113	0.641072	0.00899868	0.0172324	0.231821	0.715138	0.756978	0.920404	2
NEIL1	-0.0780492	0	0.28825	0.730339	0.914263	0.911032	-0.182402	-0.689905	-0.0538164	0.463707	0.0454587	0.486447	2
NEK7	-0.0952317	0.110754	0	0.619741	0.651544	0.772506	-0.0864851	-0.0246071	-0.16121	0.369024	0.294272	0.290459	2
NHLRC1	-0.271601	0	0.32232	0.783195	0.269616	0.720488	0.85485	0.10777	-0.269858	0.567705	0.512067	0.618878	2
NID2	0	-0.134537	0.307019	1.72015	1.39027	1.28592	0.0225366	0.237972	0.00421478	0.689477	0.354435	0.812065	2
NIPSNAP3B	0.0119571	0	-0.020965	0.489773	0.668589	0.529238	-0.301443	-0.164721	-0.0825598	0.332659	0.00677209	0.410673	2
NLGN3	-0.0336259	0	0.0195135	0.770535	0.621086	0.635107	0.11461	-0.206005	-0.000621579	0.0076367	-0.0695133	0.282124	2
NPC2	0.0735554	0	-0.103735	0.661828	0.538529	0.360941	0.0845978	0.0747084	-0.244664	0.198683	0.209676	-0.126614	2
NPIPB15	-0.424226	0	0.210175	0.656762	0.555798	0.652948	-0.532099	-0.195641	-0.157697	-0.155326	-0.209362	-0.0480164	2
NR1I2	0	-0.0856061	0.240273	1.0206	1.05434	0.750677	-0.306037	-0.732574	-0.430454	0.302586	0.283151	0.0459811	2
NR4A2	-0.0330673	0	0.0129737	0.679328	0.620324	0.535627	0.554199	-0.0366366	0.29899	0.29971	0.0469702	-0.099101	2
NR4A3	0.0607166	0	-0.112106	0.793284	0.570145	0.102814	0.777887	0.324241	0.156566	0.579199	0.454162	0.177095	2
NRG1	0	0.143444	-0.0192012	0.692159	0.619447	0.739039	0.246852	0.0959413	-0.0598934	0.777547	0.633369	0.679458	2
NTRK3	-0.346695	0.119035	0	0.725887	0.607625	0.801855	0.461333	0.50448	0.558156	1.36124	1.24973	1.65329	2
NXNL2	0	0.169134	-0.219513	0.6129	0.879536	0.823884	0.2747	0.284072	-0.0336847	-0.0164991	0.558657	0.287713	2
OLR1	-0.0781484	0	0.016345	0.427936	0.430587	0.944177	0.198695	0.401839	-0.215689	1.49042	1.3094	1.52465	2
ONECUT3	-0.0852261	0.147483	0	0.639185	0.65404	0.481882	0.0311861	0.0359796	-0.188532	0.724716	-0.073432	0.54233	2
OSCP1	0.216777	0	-0.0603288	0.656128	0.70266	0.418862	-0.291891	-0.0992445	0.350542	0.359341	0.124333	0.381724	2
OTOGL	0	-0.0263145	0.139835	0.519898	0.724066	0.724472	0.168494	0.0770429	-0.241125	0.454408	0.305884	0.348367	2
P2RX4	0.0256798	0	-0.132209	0.74788	0.674088	0.311942	-0.121996	-0.117273	-0.186773	0.0688333	0.0360149	-0.065843	2
PAX1	0.363383	0	-0.0650837	1.10589	0.76593	0.350937	0.879371	0.502072	0.385869	1.02716	0.738208	0.583271	2
PBLD	0.179934	-0.00427812	0	0.548385	0.6942	0.729206	-0.00921726	-0.382393	-0.18343	-0.0987401	-0.367155	-0.101193	2
PCDH18	0.0322202	0	-0.00050523	0.429822	0.581329	0.577264	0.361985	0.391593	0.617644	1.04566	1.09769	1.41521	2
PCDHA11	-0.425244	0.0295962	0	0.611755	0.567304	0.331205	-0.155187	-0.453312	0.0981772	0.39179	0.215599	0.226527	2
PCDHA4	0.325562	-0.297449	0	0.511278	0.444448	0.901157	0.0686268	-0.00874912	0.0644227	0.626419	0.397673	0.267742	2
PCDHA5	0.202609	-0.100525	0	0.731397	0.627497	0.67679	-0.146929	-0.619906	-0.126506	-0.109198	0.245093	0.293707	2
PCDHB11	-0.0729341	0	0.138885	0.70697	0.532307	0.705467	-0.343156	-0.495926	-0.209045	0.238254	0.337739	0.260038	2
PCSK2	0.447706	-0.882715	0	1.28054	1.29379	1.19366	-0.161096	0.312091	0.324024	1.47643	1.82303	1.75303	2
PDLIM1	0.117969	-0.112906	0	0.612747	0.631919	0.815078	0.0864872	0.363279	0.31979	0.437492	0.565859	0.724642	2
PDXK	0.0532328	0	-0.00117864	0.627118	0.55153	0.624589	0.0989135	0.0683299	0.078764	0.38163	0.396704	0.309684	2
PGM5	0.0305054	-0.185213	0	0.667086	0.779958	0.513194	0.24174	0.222006	-0.441579	0.571331	0.433	0.38091	2
PIK3CD	0.156704	0	-0.00278694	0.685255	0.614398	0.700703	-0.166808	-0.181311	-0.12558	0.019072	0.102378	0.0301682	2
PIK3R2	0	0.206203	-0.283491	0.894479	0.660465	0.90749	0.42717	0.035177	0.221658	0.709803	0.437577	0.447881	2
PIM2	0.261281	0	-0.0774151	0.55181	1.01366	0.68181	-0.104455	-0.657752	-0.304329	0.256367	-0.167724	0.384539	2
PINK1	0.0165112	0	-0.00427533	0.691312	0.695263	0.615341	-0.231152	-0.271597	-0.214648	0.165702	0.133427	0.151816	2
PIP5K1C	0	-0.173264	0.0445531	0.498837	0.445209	0.523629	-0.167677	-0.186812	-0.199331	0.166514	0.180491	0.218085	2
PLD2	0	-0.173624	0.0120756	0.474956	0.537962	0.586208	-0.178249	-0.280687	-0.142728	0.205907	0.111121	0.300708	2
PLEKHG1	0	-0.00522792	0.108472	0.596227	0.713395	0.554322	-0.351286	-0.222234	-0.137079	0.325936	0.519092	0.612828	2
PLEKHM1	0.180684	-0.0653154	0	0.943141	0.867023	0.726679	-0.0986932	-0.190515	-0.271116	0.18923	0.166543	-0.0755991	2
PLXDC2	0	0.0696042	-0.121945	1.65456	1.56629	1.43762	-0.300949	-0.29189	-0.129313	0.640018	0.477169	0.490418	2
PLXNB3	0	-0.3694	0.310061	0.454944	0.487725	0.795758	-0.589171	-0.605671	-0.104812	0.0309348	-0.10657	0.400495	2
PPM1K	0	0.124365	-0.168051	0.606715	0.495915	0.478177	0.0788566	0.0191003	-0.165943	0.193692	0.0562594	-0.202872	2
PPP1R3C	-0.389365	0	0.0202869	0.264101	0.453149	0.654049	0.254757	0.342057	0.432308	0.781611	0.636071	0.797902	2
PSAP	0.0380931	0	-0.0363844	0.598329	0.52217	0.484439	-0.036676	-0.0607057	-0.116198	0.167692	0.180589	0.103432	2
PSKH1	0.0136465	-0.171234	0	1.02846	0.868474	0.864833	-0.133127	-0.347183	-0.203013	0.75412	0.646518	0.755967	2
PSTPIP2	-0.368213	0	0.0154346	0.479861	0.509197	0.628445	-0.48185	-0.375231	-0.306444	-0.122797	0.22438	0.474835	2
PTPRB	0	0.326178	-0.0989511	0.725449	0.878168	0.479816	-0.0958534	-0.260966	-0.475913	0.180458	0.0361746	-0.376691	2
PTPRC	0	0.393353	-0.0743057	1.07578	0.850785	1.11841	0.348834	-0.274467	-0.194069	0.646275	-0.19746	-0.17293	2
R3HDML	-0.237077	0	0.822053	1.3145	0.436404	1.55079	-0.584197	-0.848679	0.128716	-0.702456	-0.259046	0.326871	2
RAB39A	0.107442	-0.0642952	0	0.869026	0.738872	0.633534	-0.175025	-0.025059	-0.315827	0.254684	0.08499	-0.371059	2
RAB40B	-0.330638	0.21143	0	0.947861	0.820831	0.97345	-0.551471	-0.574659	-0.355301	0.343328	0.279352	0.57176	2
RAB6C	-0.109279	0	0.1167	1.19493	0.636737	0.744974	-0.353892	-0.466547	-0.199757	0.387573	0.315594	0.811884	2
RAI2	-0.010743	0.0373644	0	0.679788	0.737292	0.751176	-0.327184	0.0148775	0.153392	0.114353	0.137129	0.192435	2
RAP2B	-0.0207334	0	0.0284335	0.722719	0.734459	0.851462	-0.0717743	-0.0155434	-0.0226379	0.545091	0.482235	0.616337	2
RDH10	0.0165641	0	-0.0439278	0.703826	0.582043	0.337305	-0.110019	-0.244637	-0.347881	0.280336	0.168535	-0.118985	2
RELL2	-0.042901	0	0.0471597	0.782271	0.74837	0.792981	-0.0646231	-0.103968	-0.0591265	0.453369	0.382514	0.428214	2
RHOBTB1	0	0.0603339	-0.0235638	1.1865	1.14188	1.16427	-0.388194	-0.431021	-0.548649	0.245597	0.280248	0.271736	2
RNF122	0	0.11186	-0.0821846	0.511938	0.683065	0.413053	0.039223	0.0520751	0.203022	0.766298	0.530085	0.952354	2
RRAGD	0.020792	0	-0.298328	0.541694	0.574876	0.178451	0.0937049	-0.0757358	-0.554793	0.399872	0.289837	-0.200312	2
RUNX1	-0.0225801	0	0.118953	0.633781	0.625339	0.693599	-0.098834	-0.19155	-0.0503544	0.35022	0.247217	0.409943	2
SALL4	0	0.099221	-0.0447587	0.394966	0.505071	0.755043	-0.0242701	-0.19486	-0.181254	0.357827	0.249691	0.0728961	2
SCG2	0	0.0503209	-0.155236	0.834464	0.593937	1.1848	0.0358805	-0.0391289	0.269782	0.300162	0.361221	0.485638	2
SDK1	0	0.0498766	-0.0316564	0.730004	0.658312	0.719645	-0.0407562	0.0428077	0.0623305	0.7138	0.811592	0.799789	2
SEMA3D	-0.480733	0	0.123837	2.40655	2.59229	2.77797	-0.176052	-0.199268	-0.0644647	2.31982	2.38464	2.51437	2
SEMA4G	0	-0.316474	0.156062	0.707675	0.572418	0.955575	-0.401447	-0.49858	-0.219429	0.190563	0.0224773	0.353414	2
SEMA6A	-0.25618	0	0.0892473	0.529691	0.778165	0.642014	-0.336119	-0.294575	-0.0733737	0.222046	0.109893	0.536509	2
SERPINB7	0	-0.0379833	0.0170229	0.663541	0.6897	0.680784	-0.0972973	-0.0290081	-0.0600201	0.299738	0.304676	0.351819	2
SERPINE1	0	-0.135389	0.063449	0.562356	0.615019	0.801252	-0.34178	-0.288916	-0.228285	0.0506568	0.0784808	0.21827	2
SGK1	0.036571	0	-0.144029	1.18229	1.00304	1.02988	-0.219466	-0.431251	-0.446773	0.756648	0.509584	0.544745	2
SGSH	0.204613	-0.0818608	0	0.900441	0.791556	0.84498	-0.2116	-0.410272	-0.360508	0.0875913	-0.0059018	0.0621698	2
SHC2	0.12506	-0.258141	0	1.0238	1.02834	1.01223	0.224862	-0.257726	-0.106499	0.958111	0.686059	0.648401	2
SHE	0	-0.309296	0.0933424	0.408605	0.638893	0.738609	-0.273352	-0.579217	-0.480144	0.0179564	0.42537	-0.0307226	2
SKAP2	0	0.139499	-0.0531243	1.42721	0.937851	0.733081	0.297081	-0.43104	-0.0274607	0.449592	-0.651022	-0.691218	2
SLAIN1	0.119644	0	-0.110791	0.45269	0.549992	0.549882	-0.736831	-0.00350859	-0.0561889	0.340442	0.347388	0.435377	2
SLAMF7	0.0518066	0	-0.11005	0.550499	0.594577	0.482832	0.0907141	-0.0131434	-0.496483	0.0739327	-0.0705716	-0.381535	2
SLC17A7	0	-0.0223991	0.0630144	0.635521	0.529869	0.66514	0.0810412	0.047353	-0.121523	0.333227	0.141173	-0.0492506	2
SLC26A11	0.117618	-0.0903171	0	0.689708	0.692066	0.626254	-0.220943	0.0158423	-0.138817	0.217774	0.139061	0.0915728	2
SLC38A2	-0.0462889	0	0.00244797	0.509362	0.512887	0.507737	-0.157712	-0.202688	-0.16715	0.245573	0.0995293	0.146194	2
SLC3A1	-0.357739	0.246978	0	2.08236	2.01776	1.96629	0.0230673	-0.706753	-0.628665	-0.232852	0.190956	0.890063	2
SLC46A3	0	0.187687	-0.022532	1.14726	0.980862	1.03928	-0.365281	-0.248339	-0.312757	0.0557007	-0.21143	0.0737032	2
SLC4A3	0.120212	-0.118964	0	0.57285	0.539027	0.777941	-0.0794476	-0.109708	-0.0240059	0.317523	0.293866	0.407442	2
SLC7A7	-0.118855	0	0.123781	1.5985	1.62796	1.49609	0.137442	0.0693087	-0.93444	-0.23	-0.405213	0.177706	2
SLITRK6	-0.360409	0	0.334414	0.780747	0.769615	0.707891	-0.484179	-0.664157	0.294563	0.902663	1.05101	0.805537	2
SMIM1	0.24589	-0.602149	0	0.941692	0.788295	0.73277	0.0036166	0.319173	0.258014	0.0120575	0.530529	0.0839819	2
SMPD1	0.0797023	0	-0.0998814	0.905537	0.750868	0.692598	-0.204818	-0.13965	-0.294947	0.190562	0.10677	0.0943896	2
SMPDL3A	-0.140665	0.0455008	0	0.670385	0.528523	0.551226	0.211218	0.0173464	-0.378874	0.0387151	-0.0152903	-0.0345495	2
SNED1	0	0.208104	-0.0424843	0.962047	0.646225	0.40514	0.0098898	-0.247146	-0.680492	-0.300418	0.0400923	0.140679	2
SOX4	-0.117673	0	0.092367	0.891552	0.85684	0.984276	-0.209491	-0.266066	-0.0766794	0.564477	0.528043	0.659158	2
SPHK1	0.0760633	0	-0.111029	0.689637	0.516294	0.528477	-0.109748	-0.185415	-0.316692	0.255431	0.198807	0.0946343	2
SPIRE2	0	-0.135901	0.0408975	0.559987	0.537262	0.611191	-0.512028	-0.363893	-0.270906	0.297731	0.280719	0.165312	2
SPOCK1	-0.0345264	0	0.116268	0.543165	0.528487	0.681621	0.0449069	0.0894165	-0.0313875	0.558577	0.559998	0.647457	2
STK38L	-0.0886154	0.0500933	0	0.562868	0.529059	0.440598	0.01234	-0.0319565	-0.0293663	0.354458	0.215676	0.34001	2
SUGCT	-0.0164143	0	0.112226	0.488925	0.458487	0.724135	0.0694279	-0.0935308	0.0459102	0.124842	0.139479	0.090838	2
TANC1	-0.0287002	0	0.0337692	0.645975	0.559927	0.576259	-0.139981	-0.15536	-0.158216	0.0823311	0.131439	0.177607	2
TBC1D17	0	-0.18255	0.0459213	0.613476	0.495561	0.4102	-0.312225	-0.309422	-0.247362	0.0855878	-0.0763987	-0.087777	2
TBX3	0.0967105	-0.205533	0	0.832849	0.664503	0.681226	-0.220097	-0.300459	-0.117087	0.523183	0.406223	0.388838	2
TDRD7	-0.0522475	0.0821151	0	0.662131	0.557678	0.438807	-0.185739	-0.302116	-0.244158	0.194867	0.0941697	0.148633	2
TEX14	0	0.229796	-0.142389	0.699725	0.382438	0.773834	-0.0527232	-0.470444	-0.362308	-0.29354	0.186035	0.533939	2
TGFBI	-0.0678205	0	0.00471211	0.565315	0.548289	0.673607	-0.38745	-0.290867	-0.132474	0.194068	0.302719	0.409102	2
TLL1	-0.443246	0	0.640236	0.687575	1.00557	1.41257	-0.836912	-0.959564	0.632303	0.816445	0.79338	1.14825	2
TMCC2	0.193114	-0.0572493	0	0.910747	0.702733	0.572682	-0.0220205	0.0411018	-0.0297432	0.253847	0.163925	0.180443	2
TMEM140	0	-0.0440371	0.529466	1.41718	1.44317	1.03587	0.364184	-0.70153	-0.508206	0.274441	-0.0672089	-0.987696	2
TMEM187	0	-0.0725771	0.204024	0.683319	0.573938	0.708561	-0.338256	-0.343519	-0.219996	0.338524	0.228267	0.308834	2
TMEM198	0.18015	-0.422909	0	0.972127	0.956491	0.808067	-0.168694	0.146882	0.0819818	0.70416	0.227447	0.536552	2
TMEM217	0.332393	0	-0.0246327	0.968074	0.990774	0.824408	-0.0347016	0.0976832	0.38134	0.14799	0.100364	0.797474	2
TMEM253	0	0.0135932	-0.303676	0.753625	0.535197	0.204004	-0.307423	0.276306	-0.277737	-0.114735	0.495719	0.455555	2
TMEM74B	-0.0235507	0.123777	0	0.83246	0.819435	0.724797	-0.346852	-0.0929485	-0.091627	0.191374	0.257874	0.167828	2
TMEM86B	0	-0.317423	0.388175	0.624001	0.596344	0.917074	0.29529	-0.501733	0.221166	0.522275	0.43237	0.203621	2
TMEM8B	0.338924	-0.38881	0	0.936763	0.74674	0.947195	-0.160572	-0.393553	-0.356472	0.178985	0.207912	0.302256	2
TNFRSF10B	0	-0.0142792	0.0667183	0.543263	0.584149	0.556171	-0.321264	-0.344478	-0.300571	0.010547	0.0322872	0.0935262	2
TNFSF15	0	-0.0172085	0.304807	1.29641	0.981888	1.29745	-0.524949	-0.706659	-0.0922313	0.356501	0.0484924	0.228965	2
TNFSF9	0.233737	-0.00415764	0	0.921331	0.737071	0.65571	0.157181	0.0676931	-0.0299129	0.69729	0.615869	0.458004	2
TOB1	0.0447038	-0.0194916	0	0.790367	0.629803	0.633734	-0.154933	-0.10027	-0.354947	0.190024	0.170826	0.0624898	2
TOM1L2	-0.00857158	0	0.115333	0.585038	0.601573	0.742968	-0.100973	-0.181948	-0.161282	0.231288	0.21546	0.296569	2
TOX	0.367926	-0.2001	0	0.95026	0.916898	1.08897	0.232518	-0.135567	-0.678034	0.911365	0.864578	1.15066	2
TP53TG3D	0.1899	-0.119943	0	0.614917	0.581316	0.641867	0.176992	0.218892	0.200484	-0.232313	0.5159	-0.197677	2
TRAPPC6A	0.211827	0	-0.00483748	0.935644	0.897611	0.549921	-0.094529	-0.327664	-0.381358	0.148657	0.264657	-0.0017561	2
TSHZ2	-0.0391866	0.0395212	0	0.592836	0.68765	0.680301	0.108835	-0.0601129	0.127999	0.278092	0.429746	0.570006	2
TSPAN11	0.409843	-0.232295	0	0.723351	0.696241	0.694415	-0.167502	-0.224164	0.110224	0.916014	0.71351	0.672851	2
TSPAN2	-0.164327	0.179804	0	0.822117	0.885702	1.06054	-0.10029	-0.0860487	0.148984	1.01324	1.33636	1.3603	2
TSPYL1	-0.00946397	0	0.0116217	0.577611	0.556224	0.563591	-0.104613	-0.14684	-0.0437655	0.186613	0.144074	0.169318	2
TSSK6	0.163765	0	-0.00410663	0.560824	0.379301	0.766172	-0.258506	-0.0773398	0.223847	-0.186425	0.0877442	-0.187464	2
TTLL1	-0.0272703	0	0.103413	0.877312	0.841285	1.07725	0.146014	-0.375622	-0.327786	0.605878	0.562393	0.572682	2
TTLL11	0	-0.297524	0.368101	0.697639	0.885352	0.682863	0.512404	0.00184222	-0.47276	0.212161	0.267919	0.500455	2
TUBA1A	0	-0.0664667	0.0375004	0.554306	0.507704	0.549664	-0.115843	-0.164092	-0.0521276	0.329225	0.287818	0.382855	2
TXNRD3	-0.0266065	0	0.279637	0.758159	0.599362	0.658865	0.0103165	-0.0477834	-0.10456	0.166928	0.154657	0.0343843	2
UACA	-0.0506392	0.0617836	0	0.913181	0.998224	1.08913	-0.238074	-0.206015	-0.255267	0.211322	0.171325	0.227461	2
UAP1L1	0.308499	0	-0.00205161	0.884238	0.783348	0.573356	0.496881	0.324086	-0.0497545	0.823903	0.700777	0.236626	2
UFSP1	-0.138568	0.455979	0	0.978723	0.9598	0.93875	0.136133	0.171169	0.0637031	0.646642	1.08825	0.88831	2
VEGFC	-0.0955587	0	0.0862027	0.545229	0.696047	0.532241	0.13864	-0.0228691	-0.386301	0.577865	0.514854	0.348944	2
VGLL4	0.0656085	0	-0.0348295	0.746523	0.662213	0.390278	-0.210543	-0.314697	-0.270387	0.042714	-0.134895	-0.19556	2
VWDE	-0.434322	0.0411664	0	0.459324	0.528442	0.562861	-0.0808092	-0.153799	-0.249104	0.129529	-0.428649	0.430727	2
WASH4P	0	-0.373038	0.600643	0.739869	0.852381	0.777955	-0.169137	-0.218745	0.660499	0.215709	0.735065	0.372489	2
WNT3A	0	-0.0531456	0.0955048	1.22801	0.910763	1.04465	-0.171854	0.340344	0.0291	0.394994	0.518905	0.269386	2
WNT5B	0.0524505	0	-0.227754	1.41001	1.36297	1.48075	-0.124265	-0.261291	-0.25981	0.59644	0.606475	0.724805	2
XXYLT1	0	0.110002	-0.00667852	0.549396	0.514034	0.741205	0.0317828	0.013006	0.077201	0.380934	0.261638	0.403646	2
XYLT1	-0.0521292	0.0546341	0	0.654954	0.465137	0.726207	-0.311196	-0.122733	-0.0403178	0.474036	0.481527	0.63557	2
ZBED2	-0.265745	0	0.197304	0.528731	0.945437	0.609982	0.656431	-0.0821116	-0.801786	0.46027	-0.0718094	-0.189323	2
ZC3H12B	0.0187329	-0.125746	0	0.466191	0.493788	0.59143	-0.0668561	-0.0943916	-0.0715952	0.216932	-0.072137	0.144064	2
ZC3H6	-0.345244	0	0.255306	0.637371	0.863081	1.04351	-0.361224	-0.183116	-0.101123	-0.584606	-0.469084	-0.330939	2
ZER1	0.12165	-0.0599462	0	0.730026	0.653752	0.667828	-0.152153	-0.174358	-0.0541935	0.237986	0.209237	0.308462	2
ZFP3	-0.0159111	0	0.0487159	0.72173	0.497293	0.516832	-0.142221	0.0781003	0.292748	0.424264	0.59735	0.564398	2
ZFP36L1	0.0349949	-0.149356	0	0.551725	0.548731	0.591422	-0.365805	-0.364457	-0.37548	0.149974	0.0591702	0.119356	2
ZMAT3	-0.115925	0	0.0262289	0.722598	0.749167	0.860977	-0.515201	-0.441225	-0.396539	0.0896013	0.0763878	0.155781	2
ZMYND10	0	0.146835	-0.285075	0.570542	0.605191	0.596995	0.11484	0.0213766	0.201205	0.662959	0.0676959	0.581683	2
ZNF396	0.149836	-0.0918165	0	0.950892	0.985629	1.03963	0.14019	0.280835	0.246189	0.280805	0.343588	-0.0935644	2
ZNF423	-0.155103	0	1.02283	1.31729	1.33299	1.21547	0.138941	-0.16456	0.521302	0.733587	0.801093	0.332976	2
ZNF454	0	-0.310673	0.295692	0.799655	0.947639	0.496033	-0.550194	-0.268124	-0.226133	0.349064	0.399941	0.26447	2
ZNF469	0	-0.146704	0.161283	1.25111	1.07534	1.28768	-0.0694252	-0.736672	-0.228385	0.67562	0.998045	0.478714	2
ZNF503	0	-0.237632	0.0497388	0.428104	0.429093	0.67199	-0.439684	-0.364682	-0.177619	0.424773	0.392972	0.691554	2
ZNF528	-0.149597	0.0254355	0	0.488182	0.480213	0.575866	-0.0477277	-0.00304408	-0.111692	0.0335412	-0.0737528	-0.223006	2
ZNF703	0	-0.111504	0.0407409	0.56741	0.518179	0.637525	-0.260495	-0.165471	0.0649994	0.471005	0.440583	0.580687	2
ZNF774	-0.0740641	0	0.110933	0.56519	0.710642	0.453684	-0.0315357	-0.0971926	-0.0754724	0.200779	-0.226913	-0.0708095	2
ZNF808	0	0.101033	-0.0332654	0.529458	0.49602	0.829518	0.399282	0.159234	-0.0691413	0.225104	0.209535	0.175426	2
ZNF836	-0.131372	0.0642036	0	0.601282	0.6189	0.443619	0.128203	-0.0655332	0.103666	0.272111	-0.151057	0.051306	2
ZSWIM6	0.0625471	-0.0157431	0	0.596164	0.444361	0.622787	-0.235496	-0.194519	-0.147815	0.177796	0.0665276	0.130398	2
ABCG2	-0.142099	0	0.258231	-1.45903	-0.991943	-0.886058	0.878797	0.558678	0.6497	0.47976	-0.149153	-0.189335	3
ABI3	0.145014	-0.036011	0	-0.608545	-0.591173	-0.55861	0.473577	0.408537	0.381502	-0.00824778	-0.0206254	-0.123919	3
ACBD7	0.341152	0	-0.0125681	-1.04489	-0.880995	-1.30567	0.314268	0.289099	0.506849	-0.332404	-0.305954	-0.533064	3
AIF1L	0.0219744	-0.03994	0	-0.523204	-0.504494	-0.538125	0.271387	0.27376	0.195421	0.154676	-0.0278219	-0.092105	3
AKAP5	-0.106678	0	0.145778	-0.691839	-0.585013	-0.48298	0.453458	0.6589	0.502749	0.207257	0.104002	0.360812	3
APOOL	-0.0273209	0	0.0564085	-0.507581	-0.543152	-0.435108	-0.0138759	0.117542	-0.0250349	-0.520882	-0.645412	-0.651101	3
ARHGAP20	0.292566	-0.157916	0	-0.739606	-0.810058	-1.53582	0.224067	-0.231896	0.364344	-0.0197707	0.0619657	-0.205816	3
ARHGEF39	0.0954366	-0.0707407	0	-0.837048	-0.739234	-0.692489	-0.0567054	-0.0227167	0.118861	-0.432294	-0.383866	-0.285912	3
ARNTL2	-0.151572	0.107128	0	-0.626323	-0.71525	-0.677312	0.360831	0.422154	0.378491	0.125997	0.197267	0.16018	3
ASF1B	-0.0245776	0.0112979	0	-0.403975	-0.628405	-0.658273	0.121496	0.153584	0.153816	-0.118345	-0.118662	-0.203354	3
ASRGL1	-0.0254005	0	0.110501	-0.666888	-0.705519	-0.691543	0.211112	0.305635	0.378121	-0.0105136	0.118091	0.0626682	3
ATAD2	-0.0411239	0.0690223	0	-0.57529	-0.567672	-0.611967	0.142641	0.176175	0.156867	-0.14533	-0.130639	-0.181792	3
ATAD5	-0.152854	0	0.0384759	-0.662204	-0.674185	-0.719219	0.0494213	0.0444153	0.119219	-0.252148	-0.146046	-0.248902	3
ATP6V0E2	0	-0.283527	0.0242189	-0.58887	-0.647025	-0.631093	0.0581249	0.0341924	0.0165787	-0.0332782	-0.0528882	-0.286925	3
ATRNL1	0.135887	-0.174856	0	-0.706139	-0.426024	-0.483495	0.261796	0.291368	0.367474	-0.373172	-0.343042	-0.328218	3
ATXN7L2	0.0174425	-0.110665	0	-0.666653	-0.54134	-0.515813	0.0121777	0.00432463	0.0962689	-0.20281	-0.196885	-0.0877848	3
AUNIP	-0.183541	0.0503172	0	-0.696912	-0.695452	-0.886187	0.107278	0.251481	0.148074	-0.113738	-0.0887528	-0.129663	3
AURKB	-0.0363978	0	0.0476784	-0.490011	-0.495667	-0.498559	0.0887396	0.0866478	0.136832	-0.021752	-0.0374477	-0.0124072	3
AXL	0	-0.0532891	0.0869666	-0.729081	-0.713531	-0.547899	0.205321	0.266021	0.285434	-0.375135	-0.351568	-0.308399	3
B3GALNT1	0	0.0792529	-0.0040053	-0.635079	-0.40796	-0.570427	0.486845	0.479241	0.360215	0.219627	0.229111	0.218914	3
B3GALT5	0.418551	-0.036083	0	-0.526297	-0.501075	-0.401131	0.306025	0.355498	-0.450202	-0.584954	-0.609205	-0.622734	3
B3GNT4	0.213326	-0.160159	0	-0.512853	-0.58004	-0.305058	-0.000659112	-0.371188	0.211561	-0.153685	-0.104022	-0.136219	3
BARD1	-0.0116145	0.0794142	0	-0.591726	-0.599185	-0.790119	0.279005	0.267015	0.1557	-0.106264	-0.195618	-0.131855	3
BCL2	-0.0190661	0.0276102	0	-0.271283	-0.51391	-0.703734	0.248455	0.0368254	-0.0646572	-0.363019	-0.347691	-0.697493	3
BHLHB9	-0.113605	0.0898215	0	-0.561284	-0.577637	-0.621719	0.292141	0.182652	0.165956	0.0359274	0.049618	0.0301096	3
BIRC5	0	-0.0130944	0.0505959	-0.483491	-0.453012	-0.480074	0.272701	0.321418	0.297318	0.0828673	0.119147	0.105692	3
BLM	0	-0.0058032	0.156626	-0.662819	-0.71532	-0.743428	0.205217	0.250362	0.123193	-0.224913	-0.166821	-0.20529	3
BORA	0	0.0351144	-0.13898	-0.51756	-0.509356	-0.543968	0.00723549	0.0398284	-0.0193985	-0.246254	-0.268346	-0.348282	3
BRCA1	-0.0351343	0.128299	0	-0.563186	-0.535058	-0.605277	0.0843399	0.0953636	0.0849922	-0.201453	-0.197595	-0.0975697	3
BRCA2	-0.171173	0.301783	0	-0.502246	-0.446663	-0.606383	0.0387908	0.0333374	0.0659414	-0.211693	-0.12096	-0.180083	3
BRI3BP	0	-0.00393381	0.0727911	-0.498455	-0.484094	-0.555442	0.212458	0.21252	0.170211	-0.159963	-0.239339	-0.200571	3
BRIP1	-0.0394171	0.107955	0	-0.469251	-0.384992	-0.532112	0.220785	0.218742	0.152221	0.0604957	0.00591179	-0.0120265	3
BTD	0.0477261	0	-0.0577542	-0.470028	-0.4775	-0.717602	-0.0177647	0.0442025	0.0976893	-0.449468	-0.701674	-0.434282	3
BUB1B	-0.0913283	0	0.00994554	-0.48014	-0.5111	-0.565864	0.154325	0.182027	0.212206	0.0396257	0.0416401	0.117993	3
C15orf39	0.0105108	-0.199897	0	-0.543274	-0.589474	-0.582289	0.18244	0.0822241	0.147645	-0.239487	-0.286568	-0.202926	3
C18orf54	-0.0786197	0	0.00852469	-0.653946	-0.6444	-0.748879	0.116967	0.115403	0.127042	-0.395867	-0.343062	-0.261182	3
C19orf48	0	-0.0730011	0.0170584	-0.523852	-0.543385	-0.473598	-0.178619	-0.172647	-0.193984	-0.405106	-0.347175	-0.453082	3
C1QL4	0.049059	-0.0134735	0	-0.867443	-0.762733	-0.632937	0.196083	0.1947	0.0800781	-0.036451	0.00226942	-0.166634	3
C1QTNF2	0.038503	-0.078535	0	-0.843005	-0.827553	-0.809893	0.363381	0.416159	0.467783	-0.251441	-0.108846	-0.222717	3
C1orf109	-0.0135245	0	0.0452313	-0.844578	-0.678277	-0.77825	0.170172	0.17978	0.163127	-0.41758	-0.524556	-0.386257	3
C1orf112	0	-0.103585	0.00191564	-0.521666	-0.523134	-0.536616	0.00572045	0.054874	0.0264673	-0.235147	-0.388581	-0.253835	3
C22orf34	-0.0439925	0	0.17813	-0.374797	-0.604704	-0.514507	-0.133629	0.0692266	0.226305	-0.527577	-0.302188	-0.516261	3
C4BPB	-0.243964	0	0.243193	-0.905103	-1.17412	-0.234889	0.659651	0.811626	0.734271	-0.0817158	-0.347208	0.197537	3
C4orf46	-0.231225	0.0742376	0	-0.7606	-0.813965	-0.855374	0.121433	0.0865392	0.0131033	-0.572267	-0.574887	-0.585347	3
C5AR1	0	-0.0363438	0.350331	-0.621656	-0.48451	-0.482542	0.308998	0.119687	0.499342	-0.196111	-0.350476	-0.196184	3
C9orf72	0	0.111472	-0.0474708	-0.45853	-0.449758	-0.532346	-0.0251808	-0.0612075	-0.143908	-0.454501	-0.518534	-0.596297	3
CA12	0.0294898	-0.00698829	0	-0.887862	-0.833494	-0.999325	0.888309	0.962621	0.874545	0.910473	0.901467	0.96496	3
CACNA1G	0	0.0770151	-0.0241665	-1.26976	-0.907947	-0.502837	0.216257	0.183822	0.155716	-0.655433	-0.379596	-0.572454	3
CALML4	0.0598374	0	-0.193757	-0.367253	-0.684487	-0.559316	0.0325774	-0.00738878	-0.110898	-0.125364	-0.242211	-0.0991298	3
CAPSL	-0.105902	0.0184186	0	-0.65608	-0.609284	-0.374088	0.0341545	0.0657073	0.0885131	0.035351	0.137812	0.315529	3
CCDC116	0.211545	-0.479473	0	-0.692087	-0.920694	-0.411261	-0.227941	0.0185981	0.253451	0.0570188	-0.207713	0.209496	3
CCDC125	-0.114296	0.163571	0	-0.818701	-0.793157	-0.81866	0.33311	0.334884	0.268137	-0.562992	-0.639721	-0.785795	3
CCDC138	-0.172696	0.0743496	0	-0.540079	-0.497455	-0.53562	0.19051	0.250403	0.188169	0.0611582	0.0677474	0.131171	3
CCDC148	0.146362	-0.00446089	0	-0.440822	-0.583564	-0.527458	0.0340962	0.0746965	-0.1104	-0.102976	-0.49827	-0.338774	3
CCDC18	-0.0483582	0.194005	0	-0.419708	-0.476099	-0.502432	-0.0315706	-0.0366032	-0.0279615	-0.221138	-0.202568	-0.213015	3
CCDC181	-0.016062	0.144141	0	-0.639412	-0.698706	-0.699184	0.208347	0.482587	0.0799552	-0.285844	0.00488828	-0.106461	3
CCDC77	-0.0556954	0.0916116	0	-0.408682	-0.619143	-0.620365	0.0548859	0.0824783	0.128704	-0.0834658	-0.26442	-0.182519	3
CCIN	0	-0.238937	0.0902101	-1.08412	-0.762159	-0.351159	0.0708008	0.226362	0.581822	-0.164139	-0.265201	0.370356	3
CCNA2	-0.0258131	0.0147672	0	-0.521423	-0.502969	-0.60785	0.190135	0.240313	0.195897	-0.0472314	-0.0283057	-0.0777378	3
CD180	0.0284564	-0.101191	0	-0.451361	-0.700009	-0.756029	0.496175	0.329252	0.224384	0.272653	0.0967874	0.0106122	3
CD200	-0.0536554	0	0.121598	-1.13516	-1.4698	-1.46147	0.526269	0.55948	0.479236	-0.1396	-0.175733	-0.634924	3
CD83	-0.00539456	0	0.00695648	-0.789258	-0.674537	-1.00189	0.163411	0.139045	0.147284	-0.259075	-0.152392	-0.390582	3
CDC20	0	-0.0817176	0.0582369	-0.48078	-0.499215	-0.503021	0.081867	0.124321	0.195315	-0.17288	-0.0511921	-0.0620679	3
CDC25A	-0.019392	0	0.0242355	-0.852223	-0.830481	-0.867511	0.101477	0.201365	0.129154	-0.336936	-0.31239	-0.326362	3
CDC25C	-0.0675797	0.063886	0	-0.433678	-0.531513	-0.549619	0.173473	0.192981	0.200696	0.00554416	-0.0976949	0.079163	3
CDC45	-0.0635686	0.0296275	0	-0.655711	-0.662354	-0.696558	0.0726521	0.0596355	0.0255463	-0.292852	-0.247856	-0.203674	3
CDC6	-0.0365842	0.0002187	0	-0.679607	-0.610981	-0.652193	0.129963	0.215541	0.0856548	-0.136899	-0.19677	-0.26541	3
CDC7	-0.160728	0.0388085	0	-0.637996	-0.561573	-0.556021	0.132256	0.181944	0.136753	-0.0991621	-0.135851	-0.0991738	3
CDCA2	-0.0557162	0	0.0447419	-0.41526	-0.497448	-0.571621	0.0995752	0.177442	0.196704	-0.0628377	-0.0501764	-0.0654737	3
CDCA5	0	0.0124297	-0.00241143	-0.537431	-0.503486	-0.539256	0.125887	0.106622	0.094056	-0.126965	-0.0728381	-0.12194	3
CDCA7	-0.040903	0	0.00592302	-0.954799	-0.945973	-0.783837	0.117685	0.17216	0.17953	-0.319713	-0.406441	-0.393464	3
CDCA7L	-0.0142814	0.0667347	0	-0.559021	-0.51008	-0.636779	0.162549	0.183917	0.234833	-0.0834408	-0.0888989	-0.0911856	3
CDCA8	0	-0.0219058	0.0131769	-0.702594	-0.653968	-0.650914	0.0746242	0.131353	0.168638	-0.289281	-0.227055	-0.229136	3
CDH12	0.0260833	-0.0416016	0	-0.701077	-0.748377	-0.851973	0.124737	0.199014	0.221179	-0.469326	-0.46265	-0.449897	3
CDH23	0	-0.217542	0.70898	-0.230491	-0.430197	-0.746103	0.555275	0.247354	0.715911	0.148132	0.670516	0.0239138	3
CDK1	-0.0470592	0.142167	0	-0.537698	-0.499897	-0.462068	0.0539645	0.0830672	0.0262473	-0.191016	-0.167966	-0.197011	3
CDK2	0	-0.0292613	0.0519524	-0.49845	-0.473778	-0.496807	0.064761	0.137998	0.129803	-0.223012	-0.214338	-0.279219	3
CDKN2D	0.0671168	0	-0.00307926	-0.546445	-0.407091	-0.829081	0.0693549	0.0815221	0.212367	-0.269254	-0.251847	-0.262488	3
CDKN3	-0.0259258	0	0.0896931	-0.710867	-0.707711	-0.765577	0.110742	0.189678	0.136504	-0.387515	-0.395348	-0.327364	3
CDT1	0	-0.19945	0.0110528	-0.584368	-0.669918	-0.658139	0.0251778	0.0453566	0.161845	-0.207751	-0.101108	-0.151079	3
CEBPG	-0.0906536	0.0531341	0	-0.63507	-0.53271	-0.553667	0.0195345	0.0671024	-0.00935138	-0.374462	-0.371755	-0.447619	3
CENPA	0	-0.0200392	0.0412114	-0.701021	-0.544508	-0.721336	0.175726	0.209672	0.138821	-0.096647	-0.0597267	-0.0770868	3
CENPH	0	0.0640174	-0.00808215	-0.760134	-0.672784	-0.745262	0.186807	0.22477	0.194723	-0.27677	-0.223801	-0.177751	3
CENPI	-0.0287388	0.0454699	0	-0.528062	-0.456174	-0.547051	0.0807118	0.193017	0.0721161	-0.0909216	-0.132064	-0.121568	3
CENPK	-0.0709498	0.137043	0	-0.645092	-0.577898	-0.643285	0.0289093	0.0972922	0.0356623	-0.146962	-0.22886	-0.0482348	3
CENPM	0	-0.213628	0.0336764	-0.553125	-0.633858	-0.634608	0.167268	0.0689888	0.1318	-0.156101	-0.0667732	-0.0908905	3
CENPN	-0.000225377	0.00511239	0	-0.529039	-0.455334	-0.4681	0.0333322	0.0547197	-0.0087059	-0.252698	-0.253932	-0.267614	3
CENPP	-0.0306099	0.093674	0	-0.415708	-0.380874	-0.705369	0.273125	0.178458	0.191747	0.0318997	0.164755	0.143231	3
CENPU	0	0.148372	-0.00863142	-0.600893	-0.588441	-0.652427	0.0619958	0.123381	0.0626151	-0.216472	-0.261157	-0.220319	3
CENPV	-0.0499848	0.0699613	0	-0.391243	-0.61133	-0.531662	0.166391	0.302686	0.333438	0.442031	0.333836	0.35931	3
CENPW	-0.0517842	0.0201369	0	-0.56805	-0.518356	-0.556504	0.232103	0.342599	0.129313	-0.065905	0.0228619	-0.0663873	3
CEP128	0	-0.066391	0.0343817	-0.729095	-0.536222	-0.590065	0.152532	0.258088	0.22454	-0.144173	-0.0250142	-0.064872	3
CEP152	0	0.01207	-0.0887621	-0.518861	-0.467572	-0.649233	-0.0639593	-0.00528228	-0.0682268	-0.215342	-0.131131	-0.22961	3
CEP55	-0.0178911	0.127493	0	-0.509204	-0.557065	-0.588917	0.185948	0.201491	0.16582	-0.0415606	-0.00635678	-0.041104	3
CEP57L1	-0.0135781	0.109355	0	-0.503583	-0.564653	-0.360221	0.00972397	0.158142	0.200076	-0.0576479	-0.194986	-0.240879	3
CGNL1	0	0.114664	-0.0719801	-0.705847	-0.494993	-0.555212	0.486103	0.640139	0.468327	0.0078811	0.167768	0.0065829	3
CHAF1A	0	-0.0649816	0.0264268	-0.477511	-0.524526	-0.492951	0.0958372	0.0934319	0.130325	-0.121981	-0.130553	-0.151825	3
CHAF1B	-0.0156308	0	0.0698707	-0.540834	-0.479314	-0.552518	0.156572	0.222258	0.219907	0.0393699	0.0203831	0.0609775	3
CHEK1	-0.0770687	0.0456733	0	-0.683837	-0.613876	-0.801378	0.0940197	0.10048	0.103622	-0.323034	-0.30013	-0.260816	3
CHST4	0.270965	-0.0593728	0	-1.13752	-0.767702	-1.26196	0.630116	0.520814	0.798457	0.251009	0.426014	0.416156	3
CKAP2L	-0.143929	0.000447514	0	-0.633187	-0.57096	-0.636134	0.0845454	0.106183	0.0971567	-0.16821	-0.194809	-0.125483	3
CKLF-CMTM1	-0.260188	0	0.00976101	-0.940436	-0.578134	-1.00644	-0.267903	-0.101349	-0.0941283	-0.0299112	-0.270374	-0.212123	3
CKS1B	-0.0475067	0	0.00880018	-0.450376	-0.539485	-0.586366	0.0978089	0.159836	0.0881065	-0.106964	-0.167649	-0.120853	3
CLDN1	-0.112915	0	0.141368	-0.528584	-0.709031	-0.623669	0.595927	0.591143	0.427028	0.279339	0.181945	-0.0202204	3
CLDN4	0	-0.0354502	0.226466	-0.543096	-0.578286	-0.333464	0.00725658	-0.0247541	0.188953	-0.182576	-0.225241	0.0117008	3
CLGN	0.00968818	-0.0415091	0	-0.37328	-0.748274	-0.691365	0.429184	0.404412	0.300555	0.287561	0.11124	0.128534	3
CLMP	-0.0152837	0	0.0117963	-0.888703	-0.853998	-1.08487	0.297803	0.221011	0.127439	-0.293469	-0.181696	-0.113387	3
CLSPN	0	0.0269131	-0.0319916	-0.694288	-0.662824	-0.730672	0.18851	0.237197	0.194373	-0.129708	-2.20127e-05	-0.13184	3
CMTM1	0	-0.00729238	0.103463	-0.32256	-0.670484	-0.476426	0.114969	0.13976	0.0957163	-0.174596	-0.0654554	-0.29265	3
CNKSR1	-0.651052	0.0270224	0	-0.874369	-0.617352	-0.781509	-0.547968	-0.0393927	-0.177036	-0.225334	-0.558017	-0.109003	3
CNKSR2	-0.0289392	0.0187664	0	-0.49747	-0.473291	-0.646766	0.202662	0.31221	0.0605428	-0.0117947	0.203626	0.129164	3
CNNM4	0	0.108636	-0.027304	-0.461524	-0.525208	-0.690124	0.206385	0.279678	0.235714	-0.34023	-0.426115	-0.350992	3
CNTN6	0	0.0388216	-0.196392	-0.410585	-1.68596	-1.61079	-0.129197	0.510191	0.474911	-0.428759	-0.425643	-0.35059	3
CNTNAP1	0.0116441	0	-0.109342	-0.506311	-0.443968	-0.664304	0.359312	0.438153	0.396581	0.198523	0.302714	0.140724	3
CNTRL	0	0.106102	-0.050567	-0.475565	-0.427261	-0.555289	0.0448693	0.0368149	0.0901673	-0.287547	-0.192044	-0.115659	3
CORO1A	0	-0.450358	0.0342908	-0.650197	-0.615447	-0.620698	-0.165385	-0.220686	0.0766022	-0.437123	-0.181769	-0.251162	3
CPA5	-0.233001	0	0.30147	-0.387217	-0.483279	-0.469474	0.341124	0.319968	0.208523	0.511357	-0.115604	0.64849	3
CRABP2	-0.0756778	0	0.118188	-0.640504	-0.545991	-0.37958	-0.17694	-0.0205714	0.167064	-0.480415	-0.220328	-0.146101	3
CRB2	0	-0.379663	0.208737	-0.771517	-0.44518	-0.749526	0.0121938	-0.465274	0.448945	-0.533978	-0.145011	-0.265889	3
CSF2RA	0	-0.281089	0.182553	-0.480689	-0.574504	-0.51426	0.5283	0.447728	0.436351	0.00720404	-0.0403596	-0.269784	3
CSPG4	0	-0.0779794	0.026277	-0.631133	-0.510235	-0.504544	0.361552	0.33647	0.388673	0.172283	0.27802	0.315802	3
CYB5A	-0.0173353	0.139282	0	-0.648875	-0.662321	-0.648509	0.352951	0.255155	0.178071	-0.239459	-0.112317	-0.150438	3
CYP2J2	0	0.0899603	-0.0677281	-0.509172	-0.724948	-0.333141	0.313731	-0.0490203	0.0706059	-0.260582	-0.0830395	0.00865991	3
CYP4F11	0.204534	-0.199758	0	-0.566929	-0.813529	-0.477446	0.529082	0.264362	0.489765	-0.0863687	-0.234963	-0.118047	3
CYYR1	0.0959044	-0.21285	0	-0.796827	-0.6588	-0.878079	0.18007	0.123691	0.182701	-0.59586	-0.0809441	0.00401854	3
DCAF12L1	0	-0.0486983	0.0743125	-0.53903	-0.712837	-0.815477	0.252329	0.225823	0.117218	-0.219359	-0.335063	-0.180331	3
DCLRE1B	0	-0.0968093	0.0746154	-0.522763	-0.53038	-0.566478	0.147747	0.219444	0.198559	-0.0994029	-0.106775	-0.0576418	3
DDX21	-0.106248	0.0434225	0	-0.785631	-0.722346	-0.758747	0.124315	0.172926	0.0643251	-0.488754	-0.456205	-0.515651	3
DGKG	-0.00219935	0	0.0236745	-0.592267	-0.77096	-0.705754	0.46348	0.351825	0.304576	0.0485449	0.0129882	0.103874	3
DHRS13	0.11707	0	-0.0547609	-0.499798	-0.544737	-0.470867	0.262515	0.372388	0.240362	0.139741	0.162447	0.142023	3
DHRS2	0.0601819	0	-0.00113877	-0.61452	-0.645216	-0.689991	0.324255	0.350082	0.358314	0.0703295	0.132588	0.125023	3
DIXDC1	-0.0755931	0.124315	0	-0.669895	-0.789234	-0.858341	0.480149	0.392224	0.538796	0.0136411	0.138156	0.211562	3
DLL3	0.0857045	0	-0.26192	-0.438486	-0.326674	-1.08597	0.169747	-0.0174347	0.114899	-0.111317	0.065147	0.147708	3
DLX4	-0.335707	0	0.194267	-0.303098	-0.567882	-0.850037	1.18931	0.785	1.03641	0.675231	0.624346	0.550359	3
DMC1	-0.411649	0	0.0684136	-1.33644	-0.987338	-0.857415	0.10144	-0.11029	-0.0617587	-0.453972	-0.528022	-0.38623	3
DNA2	-0.0851772	0.010833	0	-0.787423	-0.632297	-0.714117	0.0221444	0.17009	0.0923067	-0.310408	-0.283393	-0.262246	3
DNAJC9	-0.105549	0.0793246	0	-0.768865	-0.761745	-0.797645	0.0520979	0.0926431	0.0411518	-0.424533	-0.341133	-0.388695	3
DNMT1	-0.00389228	0	0.0254938	-0.496353	-0.50267	-0.47253	0.0335667	0.0365012	0.109121	-0.169973	-0.102229	-0.0750026	3
DNMT3B	0.0618773	-0.0847974	0	-0.680759	-0.599022	-0.647714	0.0428248	0.175287	0.222716	-0.162587	-0.242319	-0.361207	3
DOK3	0.257333	-0.0851145	0	-0.64408	-0.527828	-0.600859	0.199835	0.0285996	0.213316	-0.148743	-0.142426	-0.172673	3
DPYSL5	0	-0.0197285	0.0359326	-0.959017	-1.2852	-0.695952	0.329246	0.39637	0.538085	-0.437116	-0.436566	-0.512527	3
DRP2	0	0.288999	-0.156831	-0.810119	-0.240429	-1.01212	0.0983057	-0.321249	-0.29411	-0.124775	-0.0994563	-0.433394	3
DSN1	-0.0742795	0	0.0502297	-0.443573	-0.55209	-0.539123	0.0613944	0.0447166	-0.0021378	-0.138049	-0.0584307	-0.0725532	3
DTL	-0.0473591	0.00308071	0	-0.723856	-0.760675	-0.722424	0.139835	0.185677	0.20246	-0.180721	-0.153455	-0.20427	3
DUSP27	-0.041106	0	0.0893079	-1.0239	-1.37718	-0.902262	0.795386	0.592754	0.401502	-0.0748023	-0.271476	-0.341199	3
E2F1	0	-0.0966007	0.0624081	-0.536835	-0.5741	-0.473108	0.0388812	0.162782	0.184374	-0.0956717	-0.101946	-0.0427477	3
E2F2	0.0368825	0	-0.00222749	-0.556738	-0.525174	-0.387264	0.26965	0.329339	0.456457	0.201001	0.252532	0.285075	3
E2F8	-0.0992355	0	0.0632281	-0.647745	-0.797877	-0.635317	0.384292	0.450498	0.292068	0.100426	0.0406799	0.0907923	3
EAF2	-0.26566	0.355583	0	-0.527857	-0.744062	-0.496244	0.122694	-0.268872	-0.215572	-0.36645	-0.572674	-0.181695	3
EBNA1BP2	-0.0703254	0.0583082	0	-0.60563	-0.472568	-0.547573	0.213172	0.256255	0.159421	-0.0562166	0.0323043	-0.025731	3
EHF	-0.514147	0.160973	0	-0.482663	-0.83877	-0.444572	0.150949	0.034913	-0.133204	-0.304829	-0.71373	-0.121683	3
EIF4EBP1	0	-0.0363248	0.0752556	-0.569525	-0.62295	-0.520926	-0.0441036	0.0215394	-0.0358277	-0.166639	-0.0642576	-0.112674	3
EME1	-0.00490324	0.130188	0	-0.554689	-0.433797	-0.504244	0.0650812	0.184577	0.0614034	0.00355295	-0.202227	-0.199821	3
EML4	-0.0462384	0.0360496	0	-0.503119	-0.489464	-0.506619	-0.0489009	-0.0760732	-0.0498118	-0.524571	-0.546566	-0.444791	3
ERCC6L	-0.00618678	0.10908	0	-0.561484	-0.530426	-0.705269	0.160003	0.23045	0.202832	-0.170592	-0.0246528	-0.0832601	3
ERVMER34-1	0.0554762	0	-0.0790806	-0.547791	-0.507541	-0.505634	0.198336	0.206346	0.283505	-0.0517386	-0.0729883	-0.144039	3
ESCO2	-0.0504752	0.0757015	0	-0.592026	-0.541455	-0.654678	0.180774	0.199182	0.11306	-0.0541751	-0.158087	-0.0981634	3
EXO1	-0.0324454	0.0773659	0	-0.592882	-0.586619	-0.512303	0.0655364	0.0817785	0.0539878	-0.17675	-0.233684	-0.150719	3
EXPH5	0	0.342229	-0.0233531	-0.351761	-0.337319	-0.427682	0.168622	0.00145455	-0.00619604	-0.00462725	0.0193699	-0.0810469	3
FABP5	-0.0279516	0	0.0325169	-0.583621	-0.562215	-0.613029	0.282477	0.353965	0.135192	-0.108222	0.151894	0.056602	3
FAM111B	-0.0632189	0.0879664	0	-0.773699	-0.708807	-0.815834	0.192064	0.274675	0.156644	-0.131195	-0.186138	-0.135674	3
FAM131B	0.131745	0	-0.0830279	-0.731049	-0.55443	-0.650932	0.24177	-0.055412	0.317885	-0.321712	-0.37887	-0.0592857	3
FAM216A	0.0552147	0	-0.12046	-0.611595	-0.694531	-0.439152	-0.338759	-0.0357854	-0.308553	-0.316889	-0.407979	-0.11014	3
FAM72B	0.0325094	-0.0541164	0	-0.53556	-0.464083	-0.755179	0.0479486	0.179233	0.114759	-0.190687	-0.515296	-0.104456	3
FAM81A	0.131815	0	-0.0157629	-0.854965	-0.655787	-1.0362	0.649292	0.423513	0.0134397	0.0407403	-0.138065	-0.290481	3
FAM83D	0	-0.0435375	0.0650738	-0.563393	-0.557918	-0.680995	0.166982	0.173928	0.219987	-0.134823	-0.0754829	-0.115911	3
FANCB	-0.117659	0.200096	0	-0.637132	-0.572489	-0.68386	0.134721	0.135423	0.0701757	0.078894	-0.150315	-0.586554	3
FANCD2	-0.00992376	0.0728851	0	-0.495764	-0.474106	-0.513146	-0.062146	-0.0354219	-0.00517738	-0.195146	-0.190946	-0.243131	3
FANCI	-0.0191752	0.0513543	0	-0.477176	-0.453398	-0.496673	0.0861674	0.100224	0.082944	-0.161461	-0.118043	-0.0888386	3
FAR2	0	0.130505	-0.0644571	-0.297403	-0.472738	-0.756894	0.0872077	0.0425136	0.00451585	-0.0796562	-0.00770398	0.0580911	3
FARSB	-0.0116021	0	0.0215441	-0.57773	-0.473916	-0.521804	0.200994	0.275404	0.223812	0.052191	0.0606373	0.14964	3
FAT3	0	0.139252	-0.00169569	-0.670224	-0.459847	-0.501755	0.363952	0.387047	0.324927	0.0450566	-0.230447	-0.0685179	3
FBXO21	0.0221144	-0.0488679	0	-0.743635	-0.750955	-0.801638	0.0926625	0.0392007	0.200518	-0.521788	-0.52132	-0.643853	3
FBXO5	-0.0729083	0	0.0363456	-0.536915	-0.550914	-0.540028	0.0269061	0.0824876	0.0985885	-0.116533	-0.156841	-0.114387	3
FCHO1	0	-0.215659	0.0673209	-0.665992	-0.686545	-0.768451	-0.106162	-0.0359714	0.0870972	-0.0972589	-0.23458	-0.0620633	3
FEN1	0	0.0235032	-0.00665638	-0.801692	-0.751853	-0.86595	0.190834	0.162016	0.138859	-0.368967	-0.368065	-0.393694	3
FGF2	0	0.0334013	-0.0457335	-0.421443	-0.509711	-0.597811	0.546497	0.596605	0.333812	0.261431	0.306434	0.163221	3
FGF9	0	-0.21056	0.360343	-0.843057	-1.13051	-0.326399	-0.110995	-0.263993	-0.113349	0.72399	0.88241	0.462411	3
FITM2	0	-0.0851616	0.0604346	-0.712974	-0.738294	-0.85834	0.339081	0.202678	0.231281	-0.557586	-0.417658	-0.500943	3
FOXO6	0	-0.121495	0.108163	-0.851806	-0.931766	-0.734808	0.0536857	0.0521632	0.329314	-0.286337	-0.261735	-0.115126	3
FREM2	-0.475189	0.163234	0	-0.911148	-0.802442	-1.02444	0.176113	-0.23965	0.0779155	-0.298662	-0.368997	0.154528	3
GABRB2	-0.250201	0.348745	0	-0.659514	-0.186548	-0.465404	0.314392	0.346024	0.201118	0.147117	-0.00973913	-0.149031	3
GAP43	-0.153364	0	0.0896104	-0.733304	-0.532042	-1.13411	0.749396	0.700571	0.259794	-0.0953971	0.377899	-0.320999	3
GINS1	0	0.00347272	-0.00626272	-0.662062	-0.607607	-0.646091	0.258801	0.28587	0.236168	-0.210613	-0.146997	-0.193332	3
GINS2	0.0204975	0	-0.0377425	-0.605914	-0.509151	-0.527529	0.0994815	0.0692756	0.0507639	-0.229021	-0.130667	-0.144378	3
GK	-0.0363913	0.0697828	0	-0.382873	-0.74275	-0.358543	0.24366	0.494604	0.138785	0.0792043	0.31945	0.163053	3
GMCL1	-0.0260771	0.0178234	0	-0.606811	-0.619837	-0.545113	0.116282	0.0697508	0.0396641	-0.520567	-0.61742	-0.650587	3
GMNN	-0.0357863	0.220486	0	-0.572541	-0.515657	-0.60563	0.242848	0.190832	0.000328558	-0.0237316	-0.161113	-0.0945965	3
GNAL	0	0.0775877	-0.004906	-0.836781	-0.780295	-0.690851	0.354847	0.238549	0.218833	-0.499552	-0.570921	-0.763067	3
GNG12	-0.10636	0.0128482	0	-0.542209	-0.488923	-0.505775	0.133025	0.165665	0.148375	-0.392067	-0.387363	-0.404618	3
GPD2	-0.0436683	0.131777	0	-0.553538	-0.419533	-0.572986	0.278723	0.359239	0.280962	-0.0350583	-0.0200089	-0.00193839	3
GPR19	0.148381	-0.0008446	0	-0.522003	-0.574993	-0.671386	0.369791	0.307513	0.114976	-0.126394	-0.161593	-0.420342	3
GPR3	0.346059	0	-0.061481	-0.234884	-0.528183	-0.687339	0.127406	-0.0804581	0.103501	-0.135321	-0.299849	-0.495122	3
GPR55	-0.0691385	0	0.172153	-0.836977	-0.860463	-0.738151	0.406906	0.424711	0.425475	0.658987	-0.0718938	0.370138	3
GRHL1	0.153247	-0.116442	0	-1.02602	-0.576372	-1.18286	0.192545	0.225449	-0.142781	-0.233562	-0.345972	-0.164318	3
GRID2	0	0.257988	-0.0308217	-0.595752	-0.674267	-0.732489	0.520703	0.581334	0.518273	-0.0852066	-0.195219	-0.0831253	3
GRIN2B	0	0.00188012	-0.170118	-1.09924	-0.65677	-0.874195	1.20853	0.655578	0.665991	-0.21258	-0.495765	0.0179441	3
GSG1	0.161894	-0.0935508	0	-0.545308	-0.583829	-0.33434	0.901314	0.954808	0.784579	0.700935	0.777773	0.65826	3
GTSE1	-0.0241788	0	0.0338908	-0.486907	-0.458322	-0.490339	0.0636493	0.038564	0.116008	-0.0865659	-0.119497	-0.118058	3
GUF1	-0.00828194	0.0403944	0	-0.5218	-0.426435	-0.495887	0.0818446	0.164449	0.103733	-0.380059	-0.339804	-0.422755	3
H1F0	0	0.0806296	-0.0284292	-0.554198	-0.581029	-0.618152	0.0241635	0.0250117	-0.0434742	-0.308666	-0.27398	-0.343009	3
H1FX	0.0948258	-0.119416	0	-0.510524	-0.636083	-0.612418	0.164574	0.198965	0.194649	-0.0703669	-0.0308693	-0.0771593	3
H2AFX	0.0129801	-0.161758	0	-0.542931	-0.628812	-0.622297	0.104609	0.114137	0.187413	-0.070437	-0.0295347	-0.0672032	3
HAUS1	0	0.132285	-0.00583916	-0.411177	-0.457351	-0.479421	0.15667	0.105796	0.0645803	-0.0200708	0.0587542	0.0224747	3
HAUS8	-0.0453196	0.0225298	0	-0.504972	-0.666417	-0.678265	0.156631	0.198892	0.279166	-0.0615497	0.0263309	-0.0227801	3
HELLS	-0.21045	0.140568	0	-0.764678	-0.660774	-0.720239	0.179909	0.274658	0.175738	-0.0671158	-0.0442272	0.100853	3
HHIP	-0.0239808	0	0.150203	-0.507388	-0.48936	-0.745068	-0.0660203	-0.0690782	0.378398	-0.242306	0.0231415	0.0137687	3
HIP1	-0.155389	0.0103152	0	-0.597511	-0.67576	-0.619078	0.196794	0.168748	0.224426	-0.166425	0.000594843	0.0243683	3
HIST1H2AC	0	0.0471128	-0.0627509	-1.09172	-0.861091	-1.0139	0.309905	0.410947	0.3246	-0.193484	-0.182696	-0.346265	3
HIST1H2BJ	0.0132707	0	-0.127981	-0.848454	-1.00485	-1.00557	0.587346	0.499733	0.392385	0.216618	0.179197	0.196228	3
HIST1H2BK	0.0703537	-0.0946427	0	-0.577619	-0.575127	-0.606826	0.679424	0.697299	0.66572	0.580655	0.460081	0.405129	3
HIST1H2BN	0	0.152533	-0.0281907	-0.488265	-0.453504	-0.608734	0.164567	0.279912	0.045465	0.0754463	0.0493502	0.190863	3
HJURP	-0.0715631	0.0156052	0	-0.600671	-0.54046	-0.561504	0.110959	0.116573	0.113113	-0.106028	-0.118174	-0.0661477	3
HLF	0	0.0767665	-0.208662	-0.474672	-1.03705	-0.192697	-0.29514	-0.102852	-0.205105	-0.131298	-0.187437	-0.111358	3
HMGB2	-0.014128	0.0763936	0	-1.17029	-1.09854	-1.20815	0.318034	0.330131	0.253761	-0.670265	-0.583458	-0.733229	3
HMMR	0	0.194929	-0.00675438	-0.452781	-0.451687	-0.586112	0.0630466	0.0421623	0.0154624	-0.363639	-0.293473	-0.324609	3
HPRT1	-0.02843	0	0.126779	-0.877482	-0.676847	-0.840698	0.143511	0.154932	-9.13339e-05	-0.57023	-0.61619	-0.655815	3
HPSE	0.0100533	0	-0.0149541	-1.09794	-0.835913	-1.14369	0.730636	0.651622	0.610909	-0.0835777	0.0255382	-0.0752484	3
HS6ST2	-0.18195	0.160192	0	-0.441444	-0.735799	-0.575408	0.396767	0.171102	0.211088	-0.0248572	-0.0656569	-0.0384131	3
HSPB6	-0.259815	0	0.202292	-0.809795	-0.741733	-0.251014	0.451249	0.0664798	0.284722	-0.132134	0.089668	-0.198103	3
HTR3A	0.224195	0	-0.324649	-0.644068	-0.528916	-0.97414	0.660768	0.508191	0.340171	0.342814	0.178168	-0.171671	3
HUNK	-0.00552828	0	0.0742561	-0.572517	-0.631854	-0.605074	0.231832	0.236689	0.13335	-0.0645724	-0.113172	-0.264995	3
ICA1L	-0.173605	0.0143961	0	-0.358766	-0.452531	-0.847162	0.0273856	0.0575776	0.0346009	-0.227072	0.0122392	-0.0108278	3
IGSF11	-0.0586115	0	0.0330918	-0.800212	-0.640108	-0.807214	-0.0419829	0.221392	0.45523	0.0177498	-0.102933	-0.574057	3
IGSF9B	0	0.421556	-0.0248561	-0.268167	-0.347682	-0.851526	0.108589	-0.201463	0.00637265	-0.488869	-0.232326	0.0840279	3
IL21R	0.0823045	0	-0.0549664	-0.507902	-0.456277	-0.625199	0.322738	0.245961	-0.0765033	0.0560905	-0.376552	-0.291189	3
IL2RB	0.153658	-0.0509081	0	-0.409419	-0.630771	-0.723212	0.202247	0.211306	0.0814488	-0.51064	-0.376996	-0.530126	3
IL6R	0.100884	0	-0.220409	-0.312131	-0.721536	-0.939129	0.30478	0.280792	0.117404	0.0329239	0.139326	-0.156982	3
INPP5F	-0.0197605	0.0511338	0	-0.497582	-0.452926	-0.621549	0.0786404	0.0907501	0.143141	-0.40843	-0.404312	-0.459021	3
IRF8	0.0306564	0	-0.103786	-0.562805	-0.530411	-0.686195	0.227511	0.236836	0.130979	-0.0482461	-0.0144087	-0.176059	3
ITGB2	-0.0669873	0.186678	0	-0.50419	-0.549467	-0.496666	0.880879	1.00317	0.75824	-0.0259364	-0.181052	-0.189088	3
ITK	-0.053018	0.172647	0	-0.274018	-0.893285	-1.25025	0.680324	0.653543	0.0485354	-0.0526421	-0.113545	-0.841782	3
JAKMIP2	0	0.0975152	-0.0102295	-0.543059	-0.509768	-0.612405	0.319895	0.223335	0.255896	-0.14172	-0.178469	-0.232947	3
JPH4	0	-0.10016	0.0391811	-0.573729	-0.502871	-0.431235	0.0604754	0.141308	0.244094	0.036285	0.030769	0.118303	3
KBTBD2	0	0.0485309	-0.0323481	-0.483837	-0.547677	-0.723183	0.171018	0.154545	0.101233	-0.465325	-0.471127	-0.577785	3
KCNA4	0.106197	-0.411249	0	-0.926479	-1.51127	-0.521216	0.419895	-0.148129	-0.203288	-0.532134	-0.312036	-0.264132	3
KCNH3	0	-0.156917	0.00261812	-0.677036	-0.752674	-0.596551	0.349524	0.351008	0.445088	0.155838	0.281503	0.297791	3
KCNJ8	-0.0248746	0.0795317	0	-0.743354	-0.727764	-0.47354	0.4771	0.768314	0.582099	0.47676	0.548029	0.504525	3
KCNK3	-0.123929	0	0.142235	-0.389591	-0.62914	-0.406312	0.00605907	0.0507113	0.525939	-0.74828	-0.470499	-0.257707	3
KCNK5	-0.128004	0	0.0340055	-0.69095	-0.742613	-0.838524	-0.000421961	0.135001	0.0129173	-0.271163	-0.170422	-0.380268	3
KCNQ5	-0.035943	0.0956502	0	-0.83316	-0.677666	-0.784681	0.0532068	0.0595052	-0.0196839	-0.44294	-0.54992	-0.597261	3
KHK	0.00348864	-0.0803179	0	-0.887577	-0.610029	-0.460862	0.166276	0.44791	0.387877	0.262489	0.317495	-0.0644782	3
KIAA0319	0.00129188	0	-0.285304	-1.14483	-1.59234	-1.87712	0.584946	0.832179	0.704232	0.46936	0.146054	0.474529	3
KIF15	-0.0457797	0.0260801	0	-0.583433	-0.418957	-0.523042	0.000929265	0.0105018	0.00476372	-0.143985	-0.160177	-0.00525753	3
KIF20B	-0.0792136	0.151389	0	-0.47906	-0.401696	-0.486184	0.0402738	0.0413407	-0.00285339	-0.161586	-0.225619	-0.160817	3
KIF24	0	0.0832324	-0.067493	-0.514713	-0.546827	-0.621623	0.00463861	-0.02927	0.160807	-0.156844	-0.21585	-0.0541341	3
KIF2C	0	-0.0358652	0.0113106	-0.463232	-0.517668	-0.509092	0.0614315	0.0861901	0.126877	-0.107748	-0.0661844	-0.054221	3
KIF4A	-0.00123589	0	0.0330753	-0.728143	-0.708668	-0.783867	0.0854824	0.0974162	0.160091	-0.435259	-0.398276	-0.398587	3
KIF5C	-0.0922174	0.0622049	0	-0.918346	-0.84176	-0.710286	0.0525641	0.170453	0.199658	-0.448891	-0.479465	-0.508067	3
KLHL23	-0.0290088	0	0.103537	-0.538371	-0.447889	-0.478909	0.232587	0.327853	0.337919	-0.00511976	-0.0813302	0.10282	3
KLHL8	-0.00859228	0.115819	0	-0.483443	-0.490591	-0.477452	0.304749	0.351338	0.112965	-0.226168	-0.151128	-0.134162	3
KNTC1	0	0.0630662	-0.0319877	-0.564753	-0.400321	-0.59231	-0.0773992	-0.0451083	-0.012155	-0.363921	-0.293476	-0.138955	3
KRT75	-0.0540879	0	0.10303	-0.482384	-0.652009	-0.365728	0.585858	0.486115	0.556046	0.674986	0.787401	0.53155	3
KRT80	0	-0.0362743	0.129131	-0.906199	-0.913946	-0.7053	0.398639	0.495036	0.60977	-0.367028	-0.244151	-0.213039	3
KRT86	-0.00275139	0	0.32282	-0.783848	-1.19938	-0.91986	0.00611752	-0.147874	0.384019	-0.309368	-0.249012	-0.240841	3
KTI12	-0.226705	0.0354698	0	-0.540995	-0.671612	-0.727927	-0.0206225	0.117107	0.0994721	-0.531921	-0.521993	-0.664463	3
LAD1	0.0558859	-0.0532408	0	-0.434659	-0.707624	-0.537911	0.0695251	-0.0419175	-0.0289513	-0.13901	-0.187449	0.0806543	3
LAPTM5	0.0996456	-0.0511708	0	-0.675163	-0.970813	-0.253164	0.0424147	0.0395354	0.247546	-0.745389	-0.788214	-0.284839	3
LAT2	0	0.0713729	-0.0325604	-0.64871	-0.801278	-0.78314	0.124277	0.183392	0.248168	-0.237171	-0.31415	-0.396626	3
LATS1	-0.0409335	0.0475221	0	-0.568632	-0.536997	-0.602153	0.133724	0.113429	0.168065	-0.538223	-0.55044	-0.512752	3
LGI2	-0.024539	0	0.0332588	-0.394058	-0.726835	-0.462705	0.639335	0.630204	0.424775	0.720433	0.569558	0.43976	3
LOXL3	0.0083225	0	-0.0486514	-0.970848	-0.617201	-0.674852	0.15066	0.324067	0.265242	-0.177509	-0.0118718	0.021788	3
LPL	0	0.0474804	-0.0829256	-0.782673	-0.990918	-0.947209	0.526794	0.298039	0.180524	-0.159637	-0.213773	-0.0757615	3
LRCH2	-0.227647	0.117807	0	-0.418608	-0.610773	-0.559384	-0.0621428	-0.0099303	-0.173381	-0.291114	-0.38396	-0.241534	3
LRR1	-0.0920088	0	0.073586	-0.560285	-0.53555	-0.557737	0.194243	0.314158	0.21122	-0.0610822	-0.057036	-0.0798105	3
LRRC1	-0.0396166	0.0454272	0	-0.613815	-0.588702	-0.630073	0.448478	0.525311	0.47418	-0.215135	-0.263608	-0.303692	3
LRRC15	-0.0474914	0	0.120877	-0.8011	-0.880277	-0.553795	-0.0109705	-0.10735	0.168314	-0.588801	-0.531816	-0.257457	3
LRRC20	0.0909622	-0.00225458	0	-0.562599	-0.632583	-0.631785	0.469506	0.415664	0.37067	0.114148	0.102273	-0.00353965	3
LRRC49	-0.0302341	0.166984	0	-0.561249	-0.441299	-0.466447	0.0138805	0.00895805	0.149568	-0.124215	-0.251651	-0.0524863	3
LRRC4C	-0.0492826	0	0.0220012	-0.495477	-0.577004	-0.436233	0.375253	0.422099	0.315543	-0.193016	-0.198929	-0.219229	3
LRRCC1	0	0.0159861	-0.181115	-0.647243	-0.480197	-0.668719	0.1419	0.18242	0.0842926	0.0698684	0.0472514	-0.0302783	3
LRRIQ1	0	-0.0940142	0.379433	-0.352302	-0.612994	-0.885792	-0.563879	0.204282	-0.259056	-0.497107	-0.0351045	0.378535	3
LSAMP	0	0.313626	-0.312403	-0.112529	-0.899279	-0.738246	-0.0968693	-0.166416	-0.0937543	-0.210367	-0.224611	-0.288916	3
LSP1	-0.250827	0	0.162853	-1.10809	-1.2781	-0.849449	-0.0606604	0.0212017	0.439376	-0.377096	-0.381141	0.139788	3
LZTS1	0	-0.0611832	0.123163	-0.490683	-0.413993	-0.461726	0.492791	0.39606	0.454968	0.137458	0.242676	0.162986	3
MAD2L1	-0.0813429	0.080003	0	-0.666599	-0.554631	-0.608508	0.291944	0.330096	0.261399	-0.0437574	0.00839151	-0.0781002	3
MARCO	0.00124659	0	-0.343815	-0.935921	-1.25075	-0.688914	0.222025	0.199112	-0.0847608	-0.494308	-0.316187	-0.65747	3
MASTL	-0.100644	0.0778076	0	-0.499873	-0.505315	-0.586304	0.00842203	0.0629675	0.0223991	-0.280486	-0.288947	-0.237076	3
MB	0	0.129878	-0.33897	-0.601545	-0.649884	-0.586155	0.00906749	-0.108663	0.463311	-0.534572	-0.47175	-0.478392	3
MCM10	-0.0707531	0	0.00540733	-0.677648	-0.654707	-0.683993	0.0360999	0.0591454	0.122423	-0.308636	-0.208884	-0.231817	3
MCM2	0.0109866	-0.000725729	0	-0.649894	-0.688771	-0.705196	0.182928	0.187463	0.214068	-0.0912309	-0.0668272	-0.123962	3
MCM3	0	-0.0139959	0.0390411	-0.497838	-0.513347	-0.499864	0.140126	0.176385	0.16303	-0.0897013	-0.103361	-0.087016	3
MCM4	0	-0.0263992	0.0352399	-0.575964	-0.603132	-0.62718	0.221045	0.212832	0.202065	-0.0485453	-0.0648072	-0.024737	3
MCM7	0.0157617	0	-0.00288843	-0.593381	-0.659567	-0.62317	0.024924	0.0385894	0.0540423	-0.333206	-0.30184	-0.363245	3
MCM8	-0.0489304	0.0384569	0	-0.576331	-0.597305	-0.596876	-0.077201	-0.0465382	0.00608456	-0.32883	-0.390421	-0.322556	3
MED8	0.0188882	-0.0424083	0	-0.559506	-0.515509	-0.477275	0.0405443	-0.071278	-0.00459992	-0.460985	-0.571215	-0.521079	3
METTL21A	-0.0510793	0.0175227	0	-0.541665	-0.526537	-0.706197	0.351491	0.399832	0.265938	-0.221641	-0.280662	-0.303944	3
METTL7A	0	-0.109944	0.143745	-0.256765	-0.686946	-0.596781	0.454998	0.583275	0.417103	0.0483383	-0.315602	-0.040676	3
MIS18A	-0.0777852	0.0187178	0	-0.578253	-0.541529	-0.451591	0.18114	0.146151	0.126258	-0.103534	0.0670356	-0.0324526	3
MLKL	0	0.119963	-0.176238	-0.769469	-0.749782	-0.677652	0.180982	0.194245	0.108568	0.239233	0.137067	0.0549012	3
MMD	-0.0458678	0.121835	0	-0.596188	-0.492782	-0.487638	0.135084	0.102433	0.168998	-0.126944	-0.17955	-0.169523	3
MMS22L	-0.144824	0.124658	0	-0.658671	-0.615294	-0.669636	0.0750738	0.0608349	0.161949	-0.256062	-0.429768	-0.373954	3
MNS1	0	0.18253	-0.0750911	-1.12434	-1.14991	-1.12915	0.396894	0.263242	0.214111	-0.408556	-0.234066	-0.551529	3
MPP6	-0.0422052	0.0849643	0	-0.575702	-0.531439	-0.464514	0.158371	0.298746	0.27924	-0.170726	-0.247352	-0.203306	3
MT1E	0.0577564	-0.0049647	0	-0.772702	-0.712018	-0.824688	0.337237	0.4023	0.32106	-0.232832	-0.0648452	-0.168846	3
MTFP1	0.178689	-0.190218	0	-0.600995	-0.537876	-0.554331	0.293486	0.145044	-0.000819639	0.0190182	0.150073	-0.231144	3
MTFR2	0	0.0532264	-0.0611631	-0.544462	-0.487363	-0.714883	0.326909	0.281777	0.195642	0.0503704	0.149225	0.000625922	3
MTHFD1	0.0122295	0	-0.00807087	-0.45621	-0.513089	-0.541979	0.320332	0.324213	0.310492	0.133531	0.142467	0.153263	3
MTHFD2	-0.0923868	0.106306	0	-0.578481	-0.523122	-0.484088	-0.135896	-0.0942683	-0.116062	-0.447913	-0.419846	-0.381142	3
MTMR8	-0.154279	0.28949	0	-0.419218	-0.355371	-0.531144	-0.124194	-0.270154	-0.0551087	-0.238077	-0.0744982	-0.664649	3
MXD3	0	-0.0308792	0.0791783	-0.635945	-0.601905	-0.602508	-0.0378197	-0.0692283	0.128014	-0.266064	-0.183191	-0.0997183	3
MYB	0.050213	0	-0.0438573	-0.893691	-1.02144	-1.41161	0.12687	0.208336	-0.117127	-0.110393	0.0823968	-0.00173621	3
MYBL1	-0.0692959	0	0.132864	-0.506823	-0.370859	-0.549773	0.172548	0.180356	0.315589	0.235646	0.126584	0.205226	3
MYOZ2	0.320448	-0.144121	0	-0.812335	-0.377511	-0.920239	0.80958	0.812332	0.294818	-0.161786	-0.454968	-0.958674	3
MYRIP	0.107091	-0.340731	0	-0.867085	-0.312912	-0.958425	0.214493	-0.478177	0.195218	-0.31316	-0.491546	-0.590378	3
MYZAP	-0.191207	0	0.397335	-0.461342	-0.690136	-0.444956	0.39534	0.315803	0.159223	-0.285016	-0.527275	-0.102619	3
MZT1	-0.138404	0.0820334	0	-0.829325	-0.694208	-0.771219	0.147588	0.20698	0.100526	-0.478708	-0.366299	-0.424502	3
NCAPG	-0.12084	0.0276207	0	-0.632122	-0.499668	-0.627257	-0.0321502	0.0348217	0.00501933	-0.248661	-0.274471	-0.308808	3
NCAPH	0	-0.0117876	0.0628514	-0.611895	-0.603895	-0.564967	0.195567	0.200352	0.241327	-0.0436982	0.00971831	0.00530643	3
NCOA7	0	0.0540041	-0.0645009	-0.522234	-0.499552	-0.497238	-0.0964889	-0.0811511	-0.0347171	-0.421426	-0.537698	-0.483233	3
NDC80	-0.0549532	0.0600288	0	-0.52262	-0.478836	-0.557696	0.0134778	0.0526863	-0.00844096	-0.210967	-0.146727	-0.163893	3
NDUFA1	0	0.15644	-0.0448686	-0.421091	-0.546964	-0.540376	0.187781	0.146102	-0.0184851	-0.370637	-0.412412	-0.263379	3
NECAB2	0	-0.287393	0.00759085	-0.601237	-0.51298	-0.70451	-0.239712	-0.0123885	-0.0128431	0.217105	-0.787078	-0.696391	3
NEIL3	-0.108958	0	0.173585	-0.403383	-0.484169	-0.476769	0.0948384	0.210192	0.199306	0.0331084	0.0226512	0.0987537	3
NES	-0.0455226	0	0.0386407	-0.569793	-0.578568	-0.383581	0.0105118	0.0564282	0.219447	0.00508831	0.229489	0.294566	3
NEURL1	0	-0.257147	0.294125	-0.510333	-0.925847	-0.183857	0.35948	0.316337	0.262582	0.249043	-0.396745	-0.475775	3
NGFR	-0.347389	0	0.278554	-0.902534	-0.638406	-0.618581	-0.371404	0.288212	0.107636	-0.252117	-0.349548	-0.183034	3
NLRP10	-0.0700992	0	0.0416503	-0.953442	-0.982038	-1.22959	0.753276	0.830942	0.557401	-0.204893	-0.879425	-1.08933	3
NLRP3	0.138377	0	-0.146515	-0.319609	-0.552918	-0.80035	0.14126	0.309836	0.150418	-0.247314	-0.680594	-1.09002	3
NOS2	0.0179316	-0.0314691	0	-1.64312	-1.14567	-1.37952	0.365874	0.443738	0.570931	-0.411768	-0.514553	-0.392216	3
NOTCH4	0.373462	-0.0218342	0	-0.245558	-0.723044	-0.405101	0.0699063	-0.0311789	-0.0984129	-0.425068	-0.388476	-0.273336	3
NPB	0.0432918	-0.232982	0	-0.941475	-1.03864	-0.812608	-0.178133	-0.0809454	0.139272	-0.320311	-0.228984	-0.342542	3
NRG2	0.183105	0	-0.3224	-1.042	-1.41241	-1.85261	0.302957	0.517734	0.181274	-0.533783	-0.33237	-0.398222	3
NRG3	0	0.0670047	-0.102774	-0.72491	-0.697949	-0.57945	0.0852068	-0.0875583	-0.0274508	-0.211156	-0.35297	-0.356838	3
NRGN	0.0930241	-0.26649	0	-0.672049	-0.828708	-0.688423	0.288858	0.259942	0.334575	0.0488874	0.1499	0.0257804	3
NTRK1	-0.134494	0	0.321996	-0.257921	-0.442071	-0.88955	0.0381892	0.204631	0.440021	-0.495129	-0.368318	-0.375453	3
NUDT1	0.0124151	-0.0166521	0	-0.512562	-0.481026	-0.461675	0.338493	0.281533	0.227023	-0.0360563	0.0586716	-0.0512093	3
NUF2	-0.0513757	0.0984277	0	-0.545617	-0.498674	-0.498584	0.188331	0.215777	0.217438	-0.101757	-0.0439002	-0.174635	3
NUP35	-0.214126	0.142279	0	-0.542297	-0.460756	-0.542394	-0.00757162	0.0791882	0.00741313	-0.0410651	-0.0430764	-0.0495703	3
NXPE3	-0.048532	0.0740782	0	-0.520547	-0.470031	-0.495066	0.155436	0.119813	0.135555	-0.212413	-0.220501	-0.180701	3
ODC1	-0.0408492	0.0399387	0	-0.598978	-0.598819	-0.601167	0.379115	0.43509	0.328004	0.0731744	0.125425	-0.010438	3
OIP5	-0.153699	0.0459034	0	-0.644482	-0.683817	-0.766288	0.275563	0.347451	0.182333	-0.170426	-0.0716392	-0.215533	3
ORC1	0	-0.0631781	0.0383155	-0.556868	-0.485181	-0.56058	0.233773	0.322486	0.297184	0.0457737	0.0378685	0.00529499	3
OXTR	0	-0.161358	0.119271	-0.699541	-0.584391	-0.953435	0.279704	-0.220056	-0.427746	-0.317377	-0.018956	-0.0452487	3
P4HA3	0	-0.237923	0.257491	-1.02082	-0.807575	-0.278606	0.096899	-0.379833	0.0117451	-0.0673429	0.0880369	-0.0233494	3
PALM3	0	-0.00109998	0.0656005	-0.569123	-0.523834	-0.358358	0.703917	0.691294	0.791499	0.768261	0.763791	0.936411	3
PARM1	0	0.131203	-0.130657	-0.483144	-0.577456	-0.798233	-0.0610951	0.0326713	-0.0100418	-0.210131	-0.163344	0.0949152	3
PBK	-0.146785	0.0244657	0	-0.703818	-0.631047	-0.694099	0.110143	0.0959957	0.0941098	-0.240425	-0.185974	-0.195482	3
PCOLCE	0.155908	-0.0551958	0	-0.533479	-0.485882	-0.525969	0.341984	0.365904	0.478487	0.145473	0.180515	0.0931891	3
PCYT1B	-0.419283	0	0.0198677	-1.04727	-0.611723	-0.543024	0.292332	0.308016	0.290728	0.593542	0.350887	0.457607	3
PDE1B	0.184827	-0.266202	0	-0.75402	-0.526891	-0.790184	0.168577	0.330256	0.327029	0.585231	0.421683	0.410046	3
PDE3B	0	0.0640429	-0.0461871	-0.728845	-0.836944	-0.696211	0.366039	0.161744	0.258032	-0.132696	-0.163644	-0.237967	3
PDLIM3	-0.0419894	0.195335	0	-0.368902	-0.406455	-0.60576	0.399037	0.323589	0.324232	0.313293	0.288029	0.244094	3
PEG10	-0.055457	0	0.00867998	-0.481127	-0.654047	-0.817266	0.257461	0.143795	0.161858	-0.0768226	-0.219169	-0.243244	3
PGF	0	-0.181634	0.162693	-0.556004	-0.799114	-0.532633	0.019976	0.00129289	0.287272	0.0337461	-0.0646031	-0.121867	3
PHTF2	-0.114285	0.140109	0	-0.677093	-0.636866	-0.711101	0.0975856	0.171047	0.0565739	-0.420158	-0.493727	-0.516322	3
PKIA	-0.240549	0	0.056407	-0.899918	-0.924227	-0.797542	0.24159	0.338955	0.377677	-0.201352	-0.202395	-0.203382	3
PKMYT1	0.0146305	-0.273425	0	-0.547268	-0.651036	-0.528421	-0.0462418	0.0348739	0.0863199	-0.0721956	-0.0891815	-0.135864	3
PLAU	0.0519882	-0.0746179	0	-0.505881	-0.612818	-0.619088	0.0136332	-0.0524847	-0.176002	-0.323209	-0.360104	-0.369113	3
PLK4	-0.0365709	0.034972	0	-0.615529	-0.573449	-0.59838	0.0306509	0.0464474	0.0471001	-0.160987	-0.125962	-0.202038	3
PLS1	-0.13303	0	0.00900047	-0.773942	-0.596173	-0.485607	0.45171	0.504343	0.49802	0.1999	0.0790183	0.0523913	3
PNO1	-0.0516848	0.0231595	0	-0.574712	-0.59884	-0.531223	0.277	0.366025	0.214465	-0.183877	-0.210166	-0.213332	3
POLA2	-0.0776988	0	0.104408	-0.594655	-0.605873	-0.697917	0.191682	0.251791	0.317983	-0.26883	-0.398862	-0.309189	3
POLQ	0	0.156616	-0.0411833	-0.527512	-0.471397	-0.558029	-0.00389652	0.0396824	0.0469776	-0.177831	-0.161114	-0.166474	3
POLR3G	-0.0659129	0.287591	0	-0.938629	-0.731538	-0.66138	0.242513	0.249643	0.17437	-0.238089	-0.0758699	-0.239456	3
PPFIA2	0.0173411	0	-0.166442	-0.323012	-1.36667	-1.00659	0.412691	0.212447	0.482237	-0.500642	-0.330116	-0.396495	3
PPP1R14C	0.111617	-0.140378	0	-0.533012	-0.552489	-0.538516	0.5259	0.527951	0.429491	0.103233	0.245675	-0.0164517	3
PPP1R16B	0	-0.184897	0.166741	-0.580294	-0.658376	-0.624273	0.426705	0.598796	0.446194	0.536277	0.461099	0.0764267	3
PPP1R1A	-0.0126851	0	0.0231219	-0.575401	-0.908173	-0.861232	0.300188	0.668289	0.206261	0.238624	0.155011	-0.0220583	3
PRELID2	0	-0.0593215	0.0503969	-0.53876	-0.498401	-0.861716	0.330709	0.215946	0.172936	0.158188	0.00121543	0.0477822	3
PRIM1	-0.0552796	0.0029128	0	-0.656386	-0.629449	-0.661571	0.094117	0.111991	0.120507	-0.269934	-0.166892	-0.18911	3
PRIMPOL	0	0.0151241	-0.155534	-0.774286	-0.562998	-0.618471	0.100639	0.0362915	-0.0701919	-0.164739	-0.213776	-0.0884147	3
PRKAR2A	-0.0399016	0	0.115376	-0.828613	-0.736404	-0.799272	0.141908	0.183047	0.169979	-0.555166	-0.502974	-0.615294	3
PRKAR2B	-0.143324	0	0.0764423	-0.655099	-0.794065	-0.793843	0.39604	0.397246	0.31912	0.0407905	-0.0369862	-0.135053	3
PRLR	-0.221325	0.0782933	0	-0.658364	-0.618689	-0.566858	0.148149	0.236759	0.241856	-0.155788	-0.0299892	-0.0599737	3
PRND	0	-0.207748	0.152673	-1.62642	-0.921366	-1.34937	0.403364	-0.570377	-0.304399	0.194343	0.0294137	0.264259	3
PSAT1	-0.0772152	0.0362846	0	-0.619891	-0.615716	-0.458443	-0.216971	-0.202633	-0.188013	-0.392376	-0.324587	-0.304698	3
PSMC3IP	0	0.0128366	-0.023524	-0.810512	-0.661593	-0.713391	0.0977816	0.100276	0.169019	-0.284834	-0.106389	-0.285737	3
PTX3	0.118294	0	-0.0486875	-0.70929	-0.74247	-0.732285	0.393292	0.494724	0.224955	0.0778578	0.0749528	0.0518507	3
PVALB	-0.243286	0.297286	0	-0.709364	-0.720937	-1.0377	0.496603	0.507161	0.0348411	0.14303	-0.92739	-0.406547	3
RAB27B	0.213949	-0.0368686	0	-0.431149	-0.428775	-0.468119	0.825094	0.616833	0.01717	0.252902	-0.0647158	0.0250441	3
RAB28	0	0.0150045	-0.0585466	-0.697104	-0.596792	-0.388579	0.0118694	0.0948504	0.0382251	-0.342156	-0.503518	-0.532908	3
RAB38	0.0413304	0	-0.090852	-0.500915	-0.766306	-0.603459	0.563742	0.680793	0.519519	0.098229	0.329582	0.452947	3
RAD18	-0.0478718	0.114602	0	-0.570867	-0.486879	-0.537321	0.0621263	0.0367467	0.0298695	-0.143169	-0.211581	-0.21418	3
RAD51	0.0237357	0	-0.021313	-0.705771	-0.782456	-0.625709	0.227417	0.320766	0.247273	-0.0491609	0.111702	0.0202482	3
RAD51AP1	-0.0862335	0.0741268	0	-0.655286	-0.523054	-0.564898	0.0943545	0.13013	0.0504442	-0.222563	-0.141842	-0.165994	3
RAET1E	0.308693	0	-0.0076408	-0.480283	-0.738273	-0.72034	0.378462	0.311252	0.220217	-0.404314	-0.423926	-0.744538	3
RASD2	0	-0.109963	0.101001	-0.366328	-0.442434	-0.772867	0.203469	0.117578	0.0567022	-0.230286	0.0232141	-0.206348	3
RASSF5	0.128342	0	-0.0142743	-0.545207	-0.57318	-0.780332	0.00872392	0.0476401	-0.101025	-0.328434	-0.309494	-0.407914	3
RBBP8	-0.0574071	0.0178908	0	-0.630551	-0.554113	-0.615497	0.395002	0.431265	0.383729	0.265333	0.254283	0.174738	3
RBL1	-0.105714	0	0.0193121	-0.690762	-0.603639	-0.788984	0.210007	0.186729	0.128307	-0.00425998	-0.0673314	-0.133092	3
RCOR2	0	-0.168286	0.0716959	-0.673073	-0.597637	-0.563607	-0.367967	-0.30265	-0.0230798	-0.586327	-0.0213708	-0.1589	3
RFC3	-0.0457472	0.111859	0	-0.682843	-0.553354	-0.664701	0.200753	0.233612	0.154329	-0.236671	-0.217769	-0.189463	3
RFC4	-0.0250304	0.0361876	0	-0.611299	-0.589104	-0.629386	0.04884	0.134113	0.0737676	-0.193483	-0.21045	-0.110186	3
RFESD	0.226039	0	-0.535383	-0.709936	-0.765005	-0.780299	-0.405137	-0.110972	-0.247283	-0.46972	0.161953	-0.0750004	3
RFK	0	0.0363924	-0.0145481	-0.53789	-0.484595	-0.433962	-0.0629705	0.00545504	-0.118821	-0.366124	-0.323576	-0.396684	3
RGS17	0.0866489	0	-0.110386	-0.667115	-0.505453	-0.321497	-0.07994	-0.272069	-0.0647873	-0.47886	-0.493156	-0.305423	3
RGS5	-0.24639	0	0.121204	-0.840028	-0.539112	-0.854281	0.108896	0.186753	0.152532	-0.68159	-0.792962	-0.613562	3
RGS9	0	-0.0654242	0.144129	-1.04757	-0.803942	-0.717782	0.24215	0.42729	0.441	-0.672171	-0.552021	-0.486497	3
RHPN2	0.0373553	0	-0.101715	-0.530412	-0.538455	-0.62459	0.235705	0.172023	0.211785	-0.381414	-0.167765	-0.37612	3
RIMS2	-0.180134	0.0740142	0	-0.838852	-0.742855	-0.548003	0.525982	0.586208	0.474753	0.141638	-0.0299515	0.0786298	3
RNASE1	-0.643357	0.203523	0	-0.420186	-0.732034	-0.694365	0.232334	0.415281	0.234152	-0.155604	0.0777209	0.0992297	3
RNASEH2A	-0.104751	0	0.00430508	-0.683046	-0.729382	-0.582275	0.0191499	0.0528928	0.184616	-0.100707	-0.0592913	-0.0854994	3
RND1	-0.489619	0.292759	0	-0.534605	-0.54533	-0.494273	-0.388812	-0.469682	-0.0164552	-0.235798	-0.0245806	0.0983557	3
RNF152	0.0719645	0	-0.0655193	-0.696661	-0.425163	-0.385418	0.119311	0.12213	0.072076	-0.116776	-0.280027	-0.316047	3
RPIA	-0.0989554	0	0.0477247	-0.601466	-0.57339	-0.623607	0.303003	0.369909	0.16551	-0.141709	-0.123223	-0.23152	3
RPP40	-0.0360324	0.137234	0	-0.532213	-0.442861	-0.758899	0.259699	0.195681	0.107148	-0.0392402	0.147533	-0.103549	3
RTKN2	-0.0558575	0.063799	0	-0.623033	-0.48345	-0.510275	0.10441	0.169997	0.12694	-0.0459325	-0.0645644	-0.0221303	3
SAMHD1	0	0.00225764	-0.188541	-0.566707	-0.541361	-0.598432	0.209923	0.173213	0.198317	0.193403	0.0914096	0.113126	3
SAPCD2	0.00110761	-0.135021	0	-0.455795	-0.544087	-0.606134	0.179846	0.121678	0.185917	0.100976	0.0449648	0.0381778	3
SBK2	0.124928	-0.631614	0	-0.856829	-1.02171	-0.456701	-0.247808	-0.178664	-0.341152	-0.375514	-0.232546	-0.286737	3
SBSN	0	0.0909879	-0.186203	-1.08633	-1.44071	-1.09307	0.685393	0.661638	0.13038	-0.260791	-0.324705	-0.559475	3
SCML2	-0.0299919	0	0.0179821	-0.577605	-0.574591	-0.313874	0.198073	0.283186	0.155026	-0.150879	-0.316333	-0.13833	3
SENP2	-0.0839091	0.0550225	0	-0.488285	-0.52381	-0.557331	0.122978	0.167239	0.13478	-0.4275	-0.466695	-0.466136	3
SERPINF1	-0.0685382	0	0.691934	-0.147999	-0.743402	-0.145198	0.547124	0.431037	0.892722	-0.141796	0.690232	0.96747	3
SERTAD4	-0.0425898	0	0.00689355	-0.744406	-0.729982	-0.729561	0.129611	0.138747	0.0839328	-0.459146	-0.504693	-0.46444	3
SGTB	-0.07647	0.0451383	0	-0.616087	-0.496459	-0.621147	0.202067	0.247457	0.0894963	-0.500028	-0.490081	-0.685424	3
SH2D3C	0	-0.31473	0.563931	-1.01512	-0.588568	-0.703052	0.703383	0.361093	0.927095	0.0667194	0.34283	-0.108073	3
SH3GL2	0	-0.00120118	0.0236848	-0.652448	-0.34007	-0.504435	0.0404659	0.199962	0.153327	-0.107553	-0.412262	-0.87742	3
SKA1	-0.0740676	0	0.0734087	-1.05292	-0.960413	-1.06223	0.0736095	0.134311	0.14606	-0.408813	-0.578633	-0.512254	3
SKA3	-0.111174	0.0523288	0	-0.670961	-0.567456	-0.577652	-0.0307603	0.0838278	0.0439584	-0.119078	-0.137271	-0.141467	3
SKIDA1	0	0.0672875	-0.0200409	-0.671112	-1.4871	-0.589273	0.320435	0.0344346	0.305505	-0.0707051	-0.11202	0.288098	3
SKP2	-0.04641	0.0144929	0	-0.696545	-0.675515	-0.6819	0.193494	0.229332	0.223881	-0.0993422	-0.123188	-0.196874	3
SLC16A7	0.063301	0	-0.0352028	-0.670455	-0.471657	-0.726508	0.327692	0.344686	0.054065	-0.235806	-0.342321	-0.459217	3
SLC1A4	0	-0.0832222	0.0574646	-0.621387	-0.630452	-0.582923	-0.109253	-0.158592	-0.0348564	-0.347877	-0.336124	-0.354214	3
SLC25A19	0.0734719	-0.0374568	0	-0.527789	-0.467257	-0.513065	0.32924	0.3219	0.0830986	0.0948299	0.148563	0.0250711	3
SLC25A53	0	0.374835	-0.0211256	-0.424839	-0.21807	-0.464239	-0.0359444	0.125838	0.0740159	-0.0739957	-0.158974	0.235087	3
SLC30A3	0.401738	-0.100481	0	-0.387874	-0.334896	-0.652007	0.270716	0.0997007	-0.0683016	0.0655392	-0.0742047	-0.416402	3
SLC39A6	-0.0251669	0.0566139	0	-0.665531	-0.696997	-0.724158	0.152187	0.124208	0.140872	-0.634689	-0.672713	-0.718934	3
SLC43A1	0.0848321	-0.0340204	0	-0.377814	-0.52917	-0.578609	-0.0383606	0.0502353	-0.0422134	-0.214689	-0.283351	-0.38437	3
SLC43A3	0.0241054	-0.125682	0	-0.546355	-0.636355	-0.692309	0.257551	0.243535	0.143221	-0.125509	-0.214984	-0.359692	3
SLC45A3	0	-0.182006	0.0146918	-0.522244	-0.571879	-0.654714	0.306388	0.326901	0.364366	0.072546	0.00378151	-0.0530258	3
SLC7A2	-0.0262019	0.169552	0	-0.505197	-0.555899	-0.667713	0.383096	0.52152	0.431569	0.117352	0.242793	0.128504	3
SLCO4A1	0.0871563	0	-0.0559617	-0.81559	-0.519018	-0.677996	0.436754	0.347201	0.139985	0.260555	0.128815	0.00689137	3
SMC2	-0.0438848	0.0663447	0	-0.546673	-0.496023	-0.500305	0.0771198	0.0906277	0.0568437	-0.177467	-0.175031	-0.192678	3
SMN1	-0.13779	0.0188256	0	-0.575796	-0.780121	-0.616478	0.224952	0.11333	0.0956158	-0.482688	-0.54011	-0.401699	3
SMN2	0	0.390395	-0.0875759	-0.577219	-0.194843	-0.385036	0.327753	0.426381	0.216145	-0.00628144	-0.225323	-0.265887	3
SMPDL3B	0.252342	-0.00957609	0	-0.338614	-0.424436	-0.510267	0.36252	0.205156	0.127292	0.0164051	0.132493	-0.0793634	3
SNAPC1	-0.0127146	0.105894	0	-1.31759	-1.0522	-1.16517	1.41321	1.53955	1.41799	-0.112647	-0.0819915	-0.135544	3
SNCA	0.13415	0	-0.226728	-0.608024	-0.841057	-1.05053	0.441645	0.49004	0.255683	-0.262966	-0.259409	-0.552931	3
SNRPD3	0	0.0730516	-0.00510125	-0.53938	-0.538328	-0.573356	0.148335	0.160085	0.0979871	-0.407341	-0.385945	-0.505146	3
SNX22	0	0.0967885	-0.153148	-0.739447	-0.673277	-0.351269	-0.218493	-0.00625871	-0.112976	-0.0765086	-0.505362	-0.293098	3
SOBP	0	-0.0294085	0.385344	-0.359771	-0.19763	-0.522916	0.392864	0.57586	0.769253	0.291673	0.296464	0.28133	3
SPC24	-0.141035	0	0.136327	-0.593987	-0.474218	-0.441492	0.051186	0.0894522	0.020837	-0.138655	-0.162665	-0.169161	3
SPC25	-0.0586307	0.117464	0	-0.624724	-0.526887	-0.683148	0.0738355	0.192082	0.0692315	-0.186429	-0.189301	-0.179092	3
SPIN4	0	0.0364063	-0.0251416	-0.512258	-0.533428	-0.539502	0.407078	0.276357	0.280252	-0.177009	-0.11717	-0.131029	3
SPSB4	-0.117291	0.00700241	0	-0.772621	-0.584453	-0.694336	-0.0828121	-0.0908036	0.04603	-0.546177	-0.4522	-0.253163	3
SPTB	0.0261845	0	-0.0897971	-0.659286	-0.641942	-0.642826	0.121479	0.0080996	0.0940695	-0.571028	-0.520447	-0.626764	3
STK31	-0.335382	0.201165	0	-1.00714	-0.98491	-1.25948	0.296625	0.265415	0.425295	-0.11567	-0.158096	-0.16123	3
STX11	-0.0527948	0.0906772	0	-1.63528	-1.29368	-1.35243	0.736851	0.337615	0.487107	-0.087119	-0.00582386	-0.220754	3
STYK1	-0.139908	0.195776	0	-1.19856	-0.708499	-0.683831	0.0833956	-0.176733	0.120009	-0.502384	-0.30891	-0.407729	3
SUSD4	-0.074756	0	0.0953896	-0.689021	-0.651395	-0.450796	0.008554	0.0189693	0.308353	-0.298816	-0.175396	0.092388	3
SYT11	0.0368314	-0.0712674	0	-0.983746	-0.991229	-1.07639	0.215348	0.24269	0.325676	-0.666042	-0.721137	-0.640669	3
SYT17	0	-0.00999739	0.0369642	-0.750718	-0.756323	-0.453607	-0.00573254	0.188508	0.253722	-0.43568	-0.326829	-0.175415	3
SYT7	0.111351	0	-0.297402	-0.799591	-0.724865	-0.406038	-0.0473711	0.0215147	-0.0284788	0.190559	0.232599	-0.0528416	3
TAF1A	0.0207768	0	-0.182836	-0.590342	-0.409091	-0.748766	0.0104793	-0.00369394	-0.0391268	-0.257614	-0.329901	-0.591274	3
TAF5	-0.0943175	0.0335136	0	-0.545367	-0.431171	-0.545573	0.0539586	0.179592	0.0808247	-0.162149	-0.158303	-0.125868	3
TBC1D30	0.0647459	-0.0225884	0	-0.403292	-0.510133	-0.773649	0.185742	0.0137983	0.187738	-0.0579576	-0.0188786	0.108723	3
TCF15	0.211511	0	-0.0818346	-0.342159	-0.532184	-0.693543	0.244311	0.0761576	0.320539	-0.358846	0.231628	-0.31282	3
TCF19	0.0512034	-0.0465817	0	-0.492075	-0.583099	-0.569	0.189801	0.189794	0.189475	0.0279477	-0.000670374	-0.00294828	3
TFAM	-0.133026	0.0627469	0	-0.55505	-0.49743	-0.5258	0.0675475	0.0509259	-0.0083831	-0.403798	-0.390295	-0.462866	3
TGFBR3	0	0.0972891	-0.0811303	-0.563471	-0.554127	-0.508255	0.477695	0.350144	0.286327	-0.0639893	-0.274745	-0.187777	3
TGM1	-0.0814642	0.000603755	0	-0.584561	-0.487066	-0.551484	0.717169	0.772041	0.760125	0.0336258	0.0610581	-0.055168	3
THRB	-0.0656605	0.0325568	0	-0.789115	-0.765906	-0.722237	0.444079	0.392846	0.5611	-0.0658556	0.067264	-0.282347	3
TIPIN	-0.117945	0.0492145	0	-0.67821	-0.537163	-0.561954	0.297102	0.268938	0.239605	-0.0761386	-0.17644	-0.0221635	3
TLX1	0.306799	0	-0.128022	-0.671711	-0.610753	-0.261777	0.544818	0.508761	0.537761	0.413472	-0.233507	0.106851	3
TMC5	0	0.0540701	-0.430553	-0.774097	-0.843776	-0.939891	0.17257	0.371609	0.157653	0.190276	0.232179	0.395654	3
TMEFF1	0	0.187042	-0.244012	-1.0417	-0.631273	-1.40853	0.375237	0.533017	0.471581	0.000851902	0.057995	0.442492	3
TMEM132E	0.143688	-0.136755	0	-0.954915	-1.01105	-1.02948	0.2877	-0.062526	-0.212528	-0.392268	-0.506195	-0.657829	3
TMEM74	0.170649	0	-0.000219264	-0.7092	-0.508136	-0.568054	0.295117	0.307539	0.289951	0.3193	0.425786	0.204683	3
TMPO	-0.108294	0.0505184	0	-0.545166	-0.559622	-0.567835	0.0653383	0.118564	0.0746479	-0.258308	-0.238513	-0.270428	3
TMSB15A	0.0226083	-0.0217786	0	-0.790556	-0.841895	-0.94102	0.115528	0.38629	0.147758	-0.254054	-0.215152	-0.337349	3
TMTC3	-0.168435	0	0.0722016	-0.748629	-0.710347	-0.73213	0.191435	0.184372	0.191248	-0.554104	-0.664259	-0.748402	3
TNFRSF13C	0.127038	-0.0598644	0	-0.498749	-0.659788	-0.595054	0.280249	0.0924325	0.0767212	-0.163952	-0.277616	0.146996	3
TNFRSF8	0	0.0898849	-0.212102	-0.787557	-0.821862	-0.78568	0.870604	0.934761	0.672407	0.770468	0.557445	0.413993	3
TNNT2	-0.0143497	0.0629573	0	-0.627986	-0.640758	-0.496593	0.267631	0.253693	0.224958	0.0122468	-0.0101925	-0.068927	3
TOP2A	-0.108444	0.0240251	0	-0.712762	-0.646139	-0.697557	0.0220935	0.0401285	0.0629472	-0.356069	-0.327542	-0.290588	3
TRABD2A	0.115699	0	-0.128417	-0.557253	-0.46054	-0.629949	0.451604	0.54641	0.485585	0.51372	0.462976	0.286242	3
TRIM54	0.247811	0	-0.222356	-0.58087	-0.977586	-0.707691	0.44025	0.402146	0.0308711	-0.697079	-0.342555	-0.59763	3
TRIP13	-0.0798312	0.0678329	0	-0.583286	-0.662325	-0.630436	0.339758	0.40049	0.312557	0.200455	0.126614	0.132494	3
TRPA1	-0.102798	0.00635421	0	-0.43482	-0.796599	-0.750346	0.152427	-0.0475288	-0.210454	0.0865001	0.108149	-0.0518624	3
TRPC3	0.0779832	-0.0630844	0	-0.589717	-0.646269	-1.27825	0.482078	0.371442	0.57334	-0.0332359	-0.0380646	0.0538307	3
TSEN15	-0.0674341	0.154269	0	-0.625908	-0.560141	-0.658404	0.232258	0.282504	0.107817	-0.299144	-0.199524	-0.339024	3
TSPAN7	-0.292827	0.273289	0	-1.26673	-0.361396	-0.300475	-0.259209	0.602794	0.24016	0.544061	-0.491596	0.135737	3
TTF2	0	-0.05994	0.0245936	-0.454817	-0.437317	-0.599874	0.201892	0.206654	0.1702	-0.0357928	-0.065476	-0.100024	3
TTPA	-0.129221	0.0327933	0	-0.949815	-1.18892	-1.17373	0.136519	0.235492	0.255731	-0.565057	-0.331251	-0.271275	3
TUBA3C	0.0256022	-0.0370366	0	-0.665842	-0.70222	-0.783348	0.248961	0.325471	0.278088	-0.140682	-0.075954	-0.127132	3
TUBA4A	-0.0488261	0	0.226619	-0.428987	-0.538693	-0.290304	0.151734	0.305706	0.443934	-0.0401117	0.0969901	0.193691	3
TXNIP	-0.0758456	0	0.166479	-0.594422	-0.48391	-0.586668	-0.413715	-0.206962	-0.253359	-0.300488	-0.198607	-0.0101032	3
TYMS	-0.0628319	0	0.0442404	-0.509509	-0.512446	-0.49688	0.143468	0.131827	0.124398	-0.260104	-0.230657	-0.215705	3
UBBP4	0	-0.0880066	0.00920171	-0.871602	-0.785351	-0.772151	0.381725	0.43133	0.448803	-0.652536	-0.673608	-0.509294	3
UBE2C	0	-0.0554657	0.0778481	-0.497557	-0.5228	-0.579866	0.0323602	0.126764	0.131653	-0.0526644	-0.119143	-0.0316951	3
UBE2S	0	-0.0689898	0.00396121	-0.524766	-0.549868	-0.550787	0.251844	0.328212	0.320804	0.00536193	0.00296077	-0.0330077	3
UBE2T	0.0421672	0	-0.008612	-0.515785	-0.527951	-0.606199	0.146235	0.103166	0.0871389	-0.168545	-0.119523	-0.149973	3
UCHL5	-0.155613	0.138136	0	-0.638835	-0.419712	-0.554805	0.110554	0.115864	0.0257416	-0.185453	-0.115814	-0.113962	3
UGT8	-0.0302549	0	0.0175569	-0.630086	-0.590307	-0.685542	0.209988	0.310701	0.265401	0.0126101	0.00648659	-0.0410763	3
USP1	-0.14526	0.085591	0	-0.604965	-0.579944	-0.581752	0.0897297	0.144	0.0734488	-0.246772	-0.242922	-0.222285	3
VRK1	-0.0205593	0.159408	0	-0.703829	-0.425687	-0.566817	0.234101	0.160543	0.0801753	-0.0945255	0.0643081	-0.10299	3
WDHD1	-0.0502002	0.0252036	0	-0.569546	-0.57227	-0.605029	0.0978222	0.138787	0.0786026	-0.137165	-0.125727	-0.110904	3
WDR76	-0.130977	0	0.0354441	-0.784175	-0.697855	-0.579979	0.170035	0.222427	0.233935	-0.0343138	-0.0679328	-0.0646261	3
WNT10B	-0.0583381	0.0367849	0	-0.532901	-1.05627	-0.523791	0.200276	0.402212	0.242884	0.0900241	0.234919	0.168713	3
WNT7B	0	-0.566416	0.225134	-1.44563	-0.957669	-1.22847	0.0982102	0.21577	0.481913	-0.320295	0.223064	0.209593	3
XK	0.109951	0	-0.173748	-0.611702	-0.786922	-1.00627	0.180337	0.0896804	0.0770567	-0.29725	-0.599971	-0.335308	3
XRCC2	-0.0158805	0	0.192062	-0.614599	-0.484863	-0.468067	0.114547	0.0351609	0.162231	-0.0911938	-0.164488	-0.351846	3
XRCC3	0	-0.0991414	0.0209431	-0.527794	-0.485116	-0.717977	0.0404758	0.0714266	0.0952157	-0.089076	-0.0191108	-0.0421493	3
ZBED4	-0.08393	0.0567102	0	-0.498712	-0.5613	-0.495132	0.00897407	0.123491	0.0417041	-0.561848	-0.587337	-0.487712	3
ZDHHC2	-0.106367	0.0101534	0	-0.559299	-0.514479	-0.606693	0.139926	0.156297	0.138834	-0.339801	-0.35194	-0.446148	3
ZFP30	0.0595129	-0.133077	0	-0.879736	-0.619942	-0.63321	0.48437	0.478143	0.406753	-0.402205	-0.226424	-0.157457	3
ZFP82	0	-0.00173466	0.129256	-0.686543	-0.619366	-0.479014	0.221619	0.361096	0.340521	-0.43452	-0.439299	-0.453763	3
ZNF367	-0.100516	0.0616282	0	-0.996506	-0.896557	-0.950143	0.253231	0.31287	0.196855	-0.452906	-0.463385	-0.564493	3
ZNF385B	-0.0259146	0	0.223134	-0.00719473	-1.06597	-0.757956	0.141259	0.35502	-0.201382	-0.354229	0.15373	0.367399	3
ZNF385D	-0.35177	0	0.129849	-0.704281	-0.669659	-0.519248	0.699509	0.590169	0.893805	0.889054	0.323155	0.850367	3
ZNF45	-0.142386	0.0199509	0	-0.70517	-0.615973	-0.789174	0.0739555	0.150874	0.113977	-0.425071	-0.540294	-0.559018	3
ZNF488	0	-0.0110957	0.128824	-0.832303	-0.486642	-0.682166	-0.117597	0.169039	0.348649	-0.462671	-0.160068	0.01472	3
ZNF492	0.175033	0	-0.119453	-0.521217	-0.847607	-0.573943	-0.0251619	0.0765347	-0.296555	-0.293325	-0.221285	-0.343737	3
ZNF566	-0.209102	0	0.110917	-0.553785	-0.626212	-0.798709	0.251924	0.391927	0.187045	-0.327674	-0.0680591	-0.247201	3
ZNF575	0	0.0826164	-0.0176068	-0.322291	-0.682596	-0.435681	0.408975	0.144416	0.090148	0.0712824	0.313944	0.19955	3
ZNF620	0	0.00993142	-0.176609	-1.01031	-0.905884	-0.976225	0.079895	0.244246	0.120129	-0.582625	-0.541193	-0.590026	3
ZNF850	0.0846545	0	-0.0177298	-0.818047	-0.489599	-0.597762	0.189942	0.232019	0.181729	-0.130491	-0.00983066	-0.169022	3
ZWILCH	-0.0322839	0.091869	0	-0.595227	-0.54552	-0.635353	0.286577	0.312223	0.177176	-0.0580837	0.00561673	-0.0533291	3
ZWINT	-0.0709346	0	0.038696	-0.608639	-0.550899	-0.54887	0.103447	0.159437	0.151586	-0.181276	-0.134513	-0.113687	3
AC010536.1	0	0.157521	-0.38069	-0.765248	-0.730666	-0.9171	-0.351826	-0.245503	-0.485515	-0.524831	-0.215301	-0.0179855	4
ACOX2	-0.276454	0.270146	0	-1.19304	-2.076	-1.72859	-0.418669	-0.63839	-0.812047	-0.498604	-1.12029	-1.31648	4
ACSBG1	0.180236	0	-0.0118689	-0.707416	-0.650808	-1.34063	0.138529	-0.192601	-0.399187	-0.299659	-1.24745	-1.15803	4
ADIPOR1	-0.0218446	0	0.0343074	-0.639282	-0.725812	-0.731835	0.0802944	0.133148	0.0613874	-0.734366	-0.733593	-0.859247	4
AGAP2	-0.0215678	0	0.0668159	-0.577715	-0.502083	-0.499218	-0.399279	-0.378947	-0.319344	-0.503068	-0.54513	-0.548518	4
AGGF1	-0.0469538	0.135294	0	-0.573014	-0.53321	-0.592799	-0.0524308	-0.0609715	-0.0931554	-0.867099	-0.807641	-0.902875	4
AKAP7	0.12318	0	-0.1335	-0.62497	-0.433821	-0.600679	-0.22531	-0.0212353	-0.143065	-0.325896	-0.475517	-0.578327	4
ALDH1L2	-0.226307	0.120074	0	-0.735177	-0.561453	-0.545811	-0.398369	-0.284431	-0.129009	-0.389054	-0.452915	-0.359494	4
ALG10B	-0.0362603	0.1469	0	-0.612137	-0.355124	-0.556881	-0.0419682	-0.0037738	-0.0477401	-0.687492	-0.701223	-0.617583	4
ANGPT4	0	-0.0802299	0.276928	-0.742692	-0.810524	-0.450768	-0.335774	-0.814246	-0.242196	-0.785658	-1.05831	-1.01629	4
ANKRD2	0.271726	-0.260413	0	-1.75167	-0.598634	-0.906121	0.110995	-0.405021	-0.181309	-1.51593	-0.661222	-1.94599	4
ANP32E	-0.0825136	0	0.0416315	-0.97716	-0.832773	-0.882515	0.0637813	0.0951143	-0.00828448	-0.722393	-0.660504	-0.779726	4
ARFIP2	0	-0.0239236	0.0558405	-0.723168	-0.707305	-0.728643	-0.0613595	-0.0472926	-0.0109134	-0.921893	-0.862514	-0.927976	4
ARHGAP22	-0.181905	0.0396264	0	-0.887121	-0.692792	-0.387938	-0.666288	-0.156719	-0.3925	-0.54652	-0.912479	-0.702122	4
ASNS	0	-0.00346853	0.0616915	-0.55538	-0.630589	-0.561183	-0.480587	-0.405865	-0.42378	-0.683441	-0.706258	-0.642322	4
B3GNT5	0	0.0476715	-0.15893	-0.911618	-0.89467	-1.01129	0.157843	0.26349	0.246059	-0.884543	-0.876729	-0.841677	4
BCR	-0.116105	0.280395	0	-0.592917	-0.598946	-0.270317	-0.0567742	-0.714633	-0.430951	-0.96799	-0.438456	-0.752714	4
BEST1	0	0.347316	-0.435902	-0.903633	-1.0246	-0.77906	-0.153299	-0.623546	-0.464412	-0.552293	-0.597863	-0.705112	4
C16orf72	-0.0416828	0	0.0274988	-2.01808	-1.88192	-2.13541	-0.0402629	0.0103203	-0.00702467	-2.33246	-2.40004	-2.36851	4
C19orf71	0.157133	0	-0.16907	-0.762353	-0.727949	-0.365825	-0.864252	-0.43425	-0.462432	-0.335635	-0.424856	-0.532261	4
C3	0.289235	0	-0.186739	-0.529126	-0.719492	-0.777339	-0.878209	-1.13106	-1.02226	-1.14309	-1.17839	-0.986808	4
CA5B	0	0.261073	-0.000744459	-0.483939	-0.462288	-0.329402	-0.0670115	-0.278093	-0.21456	-0.364752	-1.15978	-0.384642	4
CASP1	0	0.0455017	-0.435823	-0.474287	-0.678918	-1.27271	-0.535542	-0.390049	-0.599459	-0.33809	-0.50596	-1.35747	4
CATSPER3	0	-0.938324	0.0580213	-1.21487	-1.18121	-1.46138	-0.859881	-0.992635	-1.39864	-1.27084	-2.10947	-1.52536	4
CCL24	0	-0.0260593	0.213075	-0.862492	-0.85859	-0.604934	-0.584226	-0.665039	0.0435477	-0.920191	-0.40753	-0.136993	4
CCM2L	-0.210614	0	0.222759	-0.474312	-0.383459	-0.628634	-0.0217275	-0.439394	-0.0375872	-0.625221	-0.557452	-0.485252	4
CCNT1	-0.108851	0.063569	0	-0.534359	-0.5053	-0.507616	-0.0554096	-0.0728334	-0.0534746	-0.656825	-0.674588	-0.791971	4
CCSAP	-0.149785	0.0674874	0	-0.916565	-0.823526	-0.893049	0.0285511	0.0245476	0.0610999	-0.624943	-0.747224	-0.663182	4
CD274	0	0.109647	-0.162367	-0.570765	-0.35873	-0.973936	0.298579	-0.0833377	-0.354073	-0.501631	-0.737234	-0.628984	4
CDC5L	-0.00622857	0.0240835	0	-0.945557	-0.923927	-1.066	-0.0335982	-0.0108143	-0.0591195	-0.942094	-1.00683	-1.089	4
CENPQ	0	0.170386	-0.0627769	-1.13346	-1.02209	-1.22115	0.0385431	0.0928318	-0.0848105	-1.00559	-1.08454	-1.09083	4
CHAC1	0	-0.177365	0.0820986	-0.873913	-0.717411	-0.644084	-0.499403	-0.441642	-0.460111	-0.729218	-0.577978	-0.470583	4
CHI3L1	-0.0686415	0	0.0485414	-0.513647	-0.576002	-1.43376	-0.0816759	-0.719026	-0.877287	-0.637783	-0.829612	-0.387653	4
CHRNA9	-0.00188655	0.0191498	0	-0.738405	-0.500716	-0.577393	-0.512322	-0.308796	-0.497896	-1.19594	-0.67507	-0.328368	4
CNOT11	0	-0.0397199	0.0606574	-0.857881	-0.856066	-0.949336	-0.0237396	-0.0215797	-0.030171	-1.01807	-0.995008	-1.12462	4
COL13A1	0.0108088	0	-0.0410871	-0.422154	-0.405886	-0.87401	0.106938	0.076861	-0.0935875	-0.64927	-0.842178	-1.10423	4
CSF2	0	0.126383	-0.0418174	-1.8255	-0.368895	-1.92474	-0.367532	-0.978403	-1.21118	-1.35207	-2.02957	-1.28956	4
CSRP3	0.0140296	0	-0.341002	-0.657342	-0.508279	-0.666471	-0.276238	-0.313625	-0.577276	-0.694047	-0.474743	-1.32105	4
CST7	0.394466	-0.170826	0	-0.839985	-0.805535	-1.0553	0.167135	-0.137909	-0.00971347	-0.600615	-0.539347	-1.29599	4
CSTA	-0.00402957	0	0.0191791	-0.71372	-0.848377	-0.599372	-0.689373	-0.585333	-0.433146	-0.687399	-0.613035	-0.766861	4
CTBP2	-0.0293543	0.0887479	0	-0.63931	-0.640884	-0.708741	0.0360731	0.0400127	-0.0256867	-0.750168	-0.68102	-0.754371	4
DAB1	0.18355	0	-0.13789	-2.15217	-0.734523	-1.5237	-0.0793259	-0.693032	-0.377075	-1.08816	-0.65945	-0.208008	4
DENND2A	0	-0.0654354	0.0102988	-1.41051	-1.04145	-1.43323	-0.0142685	0.0303872	0.142975	-0.864905	-0.980838	-0.629157	4
DENND6A	-0.0944286	0.0725699	0	-1.12861	-1.00731	-1.18703	-0.127391	-0.0692491	-0.19934	-1.50129	-1.46839	-1.70841	4
DEPDC1	-0.0443456	0.148228	0	-1.58034	-1.50309	-1.61971	0.0470878	0.124455	0.0909997	-1.30007	-1.24805	-1.30927	4
DESI2	-0.0625397	0.052293	0	-1.21692	-1.20765	-1.27097	-0.0299053	0.0362123	-0.0262866	-1.25078	-1.30772	-1.24562	4
DET1	0.0295241	-0.0560049	0	-1.1278	-0.979149	-0.939415	0.247034	0.0346723	0.19854	-0.94385	-0.974666	-1.27474	4
DNAH3	0.391056	-0.365688	0	-1.22952	-0.535265	-1.04509	-0.315511	0.0858098	-0.535489	-0.857337	-1.13665	-1.5155	4
DOK4	0.0229915	-0.0057344	0	-0.643914	-0.74743	-0.763012	0.0377455	0.0279669	-0.00389953	-0.849927	-0.940479	-0.819571	4
DSCC1	-0.129216	0.0302541	0	-1.0883	-1.07042	-1.03402	-0.0907577	-0.0347848	-0.10292	-0.73975	-0.590203	-0.706269	4
ECI2	0	0.0276988	-0.0471926	-0.640503	-0.683446	-0.834627	0.0167674	0.108392	0.119307	-0.738898	-0.624281	-0.611947	4
ECM2	-0.192235	0	0.222013	-0.924422	-0.744902	-0.900346	-0.302532	-0.274666	-0.304507	-0.340945	-0.669078	-0.433128	4
EDEM2	0	-0.168156	0.00365683	-0.665585	-0.707151	-0.573424	-0.00316527	-0.145115	-0.00711077	-0.822374	-0.845322	-0.771043	4
ELAVL4	-0.250346	0.100425	0	-1.16513	-1.45304	-1.04025	-0.418272	-0.178639	0.223379	-0.759593	-1.03135	-0.822921	4
ERC1	-0.0853324	0.115144	0	-0.701304	-0.58657	-0.676143	0.0643394	0.0499925	0.0844023	-0.796375	-0.6353	-0.651347	4
EREG	-0.237698	0.0334409	0	-0.495376	-0.442355	-0.742808	0.115644	-0.31139	-0.193882	-0.555087	-0.769874	-0.951108	4
FAM153A	0.183757	-0.0679423	0	-1.40669	-0.708065	-1.07322	0.205202	-0.239744	-0.470528	-0.556511	-0.891933	-0.428017	4
FAM153B	0	0.248875	-0.421795	-0.892204	-0.702191	-1.19542	-0.428521	-0.504059	-0.393083	-0.867104	-0.894723	-0.37748	4
FAM167A	0	-0.199888	0.00205578	-1.19686	-1.19581	-1.42789	0.129226	-0.192111	-0.0282785	-0.511751	-0.73297	-0.500454	4
FAM167B	0	0.0900304	-0.94521	-1.04716	-0.872131	-1.66153	-0.901799	-0.835273	-0.685494	-0.924837	-1.78716	-1.26894	4
FGF21	0.0380392	-0.125537	0	-0.896518	-0.889368	-0.560114	-1.22667	-0.662847	-0.613121	-1.24418	-1.06001	-0.823611	4
FLG	-0.251803	0.443699	0	-2.50572	-2.07696	-2.37501	0.546228	0.168053	0.527923	-1.17514	-1.02875	-0.980147	4
FOXA3	0.178047	0	-0.39349	-0.704189	-0.95284	-0.528649	-0.501264	-0.0360262	-0.693319	-0.917552	-0.789285	-0.924746	4
FSIP2	0	0.919276	-0.00841535	-0.791704	-0.388954	0.0839987	-0.657295	-0.847305	-1.35095	-0.941196	-1.52578	-0.901557	4
FUT1	0.132586	-0.203789	0	-0.676605	-0.815903	-0.595441	-0.839375	-0.779693	-0.679133	-1.24522	-1.29478	-1.509	4
FUT9	0	0.112964	-0.191838	-1.04604	-0.961422	-1.50392	0.224072	0.0517032	0.033447	-0.452363	-0.419903	-1.22187	4
FXN	-0.0561381	0.0392436	0	-0.818705	-0.851447	-0.894174	0.0945773	0.150405	0.0531252	-0.576566	-0.773806	-0.611978	4
G0S2	0.153753	0	-0.136091	-0.825237	-0.905392	-0.848846	-0.603961	-0.49494	-0.557097	-1.02171	-0.759792	-0.900681	4
GABRG1	0	0.0864194	-0.205573	-1.0886	-1.1493	-1.24319	0.112211	0.0400925	-0.123835	-0.433009	-0.664888	-1.0413	4
GALNT8	-0.456782	0.108768	0	-1.09462	-0.708268	-1.16938	-0.0247985	-0.16015	0.0503538	-0.614816	-1.0775	-0.698184	4
GLRX	0	0.00963503	-0.101739	-0.944995	-0.914157	-1.18965	-0.195848	-0.209109	-0.45834	-1.3306	-1.55578	-1.68412	4
GMFG	-0.328922	0.469608	0	-0.846877	-1.19256	-1.33767	0.109034	0.337403	-0.267468	-1.60726	-0.832857	-0.849453	4
GPM6A	-0.469948	0.682718	0	-0.933705	-1.31452	-0.567715	0.27859	0.57479	0.144197	-0.259334	-1.66898	-0.778006	4
GPR4	0.186473	0	-0.0686344	-0.747984	-0.844183	-1.0047	-0.141014	-0.266349	-0.224379	-0.540907	-0.682554	-0.556929	4
GPR65	0	0.00864114	-0.105295	-1.04483	-1.36603	-1.46847	-0.349872	-0.432676	-0.608961	-1.41489	-2.57036	-2.02486	4
GPSM3	0.0962622	0	-0.0451839	-0.596453	-0.538069	-0.83842	-0.0432608	-0.0412793	-0.0637649	-0.671533	-0.666074	-0.691413	4
GRIN2D	0	0.0172177	-0.0245008	-0.786327	-0.984315	-1.01487	0.0562072	-0.112481	0.0916281	-0.815677	-0.320593	-0.707084	4
GYG1	0.0487363	-0.0340401	0	-1.01279	-1.19669	-1.25955	0.0129567	0.0948305	-0.107262	-1.25265	-1.39368	-1.39046	4
HAPLN2	0.281514	0	-0.0202684	-1.31192	-0.858474	-0.519954	-0.788511	-1.58599	-0.705852	-0.923085	-0.995565	-0.903255	4
HES7	0	-0.196497	0.0972595	-1.3769	-0.699885	-0.777205	-0.585635	-0.609246	-0.103697	-0.647274	-0.83651	-1.19977	4
HIGD1A	-0.0228281	0.0981439	0	-1.75235	-1.66461	-1.68624	0.0758946	0.0671507	-0.00152756	-1.68997	-1.57756	-1.77601	4
HMGCLL1	0	0.261858	-0.673118	-1.04327	-0.933005	-0.72325	0.223731	-0.304796	0.34505	-0.34056	-1.54406	0.194947	4
IGBP1	0.00520855	0	-0.0664106	-1.02819	-0.977181	-1.12034	-0.204854	-0.203238	-0.17258	-1.48189	-1.4712	-1.54853	4
IGF2BP1	0	-0.0129811	0.163662	-0.539841	-0.525239	-1.14026	0.0225499	-0.102811	0.109755	-0.561026	-1.27207	-0.628433	4
IL13RA2	-0.00478085	0.11321	0	-0.66209	-0.4729	-0.853589	-0.815149	-1.21554	-1.01919	-2.26995	-2.48207	-2.93844	4
IL1R1	0.00233856	0	-0.145418	-0.575341	-0.587021	-1.00749	-0.109044	-0.23093	-0.385543	-0.490288	-0.700597	-0.925252	4
IL24	0.0322085	0	-0.275483	-1.0226	-1.12443	-1.33592	0.46053	0.606363	-0.30019	-0.353696	-0.646392	-1.42402	4
INHBE	-0.237056	0	0.181943	-1.5454	-1.55905	-0.971408	-1.34716	-1.0521	-1.05437	-1.83856	-2.57293	-1.63996	4
IQCD	0	0.052345	-0.250562	-0.671735	-0.603591	-0.995638	-0.126442	-0.112008	-0.152866	-0.396738	-0.489267	-0.37387	4
IRAK2	-0.412658	0	0.0530495	-1.041	-0.596688	-1.00462	-0.232544	-0.287369	-0.178348	-0.519908	-0.594569	-0.699549	4
KCNK13	0	-0.285188	0.121438	-0.806452	-0.927565	-0.644003	-0.37323	-0.330515	0.0548491	-0.93855	-0.801203	-0.612751	4
KCNN4	0.0238846	-0.120193	0	-0.604839	-0.688937	-0.572122	-0.0949742	-0.18382	-0.200796	-0.473351	-0.422052	-0.542839	4
KIF21B	0	0.00523787	-0.0554903	-0.959415	-0.894413	-1.06442	-0.178255	-0.286496	-0.170042	-0.447967	-0.399849	-0.284854	4
KIFC1	0.018558	-0.0191798	0	-1.2944	-1.27297	-1.3252	0.107434	0.126046	0.147535	-0.898894	-0.961111	-0.924402	4
KLK1	-0.393456	0	0.455509	-1.07934	-0.638751	-0.870841	-0.280718	-0.460057	-0.077254	-1.2698	-0.839863	-0.879467	4
KLK6	0	-0.155726	0.0170483	-0.560737	-0.595313	-0.680845	-0.197904	-0.318211	-0.147671	-0.703283	-0.619887	-0.63735	4
KRT15	0.432259	-0.169798	0	-0.778663	-0.780405	-0.754685	-0.491313	-0.608948	-1.06694	-1.63467	-1.16936	-1.40446	4
LARS	-0.0745128	0.0463945	0	-0.858964	-0.877955	-0.801952	-0.056398	-0.00580344	-0.024447	-0.901215	-0.83013	-0.845841	4
LRRN4	0.398902	-0.0245815	0	-0.553163	-0.715547	-0.917677	-0.233986	-0.103293	0.11581	-0.796475	-0.587873	-0.736768	4
MAGEL2	0	-0.188296	0.000672841	-0.696796	-0.676963	-0.740301	-0.256367	-0.4861	-0.113327	-0.90911	-1.01206	-0.828622	4
MAP3K5	0	0.135407	-0.156516	-0.415491	-0.550317	-0.518201	-0.308366	-0.480845	-0.567233	-0.627075	-0.729847	-0.530745	4
MDFIC	0	0.0821221	-0.113256	-1.14071	-1.12265	-0.957137	0.0930711	0.0346867	-0.00821813	-0.964344	-1.0947	-1.03473	4
MELK	-0.103815	0.0315246	0	-1.17802	-1.22637	-1.28217	-0.000671753	0.100844	0.0523616	-0.925204	-0.904743	-0.920071	4
MID1	-0.658649	0.100502	0	-1.30825	-1.03433	-1.04546	-0.442479	-0.636407	-0.0845455	-1.1932	-0.967117	-0.337128	4
MMP1	-0.212966	0	0.152847	-2.1236	-1.50634	-2.26542	-1.48566	-1.4014	-1.32063	-2.08304	-2.87611	-3.14054	4
MMP9	0	-0.204502	0.124292	-0.543799	-0.588695	-0.423531	-0.806602	-0.728709	-0.596989	-0.753332	-0.685308	-0.567289	4
MPZ	0.111419	-0.145731	0	-0.707072	-0.648351	-0.860905	-0.199407	-0.381668	-0.136153	-0.713895	-0.407197	-1.10303	4
MRPL51	-0.000277921	0.0668982	0	-1.18985	-1.18133	-1.36826	0.160074	0.202685	0.15849	-1.05068	-1.01747	-1.10691	4
MSH2	-0.000363598	0.144366	0	-1.09495	-1.05269	-1.11881	0.155144	0.194544	0.146752	-0.799376	-0.855344	-0.834843	4
MT2A	0.128619	-0.0993188	0	-0.6933	-0.733474	-0.91759	0.03011	0.0605759	-0.0462016	-0.565198	-0.52428	-0.668171	4
MUC4	-0.272691	0	0.00910438	-1.24901	-1.00408	-0.849482	-0.417221	-0.331008	-0.498293	-0.425106	-0.72572	-1.22796	4
NAT16	0	-0.0155351	0.0824458	-0.325907	-0.707382	-0.654931	-0.398091	-0.387142	-0.481782	-0.566538	-0.761593	-0.861499	4
NFS1	-0.0937826	0.0345957	0	-0.694814	-0.901212	-0.776658	-0.151534	-0.0211297	-0.213095	-0.800383	-0.868661	-0.895052	4
NTF4	-0.074141	0	0.181708	-0.824111	-0.704778	-0.457578	-0.122706	-0.370216	-0.18668	-1.10553	-0.760732	-0.35728	4
NUDT15	-0.148841	0.0637578	0	-1.74142	-1.62198	-1.71307	0.042677	0.0774686	0.0832745	-1.76293	-1.60267	-1.65386	4
OLAH	0	0.112297	-0.140714	-0.947595	-0.625863	-0.834272	-1.26619	-0.967437	-1.34628	-1.9079	-2.14557	-1.94618	4
OSTC	-0.0411854	0	0.00879471	-0.642588	-0.599652	-0.626418	0.0284469	0.0959987	-0.0499584	-0.796942	-0.722708	-0.783024	4
PADI3	0	0.533124	-0.221048	-1.09339	-0.678128	-0.216952	-0.0112599	-0.170174	0.0767123	-0.303925	-0.47285	-0.776252	4
PAPPA2	-0.00188602	0.0572459	0	-0.496612	-0.406591	-0.575102	-0.720872	-0.460543	-0.695504	-1.29341	-1.26901	-1.32206	4
PARD6B	0.0396332	-0.0298771	0	-0.515645	-0.59866	-0.618066	-0.155591	-0.0124506	0.109911	-0.55367	-0.828144	-0.576476	4
PCDH17	-0.221142	0.0715957	0	-0.770624	-0.783241	-0.962798	-0.201793	-0.113493	-0.182352	-1.28806	-1.2237	-1.11748	4
PDE7A	-0.208966	0.0676948	0	-0.891416	-0.947523	-0.718736	-0.0260407	0.0234633	0.0145531	-0.757303	-0.71976	-0.593673	4
PEX5L	-0.217891	0.395478	0	-1.23823	-1.35667	-0.827381	-1.07567	-1.20096	-0.571637	-1.74284	-1.6964	-2.41607	4
PHOSPHO1	0.322968	-0.304946	0	-0.562583	-0.655366	-0.282317	-0.658911	-0.227641	-0.430891	-0.891846	-0.643101	-0.0404433	4
PLEKHA6	0	0.0417472	-0.0694043	-0.865661	-0.43408	-0.993918	0.351307	0.163992	-0.0343771	-0.776138	-0.459136	-1.8524	4
PLEKHF2	-0.161406	0.201979	0	-0.715255	-0.739041	-0.928658	-0.0390715	0.0105975	-0.257073	-0.989376	-0.967725	-0.991218	4
PNLIPRP3	0	0.64194	-0.37872	-0.588033	-0.674572	-1.20181	0.308178	-0.236178	-0.926977	-0.868362	-2.08101	-1.7318	4
POU2F2	-0.075829	0	0.0374333	-0.524377	-0.479492	-0.483095	-0.516847	-0.57409	-0.468714	-0.817732	-0.824867	-0.759997	4
PRKAR1A	-0.0209326	0.0594392	0	-1.16349	-1.10912	-1.13541	0.0549473	0.0179074	0.00458467	-1.409	-1.45969	-1.46882	4
PRTFDC1	-0.00287013	0.0759817	0	-1.14252	-0.922767	-0.809131	-0.44852	-0.632166	-0.511856	-1.26916	-1.24306	-1.10189	4
PTCHD4	-0.354439	0	0.0557676	-1.04319	-1.31614	-0.822074	-0.310327	-0.307539	-0.0575652	-0.949682	-0.978263	-0.683236	4
PTGIR	-0.041254	0.092719	0	-0.864119	-0.961633	-0.755128	-1.05549	-0.928134	-0.744166	-1.2957	-1.7661	-2.2762	4
PTGS2	0.0425929	-0.083407	0	-0.412253	-0.568001	-0.681987	-0.320802	-0.773967	-0.668496	-0.724044	-1.65732	-1.46727	4
PTPN7	0	-0.310114	0.121304	-0.857571	-0.839537	-1.12222	-0.175219	-0.310497	-0.0895901	-0.945041	-1.66242	-1.51954	4
PTPRN2	0	0.168438	-0.142824	-0.455837	-0.596079	-0.563906	0.179418	-0.0393473	-0.13682	-0.375175	-0.833434	-1.02345	4
PXDNL	-0.287697	0.0251759	0	-1.28689	-0.68496	-1.47757	-0.919784	-0.100298	-0.0448404	-1.58899	-1.10708	-1.08742	4
RAB39B	-0.269702	0.0878372	0	-0.789108	-0.693139	-0.764499	-0.0987765	0.0385999	-0.0620401	-0.664684	-0.645363	-0.517578	4
RAD54B	-0.244043	0	0.0264609	-0.686599	-0.664365	-0.631965	-0.435406	-0.167473	-0.487322	-0.279665	-0.382986	-0.309428	4
RASGRP2	0	-0.0258748	0.0710914	-0.474322	-0.545003	-0.508193	-0.663176	-0.0231849	-0.378202	-0.71106	-0.402575	-0.497821	4
RBM11	-0.434214	0	0.121361	-0.822172	-0.920076	-1.05098	-0.00920478	-0.156477	-0.272383	-0.728515	-0.98066	-1.02113	4
REEP3	0	0.0647617	-0.035479	-0.635061	-0.604766	-0.719121	0.0206881	0.0308658	0.00970877	-0.692734	-0.809505	-0.917157	4
RELL1	-0.0732113	0	0.0634641	-1.02597	-0.789561	-0.888918	-0.146373	0.00361624	-0.076451	-0.862584	-0.895082	-1.14944	4
RHEBL1	0.341992	-0.0428593	0	-0.561419	-0.856271	-0.887144	-0.111822	-0.171893	-0.452134	-0.428138	-0.594627	-0.510599	4
RIOK2	-0.102339	0.101146	0	-1.24741	-1.18573	-1.17728	-0.0427622	-0.0314237	-0.0281824	-1.28935	-1.17372	-1.2128	4
RNF41	0	-0.0168414	0.0340237	-1.29062	-1.21337	-1.14238	-0.0273278	0.0251905	-0.0200905	-1.47958	-1.45741	-1.47955	4
ROR1	-0.0871729	0.0117189	0	-0.542499	-0.58663	-0.628953	-0.374802	-0.473231	-0.349411	-0.297521	-0.287464	-0.176535	4
RSAD2	0.253958	-0.127875	0	-0.611865	-0.236591	-1.0172	-0.705223	-0.521188	-1.45703	-0.73693	-1.08943	-2.22573	4
SAA1	0	0.0587184	-0.125578	-0.922471	-0.765343	-1.38355	0.034625	0.0200378	-0.234562	-0.856867	-0.854159	-1.1977	4
SAA2	0.283551	0	-0.487828	-0.652851	-0.843272	-1.61395	-0.119659	-0.458414	-0.757136	-0.829672	-1.68294	-1.68452	4
SACM1L	0	0.0505029	-0.0805181	-0.662923	-0.693429	-0.734392	0.114325	0.123908	0.00350938	-0.88637	-0.844788	-0.923173	4
SCN3A	-0.19517	0.0526044	0	-0.98101	-0.851663	-1.19596	-0.0850512	0.274215	0.0940921	-1.00156	-1.15892	-1.03421	4
SLC27A6	0	0.21073	-0.0171828	-0.47705	-0.450969	-0.954498	-0.432853	-0.319236	-0.462636	-0.599564	-0.609697	-0.662988	4
SLC4A8	0	0.0770711	-0.0508012	-0.902618	-0.855903	-0.985308	-0.0412472	-0.0238083	0.206177	-0.736015	-0.568651	-0.568622	4
SLC7A11	-0.157675	0.0815333	0	-0.87126	-0.78012	-0.69533	-0.131268	-0.13551	-0.10396	-0.564573	-0.508464	-0.395909	4
SLC8A1	0.214918	0	-0.130823	-1.1461	-1.02937	-1.86701	0.0614611	-0.338289	-0.128637	-0.601956	-0.214244	-0.317641	4
SNCB	0	-0.251295	0.132438	-1.10771	-0.801757	-0.981562	-0.102908	-0.332095	-0.290431	-1.09506	-1.56788	-0.572764	4
SPDEF	0.24003	-0.46831	0	-1.07315	-1.45416	-1.15938	-0.094024	-0.895349	0.0196236	-1.14994	-0.618148	-0.96967	4
SPINT2	0	-0.209942	0.279412	-0.798025	-0.632545	-0.449548	-0.252467	-1.29512	-1.11095	-1.42882	-1.08513	-1.12536	4
SRPX	0	-0.0453218	0.0169859	-1.90192	-1.82491	-1.84037	-0.334913	-0.482103	-0.461999	-1.98025	-2.05126	-2.10758	4
SSPN	0.0477849	0	-0.246784	-0.651353	-0.677736	-0.383448	-0.553683	-0.503874	-0.316866	-0.393271	-0.531996	-0.324881	4
SSR1	-0.0158942	0	0.0156622	-0.589874	-0.5364	-0.57279	0.0102099	-0.0115379	-0.01496	-0.673113	-0.790623	-0.731113	4
STIL	0	-0.0125005	0.0645622	-1.27601	-1.2849	-1.44334	0.136801	0.149594	0.103705	-1.01216	-1.00098	-1.03321	4
STOX1	0.470713	0	-0.039133	-0.557402	-0.592035	-1.32142	0.299165	0.227814	0.338661	-0.616448	-0.922369	-0.884714	4
SYNM	0	0.0535232	-0.143869	-0.424702	-0.709327	-0.472494	-0.0255269	-0.0131517	-0.00646031	-0.591594	-0.431962	-0.679461	4
TCEAL2	0.0955169	0	-0.216091	-0.706459	-0.91069	-0.775783	-0.256506	-0.25341	-0.238194	-0.45966	-0.652521	-0.560611	4
TEK	0.0198934	0	-0.452991	-1.72799	-1.24237	-1.53862	0.550246	0.232139	-0.0231121	-0.995439	-1.15239	-1.59888	4
TENM1	-0.468175	0.145953	0	-1.09436	-0.323293	-1.34908	-0.30015	-0.887321	-0.358624	-1.07867	-0.703402	-1.89794	4
TEX19	0.0941395	-0.177638	0	-2.09427	-1.51031	-2.16458	-0.34818	0.144196	0.086167	-1.41705	-1.23375	-1.12545	4
TEX29	0.0527566	0	-0.424135	-0.687169	-2.68098	-1.50098	-0.504579	-0.0968478	-0.382022	-0.573656	-1.2602	-1.79855	4
THAP5	-0.0211817	0.181356	0	-0.704351	-0.631854	-0.715701	0.0349462	0.0911119	0.0878137	-0.680471	-0.752568	-0.748935	4
TMEM139	-0.172464	0	0.0982946	-1.50065	-0.981637	-0.868501	0.615257	-0.0292997	-0.311823	-0.955514	-0.832116	-0.922234	4
TMEM169	0.266473	-0.226673	0	-0.708684	-0.836921	-0.263558	-0.312473	-0.7744	-0.375295	-0.548211	-0.745717	-1.34466	4
TMEM71	-0.0616164	0.0572431	0	-0.95928	-1.16251	-1.30366	-0.261285	-0.306161	-0.511623	-1.26778	-1.37677	-1.7743	4
TMPRSS2	0	-0.207817	0.263751	-0.544761	-0.389547	-1.16944	-1.16313	-1.13683	-0.880471	-1.43812	-1.18435	-0.951417	4
TRABD2B	-0.0567135	0.151886	0	-0.88547	-0.865008	-0.763887	-0.0849052	0.00324358	0.0651301	-0.520655	-0.752107	-0.500846	4
TRPM8	0.136956	0	-0.123886	-0.723621	-0.41978	-0.634096	-0.20617	-0.298027	-0.670462	-1.31829	-0.698537	-0.765473	4
TSKU	0	-0.147631	0.0241728	-0.852228	-0.938832	-1.05411	-0.137915	-0.0698919	-0.0994287	-1.15936	-1.12289	-1.13508	4
TTC1	0	0.0361804	-0.0188936	-0.92607	-0.914294	-1.12931	0.068977	0.129568	0.00897966	-1.12359	-1.01302	-1.34262	4
TXLNB	-0.0887911	0.531087	0	-0.239026	-0.54574	-0.562722	-0.167282	-0.331838	-0.583725	-1.05206	-1.02521	-2.33042	4
UHRF1BP1	-0.0404283	0.0684332	0	-0.676452	-0.693142	-0.753072	-0.0930078	-0.102543	-0.0228835	-0.629986	-0.572237	-0.503742	4
VAT1L	-0.0647464	0.08119	0	-1.05857	-1.09535	-1.18886	0.167157	0.132403	0.155618	-0.659503	-0.650442	-0.605796	4
VLDLR	-0.0866182	0.015973	0	-1.55595	-1.52251	-1.6611	-0.0838761	-0.0683549	-0.110651	-1.58228	-1.49282	-1.50436	4
VSTM1	-0.181355	0.190471	0	-0.442937	-0.765471	-0.644158	-0.304056	-0.186068	0.0190067	-0.391296	-0.333782	-0.71054	4
XIRP1	0	-0.123089	0.158855	-1.12502	-0.985088	-1.47614	0.217597	-0.60217	-0.0376016	-2.06128	-1.54102	-2.83992	4
ZNF283	-0.0739166	0.193599	0	-1.61453	-1.17572	-1.58391	0.474317	0.459517	0.431155	-1.12751	-0.92688	-0.888777	4
ZNF404	-0.0266303	0.0654614	0	-0.744393	-0.565854	-0.541725	-0.104193	-0.042674	-0.0735882	-0.585335	-0.652437	-0.591907	4
ZNF726	-0.0830683	0	0.15102	-0.85936	-0.515441	-0.929664	-0.422493	-0.626606	-0.147825	-0.634017	-0.648829	-0.766598	4
ZNF93	-0.0799798	0	0.252297	-0.499484	-0.554027	-0.953124	-0.171904	-0.753691	-0.246896	-0.97157	-0.567336	-0.650592	4
7SK	-0.185575	0	0.427433	0.908675	0.88754	0.742405	-0.263986	-0.400123	-0.386021	1.02347	-0.288797	-0.0488302	not_clustered
A1BG	0	0.0847937	-1.14873	-1.55794	0.090784	-0.487229	-0.77226	-0.00520258	-0.545929	-0.0590959	-0.0995287	-1.73146	not_clustered
A1BG-AS1	-0.0215659	0.0858045	0	0.112334	0.0872035	0.137247	-0.250046	-0.0528082	-0.0485169	-0.0202051	0.13641	0.201892	not_clustered
A2M-AS1	0.177355	0	-0.019851	-0.0191622	-0.434271	-0.111093	-0.0596359	0.197823	-0.245079	0.0195568	0.190378	-0.0778466	not_clustered
A4GALT	0	-0.341107	0.260714	-0.378792	0.655334	0.292755	0.377508	-0.211638	0.0630784	-0.334912	-0.0793459	-0.0621988	not_clustered
AAAS	0.0280939	-0.15597	0	-0.108045	-0.157772	-0.145914	-0.124132	-0.106578	-0.0802317	-0.0537071	-0.081405	-0.144197	not_clustered
AACS	-0.00697878	0	0.0486665	0.205851	0.19345	0.296973	0.0986429	0.101586	0.0951015	0.192825	0.238486	0.199182	not_clustered
AACSP1	0	-0.150678	0.142181	-0.39374	-0.169433	-0.231086	-0.534833	-0.527773	-0.487121	-0.588791	-0.732777	-0.168974	not_clustered
AADAT	0	-0.0108595	0.16773	0.114425	0.0539522	0.0771697	0.117853	0.14698	0.0647734	0.157523	0.157822	0.2079	not_clustered
AAGAB	0	0.152822	-0.0484282	-0.0291636	0.0190778	-0.106889	0.0474176	0.128688	0.0146345	0.0438169	0.0664091	0.0217441	not_clustered
AAK1	-0.129762	0.107669	0	0.224457	0.216926	0.244076	-0.0805991	-0.138356	-0.00487405	0.0276941	0.110062	0.13906	not_clustered
AAMDC	-0.0994509	0	0.165433	0.354265	0.305758	0.296721	0.17696	0.132438	-0.0198171	-0.232906	0.135039	0.274703	not_clustered
AAMP	0	-0.00998082	0.00118695	0.00836878	0.0298974	-0.00853404	0.161475	0.145827	0.138204	0.110914	0.177723	0.105651	not_clustered
AAR2	0.0346184	-0.10441	0	0.0668364	-0.0247413	-0.0181305	0.0809703	0.155069	0.0858909	0.115227	0.080964	0.125478	not_clustered
AARD	0	0.0821011	-0.0595429	-0.0590607	-0.0654989	-0.0691667	0.051993	0.162477	0.0788872	0.487944	0.333404	0.384862	not_clustered
AARS	0.0655775	0	-0.00966474	-0.139406	-0.211281	-0.178758	-0.101342	-0.117077	-0.110979	-0.221243	-0.253713	-0.285322	not_clustered
AARS2	-0.0421557	0	0.0114178	0.0438875	0.204932	0.139035	-0.216436	-0.308918	-0.215279	-0.122282	-0.0734234	0.0461566	not_clustered
AARSD1	0	-0.13849	0.0497895	0.0454663	0.209635	0.0238818	-0.0882006	-0.349345	-0.394399	0.155205	-0.135601	0.00891668	not_clustered
AASDH	-0.0777285	0.0851467	0	0.0316896	0.115932	-0.0216	0.10221	0.0382449	-0.113719	-0.0658559	0.120903	-0.0705332	not_clustered
AASDHPPT	-0.193124	0.00960255	0	-0.334361	-0.227991	-0.296604	0.0304363	0.019691	0.000537015	-0.205722	-0.179094	-0.206398	not_clustered
AASS	0.122899	-0.148642	0	-0.0588441	-0.0570474	-0.137259	-0.303204	-0.32946	-0.348202	-0.364201	-0.591036	-0.384856	not_clustered
AATF	0.00486987	-0.0311812	0	-0.163067	-0.139926	-0.155925	0.102917	0.130205	0.0819764	0.118943	0.167166	0.0784833	not_clustered
AATK	-0.560822	0.0559327	0	0.0283977	0.723196	0.379575	0.221837	0.385426	0.251724	-0.400285	0.37371	0.477603	not_clustered
ABCA1	-0.00519068	0.297983	0	0.291326	0.295771	0.352315	-0.994556	-1.09843	-1.14519	-0.813862	-0.660886	-0.485459	not_clustered
ABCA11P	-0.136515	0	0.871565	0.119342	-0.736924	0.600934	0.605045	0.643352	-0.0435966	0.236917	-1.15507	0.41686	not_clustered
ABCA13	0	0.0877389	-0.0563	-0.581948	-0.462862	-0.245384	0.572103	0.569639	0.557884	0.187368	0.193099	0.276099	not_clustered
ABCA2	0.070467	-0.0250914	0	-0.0475473	-0.0421418	-0.0774405	0.0131834	-0.0818451	0.0920188	0.063149	-0.0862598	0.00927094	not_clustered
ABCA3	0.377381	0	-0.0640412	-0.302917	-0.151523	-0.303075	0.508008	0.517208	0.551471	0.374801	0.710276	0.658886	not_clustered
ABCA4	0	-0.0371905	0.0476056	0.186055	0.158946	-0.224268	-0.443826	-1.21147	-0.444207	-0.355972	-0.189529	-0.567134	not_clustered
ABCA5	0.0534662	-0.0493799	0	0.16863	0.329295	0.114854	0.110502	-0.118435	-0.348804	0.251457	0.269967	0.0819889	not_clustered
ABCA7	-0.0275345	0.05003	0	0.618028	0.517821	0.430264	-0.391966	-0.262875	-0.0894278	0.0424754	0.0865122	0.317202	not_clustered
ABCB1	0	0.110537	-0.109819	-0.50297	-0.316358	-0.542815	0.171242	0.142854	0.0585365	-0.152472	-0.166174	-0.179169	not_clustered
ABCB10	-0.0614368	0.0714004	0	-0.104214	-0.148522	-0.220273	0.189969	0.202179	0.117298	0.027645	-0.0362021	-0.178765	not_clustered
ABCB10P1	0	0.0276879	-0.505074	0.563657	0.892302	0.10933	-0.412292	-0.307656	-1.20133	0.0246758	-0.143931	-0.430936	not_clustered
ABCB10P4	0	0.185962	-1.00558	-1.00097	-0.607734	-1.55139	-3.68569	-3.68166	-3.64821	-3.64102	-1.81598	-1.09379	not_clustered
ABCB4	-0.0140622	0.311285	0	0.0421301	0.113046	0.115461	-0.0568051	-0.139131	-0.212922	0.0251709	0.0192147	0.186087	not_clustered
ABCB5	0	0.119701	-0.290716	0.282299	0.270794	-0.468871	0.142769	0.272279	0.0972288	-0.282171	-0.466782	-0.570386	not_clustered
ABCB6	0.424181	-0.298391	0	0.386568	0.775737	0.882862	0.423032	-0.145511	-0.176067	-0.343682	1.14718	0.186273	not_clustered
ABCB7	-0.0864537	0.0452618	0	0.141911	0.11439	0.150913	-0.0217007	-0.011133	-0.0902842	-0.0974512	-0.0211701	-0.0893697	not_clustered
ABCB8	0	-0.291775	0.0368139	0.116163	-0.0263109	0.103591	-0.279059	-0.218519	-0.276605	-0.160231	-0.0345512	0.00987817	not_clustered
ABCB9	0	-0.0909449	0.0959787	0.14572	0.03655	0.124913	-0.88108	-0.841343	-0.775681	-0.461313	-0.485051	-0.307899	not_clustered
ABCC1	0	0.0422597	-0.0135839	0.16617	0.126879	0.0920729	0.217247	0.189509	0.29581	0.330353	0.362812	0.449434	not_clustered
ABCC10	0	-0.161143	0.0182194	0.136774	0.12272	0.24393	-0.312521	-0.495035	-0.381919	-0.284553	-0.324835	-0.282267	not_clustered
ABCC2	0.10429	0	-0.118472	0.0125814	0.123715	0.109771	-0.291875	-0.345601	-0.474426	-0.263189	-0.250548	-0.0688726	not_clustered
ABCC4	0	0.00726999	-0.050583	-0.0135915	-0.0420396	-0.148356	0.275204	0.238289	0.189	0.409542	0.320205	0.30781	not_clustered
ABCC5	-0.0172177	0	0.0464636	-0.00430902	0.0332296	0.00354771	0.0508185	-0.0204955	0.113484	-0.0201313	-0.159544	-0.0153107	not_clustered
ABCC6P1	-1.07977	0.49792	0	0.109191	0.717054	0.486356	0.113743	-0.177237	-0.14211	-0.494574	0.0503392	0.273626	not_clustered
ABCC6P2	0.0243169	-1.36115	0	0.0871265	0.950211	0.894572	-0.555524	-1.1379	0.135003	0.239458	0.54267	0.42022	not_clustered
ABCC8	-0.00959252	0	0.152936	-0.271447	-1.04352	0.0967564	-0.521014	-0.0447082	0.359297	-0.839447	-0.779246	0.124019	not_clustered
ABCC9	-0.174244	0.160295	0	-0.0201165	0.306843	-0.0210808	0.348277	0.458573	0.109575	0.0377481	0.416445	0.33379	not_clustered
ABCD1	0.0585323	-0.16197	0	0.251435	0.0898979	0.340062	-0.292354	-0.291424	-0.111512	-0.0604328	-0.0205128	-0.0066998	not_clustered
ABCD2	0	0.312427	-0.343415	0.62376	-0.0347107	0.414552	0.325313	0.204171	-0.377931	0.331494	0.303045	-0.554224	not_clustered
ABCD3	-0.159859	0.02538	0	-0.192342	-0.147271	-0.0742765	-0.00574658	0.0316932	-0.0311581	-0.00253449	-0.0670701	-0.021906	not_clustered
ABCD4	0	0.00476077	-0.0321517	0.344949	0.33414	0.340942	-0.213774	-0.147796	-0.148015	0.00814806	0.0439729	0.113716	not_clustered
ABCE1	-0.0657861	0.0590506	0	-0.311178	-0.356724	-0.28461	0.203601	0.255474	0.159077	0.0591898	0.0506525	0.037203	not_clustered
ABCF1	-0.00202111	0.0518438	0	0.0286314	-0.00147094	0.0322114	0.140742	0.161777	0.135387	0.118604	0.137762	0.144565	not_clustered
ABCF2	0.110797	-0.112565	0	-0.194375	-0.220619	-0.32434	0.105423	0.161914	0.173941	-0.0892006	-0.0174182	-0.153218	not_clustered
ABCF3	0.0279003	-0.101681	0	0.0673289	0.0907796	0.14362	0.0130012	-0.0304663	0.0603288	0.174727	0.136995	0.203195	not_clustered
ABCG1	0.0268018	-0.010764	0	0.33761	0.273604	0.313608	-0.355059	-0.365566	-0.365158	-0.272357	-0.104095	-0.180487	not_clustered
ABCG4	-0.200618	0	0.433988	0.498547	0.705934	0.217806	0.602039	-0.302548	0.857663	0.927193	0.450197	0.660593	not_clustered
ABHD1	-0.428576	0	0.12124	-0.4127	0.61853	0.926804	-0.232109	0.907834	-2.08413	-0.642185	1.22803	1.35182	not_clustered
ABHD10	-0.0428254	0.0467256	0	-0.161759	-0.141962	-0.0964109	0.298896	0.228462	0.259048	0.130703	0.224945	0.245348	not_clustered
ABHD11	0	-0.157034	0.0797609	-0.0363271	-0.0139185	-0.0503175	-0.00371008	0.0166019	0.118813	0.00145147	0.140656	0.148921	not_clustered
ABHD12	0	-0.0473683	0.0200273	0.213504	0.0811394	0.0384964	0.0747663	0.0110303	-0.0110526	0.0728996	0.151924	0.0253225	not_clustered
ABHD13	-0.179672	0.0743374	0	-0.0678405	-0.0656636	-0.00511612	-0.00150038	-0.0225773	0.018388	-0.06667	-0.111538	-0.0482548	not_clustered
ABHD14A	0	-0.153123	0.0358894	0.020271	0.0550649	0.0312844	-0.036494	-0.0199137	-0.208786	-0.163246	0.353422	0.117402	not_clustered
ABHD14B	0.0874262	-0.0980046	0	0.111095	0.0642528	0.0635366	-0.041694	-0.00279983	-0.071305	0.137757	0.0767422	0.0183716	not_clustered
ABHD15	0.0306382	-0.20145	0	0.37878	0.26527	0.15284	-0.0383185	0.038455	-0.00921555	0.233184	0.221783	0.208644	not_clustered
ABHD16A	0	0.00710517	-0.0756672	0.458578	-0.0595225	0.236613	-0.132545	0.190909	0.184446	0.0907701	0.123672	0.156405	not_clustered
ABHD17A	0.130004	-0.0573069	0	0.114732	0.0690398	0.0503952	0.0308547	-0.0694498	0.0413356	0.0619264	0.0551637	0.175246	not_clustered
ABHD17AP5	-0.247715	0	0.178858	-0.458392	0.0510874	-0.535846	-0.0444684	-0.0908906	-0.0709899	-0.151179	-1.35757	-0.587491	not_clustered
ABHD17B	-0.0847983	0.0828552	0	-0.38242	-0.415334	-0.346058	0.0494332	-0.0434109	-0.0941012	-0.523093	-0.609244	-0.408832	not_clustered
ABHD17C	-0.140142	0.105585	0	-0.18431	-0.231964	-0.0891137	0.126639	0.108146	-0.000298049	0.255382	0.214502	0.0238406	not_clustered
ABHD18	0.352435	-0.114285	0	-0.11498	0.278035	-0.0863776	0.10611	0.16507	0.15967	0.173289	0.00675692	0.249508	not_clustered
ABHD2	-0.0232087	0.138033	0	-0.0958262	-0.123497	-0.109422	-0.0119729	-0.017711	-0.0575428	-0.288843	-0.235752	-0.193078	not_clustered
ABHD3	-0.085526	0	0.159065	-0.217323	-0.0484121	-0.245026	0.303065	0.392374	0.34794	0.316992	0.219442	0.0857148	not_clustered
ABHD5	0.0765992	0	-0.052371	0.0481752	-0.0543833	-0.0196804	0.112518	0.1036	0.0775147	0.0726521	0.0727702	0.019324	not_clustered
ABHD6	0.0863265	0	-0.0492337	-0.0808088	-0.125749	-0.0690177	0.106038	-0.096848	-0.183259	-0.0716375	0.0210704	0.000488211	not_clustered
ABHD8	0.0666603	-0.0856731	0	0.127568	0.170297	0.0834178	-0.454268	-0.210774	-0.158818	-0.29732	-0.0619887	-0.0936175	not_clustered
ABI1	-0.0753328	0	0.0102154	0.199458	0.235196	0.198214	-0.0632121	-0.0149	-0.120096	0.156032	0.0566746	0.0551874	not_clustered
ABI2	-0.0583522	0	0.0123468	-0.184939	-0.217502	-0.117034	0.0240555	0.0298601	0.0641126	-0.106354	-0.119963	-0.122373	not_clustered
ABITRAM	-0.00739277	0	0.0314567	-0.222445	-0.31709	-0.260709	0.0650158	0.0559309	0.0396002	-0.32266	-0.208919	-0.268749	not_clustered
ABL1	-0.0119548	0	0.11141	0.128055	0.101046	0.133611	0.0489963	0.0877214	0.110328	0.099267	0.196456	0.194441	not_clustered
ABL2	-0.0156192	0.326282	0	0.152844	0.164982	0.0447198	0.178927	0.0840539	-0.0480797	-0.10526	-0.0211187	-0.230594	not_clustered
ABLIM1	-0.0365132	0.109158	0	0.254528	0.224023	0.249697	0.136273	0.111747	0.079839	0.239968	0.234175	0.234334	not_clustered
ABLIM2	0	0.169304	-0.221865	-0.316438	-0.366865	-0.233566	0.220733	-0.350865	0.0803048	-0.451482	-0.174668	-0.737417	not_clustered
ABLIM3	-0.341396	0.0421747	0	-0.248719	-0.312156	-0.0950394	-0.341165	-0.292964	-0.222541	-0.497538	-0.278883	-0.240984	not_clustered
ABR	0	-0.0115128	0.103203	0.309599	0.25567	0.365906	-0.297925	-0.214384	-0.190079	-0.0626835	-0.0205043	-0.032577	not_clustered
ABRACL	0	0.015468	-0.131717	-0.00298789	0.106144	-0.137796	0.0849868	0.120892	-0.326084	-0.067809	-0.129431	-0.439438	not_clustered
ABRAXAS1	-0.0945813	0.0804957	0	0.0687312	0.104166	0.0600354	-0.0407021	0.00135965	-0.21856	-0.103934	-0.111293	-0.0922599	not_clustered
ABRAXAS2	0	0.0213832	-0.0107867	0.136625	0.0767608	0.0197002	0.10792	0.136592	0.0541044	0.0903151	0.0484557	-0.116768	not_clustered
ABT1	-0.129719	0.0551947	0	0.0498452	0.0976759	0.0483396	-0.075096	0.0564651	0.00673984	0.0972498	0.14691	-0.00712219	not_clustered
ABTB2	-0.0294821	0.0936499	0	-0.27503	-0.0222219	0.162195	0.286631	0.19448	0.378678	0.362866	0.532567	0.57101	not_clustered
AC000068.1	0.342514	0	-0.0228056	0.567135	0.373191	0.0520072	-0.0174525	-0.174748	0.132448	-0.2405	0.341708	-0.0997817	not_clustered
AC000123.3	-0.132841	0.185303	0	-0.524653	0.586092	0.338599	0.797134	-1.23447	-1.01778	-1.46232	0.223667	-0.106947	not_clustered
AC002116.2	0	0.149599	-0.0067563	-0.502826	-0.46829	-0.957895	0.355472	-0.0621927	0.221373	-0.503744	-0.152834	0.614313	not_clustered
AC002310.1	0.0749264	-0.326837	0	-0.299311	0.256029	-0.233651	-0.172818	0.0513306	-0.38314	-0.261226	-0.141327	-0.863061	not_clustered
AC002456.1	-0.0230437	0.0787151	0	0.881632	0.990977	1.03843	0.100917	-0.172102	-0.848453	0.333025	0.0236324	0.55799	not_clustered
AC002467.1	-0.18714	0	0.0508084	0.0557693	0.063646	-0.200992	0.225949	0.0138108	-0.0298153	0.0198818	0.0388231	-0.429421	not_clustered
AC002524.1	0	-0.558709	0.167068	-0.477484	0.0339932	-0.700994	-0.0210663	-0.518501	-0.470074	-0.388892	-0.404932	-0.303952	not_clustered
AC003092.1	0	0.0229014	-0.328601	-0.317669	-0.289076	-1.31026	-0.421581	-0.579693	-1.41364	-0.621249	-1.2165	-1.8118	not_clustered
AC003102.1	0.577674	-0.100321	0	0.669458	0.788681	0.527526	-0.566563	-0.707955	-0.934455	0.33471	-0.0838812	-0.241892	not_clustered
AC003681.1	0.982895	0	-0.362117	-0.929467	0.660586	-0.723263	-1.83531	-0.828008	-0.173621	-0.754862	-1.69049	1.25005	not_clustered
AC004083.1	0.116492	0	-0.129645	0.776995	-0.129645	-0.0651413	0.734123	0.877599	0.937373	1.54581	1.12041	1.70211	not_clustered
AC004130.2	-0.113271	0	0.142634	0.55591	0.354768	0.232294	0.282116	0.234644	0.632662	-0.109382	0.0385715	0.280978	not_clustered
AC004148.1	-0.0163405	0	0.261836	0.237623	-0.0947017	-0.097061	0.343075	0.645685	-0.401208	0.0707253	0.406628	0.568225	not_clustered
AC004156.1	0.232448	0	-2.55153	1.27524	1.30929	1.01681	-1.04589	-0.12202	-0.0433298	-1.03207	0.0374144	0.290211	not_clustered
AC004233.2	-2.19892	0	0.782307	-0.410226	-1.69059	-2.49603	0.595768	-1.01276	0.182827	-1.18628	-3.45883	-0.15535	not_clustered
AC004241.1	0.28633	-0.0899541	0	-0.173382	0.519976	-0.332959	-0.438133	0.094219	-0.154998	-0.275354	-0.230445	-0.606551	not_clustered
AC004241.3	-0.18509	0.33765	0	-0.0632224	-0.590545	-0.0361216	0.521121	0.707951	0.354157	-0.530733	-0.00013376	-0.737851	not_clustered
AC004408.2	0.0214677	-0.264565	0	0.209291	0.0233158	-0.217309	-0.450302	-0.169705	-0.543444	-0.499936	-0.567415	-0.60733	not_clustered
AC004453.1	0	-0.0413403	0.00766069	-0.197919	-0.303856	-0.223854	-0.0851409	0.232158	-0.270747	-0.39985	0.258563	-0.106665	not_clustered
AC004466.1	0	1.16926	-1.63153	-0.827757	-0.795523	0.722651	-0.11322	0.304587	-0.254807	0.0521466	-1.21307	0.580668	not_clustered
AC004477.1	0	0.0479389	-0.239679	-0.406189	-0.0469361	-0.903712	-0.615007	-0.351728	-0.51232	-0.298022	-0.873023	0.100139	not_clustered
AC004585.1	0	0.1839	-0.0083935	0.197592	0.196138	-0.465936	-0.396521	-0.561059	-0.115243	-0.726209	-1.28578	-0.833558	not_clustered
AC004674.1	0.114219	0	-0.127541	-0.127541	0.802931	-0.0640291	-0.127541	-0.123451	-0.0894226	-0.0821094	0.0177926	-0.00079273	not_clustered
AC004674.2	1.28362	0	-0.127877	-0.127877	-0.127877	-0.0642066	-0.127877	-0.123777	0.939585	-0.0823337	0.0178451	-0.000795038	not_clustered
AC004801.2	0.0653536	0	-1.00645	-0.886595	-0.746468	-0.612374	0.559036	-0.202204	-0.199985	-2.03849	-1.83043	-0.265821	not_clustered
AC004803.1	-0.0573352	0	0.105851	0.101865	0.0740961	0.185778	-0.381762	-0.322145	-0.26116	-0.1571	-0.18587	-0.0931302	not_clustered
AC004812.2	0.184825	-0.120086	0	0.0107714	-0.0716006	-0.127589	-0.000145128	0.0419414	0.161287	-0.0513372	-0.238205	-0.30299	not_clustered
AC004816.1	0	-0.031285	0.0487484	-0.102087	-0.150002	-0.176596	0.104125	0.139717	0.0396248	-0.199571	-0.136604	0.0387543	not_clustered
AC004817.3	0.129164	0	-0.316819	0.887854	0.724982	0.436941	-0.607876	-1.0853	-1.0837	-0.385172	-0.95202	-1.14379	not_clustered
AC004825.2	0.303318	-0.233478	0	-0.155497	-0.401132	-0.569704	0.28061	0.087395	0.0451367	-0.449301	-0.422526	-1.01384	not_clustered
AC004835.1	0.221211	-0.205124	0	0.33316	-0.357845	0.190643	1.07863	1.16763	0.782009	0.916494	0.913974	0.619415	not_clustered
AC004846.1	0.131528	0	-0.0252552	0.22027	-0.0990647	0.109849	0.0173264	-0.0767169	0.0361403	0.121374	0.448634	0.180581	not_clustered
AC004854.2	0	0.477413	-0.127591	0.428313	0.953195	1.03711	-0.11856	-0.0155604	0.0137525	0.4191	0.125622	-0.0369069	not_clustered
AC004890.2	-0.00707723	0	0.355145	0.723654	0.882687	0.793416	-0.358557	-0.589215	-0.298282	0.125966	-0.173512	-0.112206	not_clustered
AC004908.2	0.143618	0	-0.471738	-0.720353	-0.386971	-0.821165	-0.623642	-1.58151	-0.953637	-1.72684	-1.64704	-1.00413	not_clustered
AC004917.1	0.620649	-0.357922	0	0.48606	0.453671	0.577364	0.382224	0.31237	-0.504923	0.0801503	-0.372875	-0.359607	not_clustered
AC004918.4	0	0.890653	-0.513707	0.773419	1.10983	0.841877	-0.476716	-1.02813	-0.288004	-0.22356	0.255503	0.363518	not_clustered
AC004943.2	0.00490606	0	-0.106609	-0.584703	-0.535696	-0.671515	0.0180478	0.0304495	0.0470095	-0.503765	-0.278654	-0.222633	not_clustered
AC004967.1	-0.170214	0	0.0171574	-0.00543691	0.0181661	0.163034	0.173178	-0.00979538	-0.132406	0.0398347	0.341551	0.461166	not_clustered
AC004980.1	-0.130787	0	0.107369	-0.209263	-0.174888	0.0314286	0.231292	-0.0292506	0.269331	-0.282249	0.0846766	-0.372164	not_clustered
AC004982.2	-0.263553	0.14475	0	0.236631	0.189709	0.35147	-0.0473851	-0.388378	-0.306441	-0.476062	-0.205232	0.0369612	not_clustered
AC004987.2	0.421607	0	-0.0529922	0.389191	-0.469201	0.202137	0.113048	-0.170893	0.676048	-0.394622	0.61084	0.0367895	not_clustered
AC004988.1	0.323379	0	-0.517166	0.238844	0.313474	-0.349576	-1.02264	-1.64609	-1.33281	-0.683818	-0.962533	-2.00367	not_clustered
AC005005.3	0.274367	-0.0975754	0	0.707202	0.265059	0.0460503	-0.0561391	0.0951196	0.124698	0.0883485	0.00954261	-0.134945	not_clustered
AC005034.3	-0.232999	0.16232	0	-1.0348	-0.590917	-1.2911	-0.0400391	-0.383286	-0.384561	-1.28393	-0.700632	-0.959568	not_clustered
AC005037.1	0	-0.708188	0.812433	-0.240739	-0.268062	0.0374716	0.504971	-0.0428775	0.252084	-0.267443	-0.562697	-0.602374	not_clustered
AC005041.1	-0.205509	0	0.0722371	0.00787504	-0.100901	-0.21336	-0.0594633	0.127756	-0.139875	-0.385571	0.0166724	0.0633503	not_clustered
AC005076.1	-0.0869195	0.284339	0	-0.124793	-0.0402374	-0.0821937	0.211614	0.0497362	-0.10202	-0.436337	-0.11521	0.382152	not_clustered
AC005077.4	0	0.157377	-0.658805	0.738224	0.719781	0.115441	-0.160166	-0.9303	-0.264897	-1.24862	-1.11134	-0.482097	not_clustered
AC005220.1	-0.662319	0.933297	0	0.00350807	1.59362	0.20993	-0.0397601	1.42878	0.165436	2.20148	-0.75793	0.318814	not_clustered
AC005229.4	0.05792	-0.183716	0	-0.0267247	0.361487	0.256774	-0.625645	-0.289526	0.062724	0.148786	-0.244442	0.193446	not_clustered
AC005256.1	-0.173426	0.195797	0	0.214677	0.106497	0.195022	-0.233719	-0.259724	-0.433474	-0.0485737	-0.339003	-0.0437436	not_clustered
AC005261.1	0.0933951	0	-0.241673	-0.0991909	0.111719	0.0627926	-0.545185	-0.814641	-0.633914	-0.135636	-0.496774	-0.495507	not_clustered
AC005288.1	0.0595877	-0.674055	0	0.486659	0.556351	1.01378	-0.743744	-0.712328	-0.876325	-0.569434	-0.635499	0.0942004	not_clustered
AC005291.1	0.21465	-0.0412885	0	0.350131	0.364829	0.40367	-0.0530619	-0.0646249	-0.18292	-0.0484632	-0.0103426	-0.0539312	not_clustered
AC005291.2	0.0751887	-0.0180705	0	0.280585	0.260823	0.0427936	-0.0820812	-0.0907332	-0.264122	0.0531255	-0.0784483	0.0109153	not_clustered
AC005306.1	0	0.509516	-0.57341	0.515985	0.278967	0.473786	-0.0892017	-0.303521	-1.14526	0.239374	-0.345986	-0.493082	not_clustered
AC005307.1	0	-0.00321652	0.193042	-0.20372	-0.276068	0.192517	-0.0611183	0.0527493	-0.00874572	-0.520684	-0.17417	-0.0426877	not_clustered
AC005329.1	0	-0.0333015	0.105627	-0.470909	-0.502	-0.611826	-0.000366032	-0.10052	0.13217	-0.0844395	-0.406661	-0.0147013	not_clustered
AC005332.3	-0.235758	0	0.447953	0.578266	0.764508	0.332481	0.205769	-0.644184	0.584164	-0.654603	0.0383598	-0.00172087	not_clustered
AC005332.4	0	0.0914092	-0.094435	0.244966	0.19527	0.0221089	0.0556451	0.178801	0.0446417	0.0620398	0.32554	0.403374	not_clustered
AC005332.5	0	-0.496289	0.00361951	0.404058	0.0815637	0.44869	-0.879619	-1.11447	-0.431799	-0.148778	-1.0712	-0.783793	not_clustered
AC005332.6	0.0694787	0	-0.00362834	0.294924	0.20781	0.167567	0.0411029	0.0705104	0.029444	0.107677	0.0104671	0.0714013	not_clustered
AC005381.1	-0.0138766	0	0.0541289	-0.229585	-0.409846	-0.359112	0.0681487	0.03564	-0.145071	-0.4868	-0.139834	-0.365063	not_clustered
AC005476.2	0	-0.385995	0.186298	0.248549	0.507932	0.261951	-0.0349295	0.331302	0.203024	0.369886	0.0579132	0.592958	not_clustered
AC005498.3	-2.62137	0	0.330288	1.65332	0.745483	1.37452	-1.02887	-1.85397	-1.19952	0.41309	-1.60872	-1.02725	not_clustered
AC005519.1	0.0548293	0	-0.14775	0.610896	0.388889	1.06479	-0.628069	-1.21589	-0.687454	-0.670386	-0.144615	-0.0365132	not_clustered
AC005520.2	0.231454	-0.218812	0	-0.0131941	-0.0536353	0.154832	-0.130472	0.0333994	0.365121	-0.122961	0.101862	0.129615	not_clustered
AC005534.1	0.110894	0	-0.12444	-0.12444	-0.12444	2.33579	1.30223	2.69232	2.28127	0.956411	0.017309	-0.000771477	not_clustered
AC005537.1	0	-0.45227	0.541562	0.660322	0.525967	0.252704	-0.0262356	0.128391	0.746215	0.242552	-0.174969	0.456753	not_clustered
AC005562.1	0	-0.376291	0.00514496	-0.305635	-0.286356	-0.46803	-0.0765586	0.00262785	0.317961	-0.175965	-0.135153	-0.0582278	not_clustered
AC005618.1	0	-0.237099	0.36761	0.731646	0.778062	0.652053	-0.379108	-0.367395	-0.504039	-0.185268	-0.0181862	-0.482871	not_clustered
AC005670.3	0.281908	0	-0.0501828	0.179802	0.235298	0.122153	0.186472	0.127109	0.19763	0.0829204	0.0110449	0.0642788	not_clustered
AC005674.2	0.094508	0	-1.33702	-0.291737	-0.342458	-0.973367	0.132581	-0.526799	-0.294067	-0.599209	-1.64697	-0.247146	not_clustered
AC005696.1	0.0836115	0	-0.582639	-0.831407	-0.368324	-0.929821	-0.403275	-0.124985	-0.72563	-0.435448	0.0384244	-0.227617	not_clustered
AC005696.4	0.0538238	-0.545344	0	0.710087	0.794344	0.767908	-0.944808	-0.655237	-0.633816	-0.235955	-0.618473	-1.11914	not_clustered
AC005726.1	0.12189	0	-0.19838	-0.0490393	-0.180574	-0.0109152	0.181315	0.00151903	0.401485	0.182366	-0.123054	-0.00174938	not_clustered
AC005736.1	0	0.253052	-0.0904898	-0.368345	-0.387822	-0.676273	0.605951	0.648497	0.469147	0.330619	0.132267	0.0113531	not_clustered
AC005759.1	0.147069	0	-0.187462	-0.596813	-1.29827	-0.141022	-1.2385	-1.04471	-0.479606	-0.949489	-1.25256	-0.0894765	not_clustered
AC005775.1	0.978168	0	-0.980216	0.183955	1.04475	0.870219	0.276544	1.14857	0.396511	0.565562	0.457654	1.42558	not_clustered
AC005831.1	0.113722	-0.178518	0	-0.295051	-0.180137	0.0259143	0.178509	0.345584	-0.0375229	0.119328	0.131264	0.0749747	not_clustered
AC005837.1	0	-0.312264	0.0843338	-0.546537	-0.727161	-1.70425	-0.363354	0.0632083	-0.855574	-0.180447	-0.224027	-0.532249	not_clustered
AC005839.1	0.278177	0	-0.0969761	0.092289	-0.0578289	0.586261	0.318049	0.0145641	-0.576062	0.0083245	0.194606	0.191085	not_clustered
AC005840.2	-0.18147	0	0.295514	0.489666	-0.0529071	0.0941169	-0.197512	0.375074	-0.142968	0.210598	0.155131	-0.463036	not_clustered
AC005863.1	0.197792	-0.455951	0	2.00007	1.84676	1.94843	-1.01615	-0.895401	-1.03677	1.17183	0.363596	0.915435	not_clustered
AC005912.1	-0.208312	0	0.0457458	0.0177437	0.210242	-0.238699	-0.221215	0.150993	-0.274297	0.109586	-0.104287	-0.0597061	not_clustered
AC005993.1	0.658765	0	-0.0597184	0.828429	1.05718	0.97766	-0.359129	-0.238404	-0.00628389	0.0105952	-0.0915147	0.360845	not_clustered
AC006001.2	0	0.278177	-0.27236	-0.318014	0.0789326	0.156689	-0.631935	-0.256584	-0.443468	-0.270898	-0.707606	-0.241887	not_clustered
AC006001.3	0	-0.0316608	0.209021	0.0856943	0.240003	0.11375	-0.0550315	-0.0285605	-0.392066	-0.454869	-0.713557	-0.236153	not_clustered
AC006001.4	0.0475976	-0.204338	0	0.307535	0.214142	0.0578996	0.105502	-0.0207858	-0.463211	-0.0759288	-0.00380584	-0.153612	not_clustered
AC006058.1	0	0.028741	-0.335604	-0.101642	-0.00262828	-0.0506312	0.03488	-0.539984	-0.419842	-0.0466173	0.145915	-0.20073	not_clustered
AC006058.3	-0.0721514	0	0.61026	0.512981	0.493295	0.153758	0.931794	0.612541	0.0741851	0.669193	0.355125	0.252835	not_clustered
AC006064.2	0	-0.10883	2.64041	2.45357	1.2736	2.71822	2.39637	1.362	0.836744	3.45869	1.63878	2.36018	not_clustered
AC006077.2	-0.485755	0	0.0219799	-0.423251	-1.11227	-0.80097	-1.01922	-0.599988	-0.351671	-0.662169	-0.652047	-0.220732	not_clustered
AC006111.2	0.386768	-0.0670556	0	-0.80674	-0.220011	-0.526106	-0.0202845	0.14543	0.581306	-0.387399	-0.054514	0.293864	not_clustered
AC006213.2	0.00604119	0	-0.00913786	-1.10244	-0.98589	-0.848205	0.251202	0.203407	0.170362	-0.584035	-0.466225	-0.412927	not_clustered
AC006213.3	0.0881327	-0.304182	0	-0.900858	-1.06142	-0.447762	0.00426386	0.0447454	0.209222	-0.875665	-0.730553	-0.672684	not_clustered
AC006252.1	0.144501	0	-0.014925	-0.212445	-0.390513	0.0083801	-0.41915	-0.802228	-0.202847	-0.578077	-0.895169	-0.694097	not_clustered
AC006254.1	-0.0309792	0	0.636897	0.521682	0.839228	0.6689	1.25807	-0.162439	1.17262	0.879116	0.543616	0.114561	not_clustered
AC006262.1	0.229556	-0.437191	0	0.151825	0.0965097	0.00868962	-0.654735	-0.649445	-0.677603	-0.696951	-0.483106	-0.703145	not_clustered
AC006262.2	0	0.425028	-0.273953	0.561017	0.74221	1.44329	-0.0980451	0.16063	0.604433	0.812359	0.674905	1.37475	not_clustered
AC006329.1	0.362292	0	-0.71304	-0.646746	-0.582653	-0.821906	-0.769268	-0.0252984	-0.880911	-0.292386	-0.0409095	-1.16672	not_clustered
AC006333.2	-0.0576491	0.227207	0	0.156494	0.169348	0.341915	0.128967	0.127674	0.0657747	0.0777383	-0.205872	-0.185989	not_clustered
AC006449.5	0.69942	0	-0.204824	0.71988	0.754282	1.25049	1.05978	0.990443	0.914383	1.42104	1.15582	-0.00172535	not_clustered
AC006449.6	0	-0.0680853	0.189669	0.0247248	-0.133177	-0.0965443	-0.055658	-0.200165	-0.25726	-0.24514	0.0925066	-0.317109	not_clustered
AC006450.3	0	-0.11341	0.66207	0.665577	-0.240199	0.871936	-0.240199	2.57656	0.827456	-0.195017	-0.0957347	-0.114197	not_clustered
AC006460.1	-0.11552	0	0.604992	0.843087	0.940076	1.1184	-0.0738051	-0.330313	0.16454	1.2011	0.317789	1.25662	not_clustered
AC006504.1	0	0.319637	-0.119309	0.0783281	0.289571	0.074427	-0.540334	-0.680057	-0.611435	-0.615012	-0.44545	-0.366891	not_clustered
AC006504.5	-0.0355512	0	0.0712486	0.0971084	0.0978316	0.228632	-0.314803	-0.1378	-0.338825	-0.230752	-0.178651	-0.261898	not_clustered
AC006511.3	-0.29813	0.0133887	0	0.109259	-0.328432	0.439165	-0.00313821	-0.0270492	-0.118271	-0.101144	-0.331625	-0.0125876	not_clustered
AC006538.1	0	-0.0661861	0.172325	-0.0690079	-0.137712	0.102703	0.134835	0.110451	-0.210069	0.45032	0.261327	0.106577	not_clustered
AC006946.2	0.000247247	-0.742105	0	0.272324	0.306738	0.0545398	0.297166	0.0909165	0.115754	-0.511253	-0.0393307	-0.0796098	not_clustered
AC006978.1	-0.544675	0	0.0489162	0.124218	0.624295	0.407059	-0.329207	-0.0113727	-0.0450182	-0.0581477	0.104569	0.353893	not_clustered
AC007000.1	0	-0.161007	0.00949369	0.541134	-0.34209	0.433601	-0.314406	-1.205	-1.12446	-0.676513	-0.363943	-0.494225	not_clustered
AC007032.1	0	0.0347892	-0.55968	-0.52968	0.122313	-0.898624	-0.144971	-0.547358	-0.643216	-0.316765	-2.02374	-0.879823	not_clustered
AC007038.1	0.125995	0	-0.057063	-0.760849	-0.281209	0.140521	-1.27599	-0.0846237	-0.546483	0.0118237	-0.971011	-1.23499	not_clustered
AC007040.2	-0.159016	0	0.0303947	-0.177842	-0.0351083	-0.349257	-0.10694	0.158393	0.0134381	0.0578188	0.206703	-0.0209385	not_clustered
AC007066.2	-0.0677008	0.0273226	0	0.227309	-0.0629243	0.546672	-0.0852829	-0.316466	-0.537086	-0.44938	-0.677862	-0.310763	not_clustered
AC007114.1	0	-0.638168	0.217165	0.85434	0.167439	0.270168	-0.040287	-0.0326235	0.105084	-0.011539	0.152311	-0.537885	not_clustered
AC007128.1	0.230017	-0.156043	0	0.484817	0.166452	0.303675	0.400564	0.130802	0.0808781	-0.0375967	0.0488851	0.069643	not_clustered
AC007128.2	0.0803425	0	-0.116287	-0.0145093	0.000962968	-0.168101	-0.0570431	-0.556191	-0.416115	-0.184843	0.0630847	0.34975	not_clustered
AC007191.1	0.736283	-0.0214744	0	-0.261241	0.396652	-0.143822	-0.122929	-0.629115	-0.492883	-0.00155293	-0.613424	-0.522501	not_clustered
AC007238.1	0	-0.495868	0.272376	-0.0484391	-0.0729426	-0.748773	0.0877377	-0.74457	0.436364	-0.829127	-0.322957	-0.645843	not_clustered
AC007318.1	0.0240403	-0.0440796	0	0.0884486	0.0842569	-0.0116307	-0.184462	-0.0309839	0.0867007	-0.134234	-0.102787	0.0516065	not_clustered
AC007325.2	0	-0.554482	0.750188	0.0578118	-0.583646	1.41751	0.319267	-0.487288	-1.75064	1.37611	-0.188882	-0.226558	not_clustered
AC007325.4	-1.26498	0.386101	0	0.0872962	-0.347427	-0.158578	-0.23639	-0.187507	-0.337922	-0.0892383	-0.374342	0.625774	not_clustered
AC007382.1	-0.297271	0	0.0456717	-0.70494	-0.125568	-0.739146	-0.969009	-0.58791	-0.60575	-1.44218	-0.288228	-1.35482	not_clustered
AC007383.2	0	-0.0482168	0.0252833	-0.188319	-0.0522903	0.104707	0.0557953	-0.212964	-0.00829596	0.130123	-0.428041	0.239684	not_clustered
AC007405.3	-0.0228167	0	0.0866394	0.520623	0.469365	0.424806	0.194799	0.129985	0.11517	0.492723	0.408639	0.360879	not_clustered
AC007406.5	0	0.0765434	-0.110392	-0.207962	-0.173314	-0.2467	0.258343	-0.507022	-0.531946	-0.0611426	-0.0440925	-0.860595	not_clustered
AC007485.2	0	-0.907963	0.0456745	-0.134896	0.0131476	0.0716351	-0.60237	-0.570903	-0.328868	-0.190709	-0.456506	-0.328254	not_clustered
AC007541.1	-0.0851082	0	0.152629	0.330916	0.140127	0.440505	0.232508	-0.240674	0.252631	0.0135617	0.0692365	-0.146988	not_clustered
AC007637.1	0.111282	0	-0.124804	-0.124804	-0.124804	-0.0625842	-0.124804	0.882535	-0.0874442	-0.0802823	1.12858	1.70985	not_clustered
AC007663.4	-0.00750538	0.270345	0	-0.30321	-0.158822	-0.386553	0.016113	-0.0533933	0.0275041	0.00148505	-0.176794	-0.40121	not_clustered
AC007686.3	0.0261705	-0.582271	0	0.0808964	0.28945	0.287022	-0.281055	-0.648497	-0.923055	-0.174498	-0.597051	-0.277742	not_clustered
AC007743.1	-0.217915	0	0.520869	1.42771	1.5916	0.701888	0.550483	-0.21239	-1.50084	1.39955	1.16701	1.06976	not_clustered
AC007773.1	0	0.00613935	-0.214082	-0.289237	0.200488	0.14809	-1.2294	-0.523328	-0.875605	-1.09348	-0.097574	-0.91137	not_clustered
AC007842.1	-0.247905	0	0.025699	-0.121265	0.587693	0.23361	-0.385964	-0.342123	-0.526861	-0.319629	-0.729541	0.1522	not_clustered
AC007848.2	-0.481334	0.0125709	0	0.104501	0.309636	0.262932	-0.322093	-0.232996	-0.846654	-0.292022	-0.315813	-0.631955	not_clustered
AC007906.2	-0.462317	0.183057	0	0.434237	0.392581	0.589307	-0.207058	-0.679127	-0.300833	-0.379426	0.0316511	-0.262255	not_clustered
AC007952.4	1.18314	-1.20463	0	1.35423	1.18681	0.274468	0.771737	0.776736	1.04945	0.386544	-0.14245	0.565082	not_clustered
AC007969.1	0	-0.192716	0.0306288	-0.0595406	-0.169533	0.1504	0.0279784	-0.422915	-0.378365	-0.215702	-0.618143	-0.233736	not_clustered
AC007996.1	0	0.0533755	-0.0183438	0.0561765	0.0623621	0.0394017	0.154751	0.00466573	-0.14405	0.292164	-0.270225	-0.179749	not_clustered
AC008013.1	-0.0130683	0	0.251073	0.0879768	0.0859293	0.134212	-0.204022	-0.230388	-0.509039	-0.133024	-0.302991	-0.476962	not_clustered
AC008014.1	-0.248106	0.0214053	0	0.586036	0.431345	0.420296	-0.294502	-0.753302	-0.433634	0.150323	-0.0349022	-0.447701	not_clustered
AC008035.1	0.000954878	0	-0.161525	0.842576	0.649461	0.624451	-0.101929	-0.79544	-1.06438	0.402093	-0.0360811	-0.236986	not_clustered
AC008105.1	0.115135	0	-0.12839	-0.12839	1.37731	-0.0644778	1.29959	-0.124276	-0.0900367	-0.0826766	0.0179255	-0.000798567	not_clustered
AC008105.3	0.0795654	0	-0.0427955	-0.348167	-0.124529	-0.238915	-0.272297	-0.749167	-0.36503	-0.844625	-0.26543	-0.566573	not_clustered
AC008115.3	0.441095	-0.064519	0	-0.0932432	0.0951288	0.0147914	0.0533562	0.164027	0.187974	-0.756612	-0.0260642	0.0857917	not_clustered
AC008124.1	-0.0962661	0.0268827	0	-0.584904	-0.522901	-0.444027	-0.045704	-0.00543356	-0.132225	-0.745862	-0.679662	-0.625809	not_clustered
AC008267.2	0.148876	0	-0.0232862	0.129167	0.419984	0.370729	-0.147906	-0.144874	0.410875	-0.12843	-0.328561	0.593407	not_clustered
AC008267.5	0.0851731	-0.368978	0	0.452382	0.108615	0.0829466	-0.118625	0.0848611	-0.346063	0.0171023	-0.295215	-0.158293	not_clustered
AC008393.1	0	0.0731459	-0.0433417	0.0306467	-0.0324086	0.141314	-0.397207	-0.212196	-0.46565	0.257231	-0.961139	-0.453493	not_clustered
AC008429.1	-0.0785747	0	0.0117703	-0.407077	-0.600892	-0.417332	-0.350229	-1.06948	-0.635712	-0.692553	-0.468478	-0.756844	not_clustered
AC008438.1	0	0.358373	-0.166964	-0.212645	0.243118	-0.313098	0.310941	0.495372	0.0090483	-0.0262756	0.325328	0.130297	not_clustered
AC008443.1	0	-0.299945	0.00348341	0.17636	0.0759755	0.219837	-0.462449	-0.425981	-0.454369	-0.298917	-0.536764	-0.416424	not_clustered
AC008443.3	0.0358997	-0.329102	0	-0.147015	0.0320599	0.161661	-0.476843	-0.314655	-0.253542	-0.516355	-0.0750591	0.174782	not_clustered
AC008443.5	-0.0704186	0.522312	0	0.127717	-0.928277	0.748181	-0.460147	-0.061253	0.0565929	-0.000297108	-0.270436	-0.542545	not_clustered
AC008443.7	0	0.388105	-0.0392273	0.0780838	0.518189	0.55954	-0.603506	-0.349187	0.298957	0.163984	-0.0833132	0.306133	not_clustered
AC008555.4	0	-0.538677	0.216893	-0.193227	0.453867	-0.542934	0.0735264	-0.0825401	0.524184	0.302012	0.400163	0.3079	not_clustered
AC008556.1	0.895001	0	-0.62624	-1.60844	-1.17028	-0.626956	-2.22285	-1.07763	-3.0478	-3.04039	-1.83587	-1.25419	not_clustered
AC008608.2	0.305399	-0.713142	0	-0.251409	-0.25774	0.0287346	-0.197054	-0.499917	-0.615194	-0.228809	-0.259503	-0.54072	not_clustered
AC008610.1	0	-0.209799	0.301738	0.592077	0.131201	0.192794	0.0354516	-0.137692	-0.532756	0.30084	-0.771373	0.189168	not_clustered
AC008622.2	0.163274	0	-0.164383	-0.100575	-0.186593	-0.62341	-0.775569	-0.697642	-0.682224	-0.665147	-0.781471	-0.323692	not_clustered
AC008687.6	0	-0.111579	0.0382867	0.801098	0.485561	1.07711	-0.0172562	-0.207589	-0.565688	-0.0111174	-0.11334	0.377583	not_clustered
AC008708.1	-0.436412	0.0564732	0	-0.423881	-0.403308	-0.776355	0.281817	0.0278252	0.086987	0.654652	0.43825	0.43935	not_clustered
AC008708.2	0	2.01332	-0.247619	3.87162	0.683614	2.47704	1.18171	3.22145	-0.208723	3.0263	1.00144	2.01176	not_clustered
AC008736.1	0.482935	-0.484934	0	0.0626188	0.511981	0.226759	-0.244639	-0.468969	-0.48074	-0.370376	0.636821	-0.379441	not_clustered
AC008750.2	0	-0.238928	0.0330433	-0.735031	-1.17141	-0.850709	-0.852188	-0.875861	-0.958788	-1.8458	-2.05398	-1.529	not_clustered
AC008764.6	1.10864	-0.255754	0	0.419757	-0.866843	0.838863	0.152111	0.653561	0.593134	0.533697	0.436028	0.58024	not_clustered
AC008764.8	0.0300984	-0.324853	0	-0.476797	-0.110594	-0.19541	-0.614672	-1.33624	0.0167085	-0.451628	-1.78764	-0.782788	not_clustered
AC008771.1	0	0.00225499	-0.0770167	0.136868	0.175153	-0.0274773	0.209918	-0.00560401	-0.068112	0.115468	0.0308116	0.11598	not_clustered
AC008825.1	-0.0865739	0.194986	0	-0.176202	-0.136452	-0.398687	0.201036	0.0917897	0.159887	-0.0514614	0.101172	0.133912	not_clustered
AC008870.2	-0.138157	0.740473	0	1.54669	1.62127	0.277323	-0.315942	0.363226	0.219843	0.559095	-2.20021	0.73878	not_clustered
AC008894.3	0	-0.199536	0.168825	0.173749	0.411604	0.191116	-0.0491017	0.102431	0.350798	0.122785	-0.709476	0.638614	not_clustered
AC008915.2	0	0.104179	-0.257348	-0.493324	-0.0921389	-0.470309	-0.254894	0.314523	0.106464	-0.0415407	-0.329767	0.00361643	not_clustered
AC008946.1	0	-0.769838	0.102058	-1.75953	-0.148239	0.172878	0.673435	-0.213825	0.390402	-0.532852	-0.904301	-0.236929	not_clustered
AC008957.3	0	0.339186	-0.356651	-0.101212	0.482622	0.638069	0.104611	-0.370203	0.139178	0.114332	-0.582023	0.0662861	not_clustered
AC008966.1	0	-0.0430485	0.0719272	0.0609299	0.369417	0.183846	0.0695832	0.0901814	0.132942	0.0340959	0.150388	0.354176	not_clustered
AC008969.1	0	-0.334174	0.0552352	0.0287156	0.479666	0.484606	-0.0936289	-0.389335	-0.462666	-0.136847	-0.166873	0.0732752	not_clustered
AC008982.2	0.0669727	-0.19572	0	0.472021	0.60551	0.872989	-0.371415	-0.853666	-0.466895	-0.0517503	-0.135139	0.234117	not_clustered
AC009005.1	0.0938542	0	-0.191285	-0.150677	-0.451107	-0.411658	-0.195069	-0.0808928	-0.372269	-0.474786	-0.0997343	-0.193175	not_clustered
AC009022.1	0.0913814	0	-0.203318	0.296615	0.609417	0.631356	-0.999042	-0.785407	-0.586916	-0.419422	-0.630633	-0.356218	not_clustered
AC009041.2	0.247652	-0.0262948	0	0.398933	0.61258	0.853423	-0.346153	-0.0443652	-0.166623	0.269715	-0.124936	-0.061228	not_clustered
AC009041.4	-0.241088	0.153393	0	0.0295646	0.225508	0.492192	-0.0560114	-0.189918	0.321605	0.0282973	0.361554	-0.11144	not_clustered
AC009053.1	0.075164	0	-0.120634	0.097138	0.273842	0.196613	-0.198889	-0.26154	-0.323983	-0.179089	0.0035741	0.0329078	not_clustered
AC009061.2	0	0.105462	-0.193464	-0.188515	0.0543051	-0.117355	-0.366595	-0.412179	-0.0524921	-0.505943	-0.220663	-0.075839	not_clustered
AC009065.1	-0.606252	0.0855428	0	-0.955579	-0.738821	-0.758932	-0.733713	0.0819456	0.243385	-0.800217	0.018432	-0.500967	not_clustered
AC009065.4	0.431958	-0.170959	0	-0.156472	-0.511795	0.235326	0.13393	0.0403688	-0.509347	-1.07743	-1.03408	-0.147144	not_clustered
AC009078.3	-0.155748	0.281154	0	0.717412	0.675427	0.2316	-0.476936	-0.982305	-0.266514	-0.274092	-0.417513	-0.905356	not_clustered
AC009093.1	0.136121	-0.06467	0	0.0750916	0.161394	0.0797936	-0.600754	-0.605601	-0.639952	-0.51577	-0.650305	-0.586512	not_clustered
AC009113.1	-0.0525932	0.33984	0	0.152666	-0.00108949	-0.128372	-0.109764	-0.0500202	-0.259257	-0.245911	-0.380791	-0.677484	not_clustered
AC009118.2	0.316099	-0.0921138	0	-0.412632	-0.649296	-0.544792	0.0968549	0.154047	0.402543	0.0116205	-0.0644008	-0.173715	not_clustered
AC009120.2	-0.0327381	0	0.018597	0.201902	0.321219	0.283456	-0.448048	-0.929208	-0.41608	-0.12577	-0.379688	-0.201827	not_clustered
AC009126.1	-0.00459267	0	0.186329	0.629395	0.569507	0.36237	0.144897	0.277835	0.225041	0.0735579	0.164613	0.187977	not_clustered
AC009133.1	0.0401512	0	-0.381313	0.764069	0.565027	0.675283	-0.405444	-0.694762	-0.327576	-0.103856	-0.22097	0.0807378	not_clustered
AC009163.7	0	0.0420043	-0.236242	0.252153	0.345738	0.343022	-0.350173	-0.556937	-0.318902	-0.250349	-0.310899	-0.0902499	not_clustered
AC009237.14	0.125486	0	-0.020356	0.0605284	-0.105925	0.0139185	-0.031692	0.0196154	-0.171934	0.0232706	-0.0992489	-0.021536	not_clustered
AC009237.3	0	-0.141004	0.120274	-0.0786741	0.0242652	0.0373749	-0.164569	-0.217504	-0.106483	-0.292217	-0.310583	-0.295851	not_clustered
AC009275.1	0.0433084	-0.0160572	0	0.0414527	-0.0629446	-0.299816	-0.240098	0.0820024	0.0140392	0.0594342	-0.70346	-0.158613	not_clustered
AC009283.1	-0.154335	0.15736	0	0.575283	0.242869	0.397927	-0.400252	-0.354715	-0.17379	-0.993298	-0.702494	-0.394622	not_clustered
AC009299.1	-0.0495121	0.0317405	0	0.539517	0.673267	0.607966	0.146856	0.172306	0.071409	0.379081	0.314245	0.404055	not_clustered
AC009299.2	0	0.519952	-0.227259	-0.0195964	0.607593	-0.34692	-0.230252	0.0973655	0.294544	0.715731	-0.128785	0.25503	not_clustered
AC009303.4	0.32205	0	-0.0501788	-0.126419	-0.0263493	-0.441515	-0.0655206	-0.0884958	-0.218671	-0.301853	-0.136082	-0.16142	not_clustered
AC009309.1	-0.558352	0.478575	0	-0.0210699	-0.0132452	0.12149	0.528687	0.0924677	-0.537069	-0.519993	-0.587119	-0.337222	not_clustered
AC009318.1	-0.383281	0.160683	0	-0.0764813	-0.0419683	-0.0594545	-0.593887	-0.539268	-0.247352	-0.604985	-0.288133	-0.38931	not_clustered
AC009403.1	0.190167	-0.0327301	0	0.221393	0.369745	0.0822404	0.228816	-0.141263	-0.127796	-0.0929664	-0.0718053	0.0752516	not_clustered
AC009404.1	-0.212597	0.205857	0	-0.669398	-0.634947	-0.181178	0.0761922	-0.674534	-0.170115	0.439782	-0.177491	0.0315735	not_clustered
AC009487.2	0.0171393	0	-0.0679706	-0.263201	0.170686	-0.326973	-0.178798	0.345277	0.237519	-0.186017	-0.144449	0.191138	not_clustered
AC009506.1	-0.0896096	0	0.426479	0.976142	0.871328	1.15075	-0.283076	0.214804	-0.0317906	0.690999	0.84665	1.27477	not_clustered
AC009509.1	0	0.206243	-0.123063	-0.112836	-0.104642	-0.177936	0.144226	0.168615	0.0187688	0.224517	0.239481	-0.189908	not_clustered
AC009533.1	0	0.0281335	-0.0653238	-0.287574	-0.293342	-0.0980439	-0.256578	-0.206684	-0.155843	-0.113059	-0.0832816	0.0711646	not_clustered
AC009549.1	0	-0.196601	0.554718	0.166166	0.178416	0.836199	-0.205562	-0.117556	0.0736765	-0.238035	0.486326	-0.0913903	not_clustered
AC009779.2	0.0320667	0	-0.139032	0.258266	0.259342	0.267038	-0.0353239	-0.244531	-0.149759	0.188372	0.258875	-0.0337515	not_clustered
AC009779.3	0.203453	-0.240959	0	-0.106044	0.301145	0.322651	-0.370316	-0.0730586	-0.145885	-0.390313	-0.521973	-0.0136589	not_clustered
AC009812.1	0.00991363	-0.271859	0	0.225444	0.646291	0.647612	-0.966391	-1.06791	-0.474832	0.0461709	0.0582826	0.0697592	not_clustered
AC009902.2	-0.109344	0	0.39764	0.160664	0.0881452	0.284479	0.110793	0.131177	0.186578	-0.00775857	-0.124971	-0.0190051	not_clustered
AC009948.2	-0.984191	0	1.64873	-0.317095	1.68598	-1.15993	0.609527	-1.21866	1.6711	-1.1778	-1.07918	0.611602	not_clustered
AC009948.3	-0.667154	0.321511	0	-0.901809	0.603218	-0.839917	-0.901809	-0.897818	-0.864642	-0.857519	-0.76044	-0.778467	not_clustered
AC009961.1	-0.0286188	0	0.379939	0.131198	0.465253	0.128054	-0.00621777	-0.0131359	-0.124049	-0.00724289	-0.441883	0.103318	not_clustered
AC010168.1	0	0.0556561	-0.862665	-0.310349	-0.178561	-0.737213	0.118319	-0.545354	-0.465191	-0.737827	-0.47829	-0.869405	not_clustered
AC010168.2	0	-0.0828623	0.228678	0.402336	0.657971	0.448148	0.0855161	-0.201422	-0.241087	-0.279277	0.0986454	-0.0294659	not_clustered
AC010173.1	-0.068645	0.0219672	0	-0.0632153	-0.100336	-0.244503	-0.29724	-0.121987	-0.240872	-0.568997	0.0897231	-0.346892	not_clustered
AC010186.2	0.136855	0	-0.028884	-0.409797	-0.470471	-0.693544	-0.0857671	-0.00486007	-0.0997039	-0.519296	-0.415515	-0.632256	not_clustered
AC010186.3	0.104945	0	-0.194761	-0.662622	-0.360647	-0.384753	0.216657	-0.0722713	-0.103683	-0.911684	-0.427583	-1.05256	not_clustered
AC010271.2	-1.80244	0.193682	0	-0.501332	0.328249	0.0516405	-0.350596	0.247051	-1.72699	-0.607426	0.100274	-1.1688	not_clustered
AC010326.4	0.106862	0	-0.0931251	-0.213682	0.168638	0.363317	-0.149542	-0.0299379	-0.307963	0.321264	-0.509353	-0.408665	not_clustered
AC010327.6	-0.298065	0.462002	0	0.549207	0.498941	0.702819	-0.412621	-0.0463967	-0.0713949	0.415435	0.361838	0.304936	not_clustered
AC010331.1	0	0.124047	-0.13273	-0.444578	-0.0337047	0.153145	-0.27268	-0.137119	-0.124991	0.1112	-0.64534	-0.154614	not_clustered
AC010422.3	-0.0540514	0	0.0217748	-0.0851507	-0.0741906	-0.173303	0.291547	0.510581	0.332448	-0.0188173	-0.328568	-0.368856	not_clustered
AC010442.1	0.117941	-0.186485	0	-0.0644214	-0.0666116	-0.106439	0.24576	0.209904	0.226109	0.229876	0.15667	0.274457	not_clustered
AC010457.1	-0.0635548	0.271564	0	0.878182	0.947579	0.718073	-0.314195	-0.408105	-0.721764	-0.221943	-0.254514	-0.243023	not_clustered
AC010531.6	0	-0.23598	0.0490163	-0.656508	-0.689493	-0.93074	-0.421918	0.0894145	0.293844	-0.452715	-0.657507	-0.567969	not_clustered
AC010615.1	-0.429642	0	0.442052	0.931384	1.36732	0.863102	1.10699	-0.414462	-0.197854	1.36259	-0.101138	1.18959	not_clustered
AC010615.2	0	0.971746	-0.247598	-0.247598	-0.247598	-0.182765	-0.247598	0.759619	1.41316	-0.201237	-0.0990208	-0.118065	not_clustered
AC010618.3	0	-0.271511	0.719129	-0.214477	-0.305634	0.914106	-0.182571	-0.123138	-0.171916	-0.210286	0.122245	0.158679	not_clustered
AC010636.1	0.422297	-0.298072	0	0.647091	0.352137	0.630617	-0.345304	0.228782	0.288507	0.0549464	0.372081	-0.162262	not_clustered
AC010643.1	0	0.305276	-0.195273	-0.0760097	-0.156022	-0.20621	-0.193194	-0.541612	-0.43965	-0.770483	-0.684815	-0.845296	not_clustered
AC010654.1	-0.0937631	0.0560027	0	0.3527	0.437654	0.469683	-1.19167	0.270513	-0.145907	0.24333	0.292623	0.0961498	not_clustered
AC010680.2	0	0.973545	-0.246475	-0.246475	1.98884	-0.181896	-0.246475	0.760763	-0.20773	2.17424	-0.0985207	0.972211	not_clustered
AC010680.3	0.113369	0	-0.126751	-0.126751	0.803584	-0.0636118	-0.126751	0.880561	0.940911	-0.0815818	0.0176691	1.70724	not_clustered
AC010735.2	0.399087	0	-0.0529072	0.536101	-0.0139901	0.771983	1.18481	1.058	0.998514	1.15661	1.70972	1.66935	not_clustered
AC010864.1	-0.155309	0.160729	0	0.177545	0.253946	0.179945	-0.318062	-0.224407	-0.101891	-0.199272	-0.429388	-0.961455	not_clustered
AC010894.2	0.634658	-0.606666	0	1.11745	1.0722	1.08865	1.11682	-0.473685	0.683195	0.490113	0.823406	0.249145	not_clustered
AC010894.3	0.0314837	0	-0.0736216	0.262916	-0.0203032	0.389425	0.30192	-0.158942	-0.0213327	0.0495269	-0.0525	-0.170551	not_clustered
AC010913.1	-0.0388391	0	0.316534	0.401669	0.249166	0.0796904	-0.420914	0.0338893	-0.311635	-0.370992	-0.212746	-0.226068	not_clustered
AC010967.1	0	0.927073	-0.358827	0.961006	1.17487	0.325555	-1.39142	-1.81098	-2.78078	-0.396814	-0.188747	0.266918	not_clustered
AC010969.2	-0.374706	0.218341	0	-0.573634	-0.576858	-0.501136	0.0164581	0.140682	-0.303303	-0.19793	-0.338703	-0.146071	not_clustered
AC010980.1	0.11612	0	-0.129302	-0.129302	-0.129302	-0.0649599	-0.129302	-0.125161	-0.0906962	-0.0832858	0.0180683	-0.000804841	not_clustered
AC011043.1	-0.544474	0	0.50959	-0.364044	0.0701965	-0.269111	-0.115227	-0.0102822	0.383249	-0.771208	0.038586	-0.340146	not_clustered
AC011287.1	0.116226	0	-0.129399	-0.129399	-0.129399	-0.0650112	-0.129399	1.87935	2.27576	-0.0833507	0.0180835	-0.00080551	not_clustered
AC011379.2	1.52126	-0.197825	0	-0.982201	0.906364	1.68832	0.358689	-0.451385	-2.42156	-0.784519	-2.31286	-1.24085	not_clustered
AC011445.1	0	-0.213036	0.146113	-0.507567	-0.498547	-0.1999	0.105357	0.226951	0.05262	0.309451	0.191918	0.333234	not_clustered
AC011448.1	0.285751	-0.0958812	0	0.18464	0.192967	0.42748	-0.481302	-0.491394	0.285589	-0.0476915	-0.82341	-0.302557	not_clustered
AC011450.1	-0.11624	0	0.139154	0.106641	0.178711	0.218205	-0.434646	-0.573759	-0.303412	-0.508564	-0.0172276	0.166669	not_clustered
AC011468.5	0	0.122008	-0.495105	-0.460094	-0.218092	-0.894905	-0.366741	-0.304056	-0.266989	-0.797312	-0.365384	-0.934708	not_clustered
AC011476.3	0	-0.780818	0.196471	0.150805	0.991859	0.266495	-0.627905	-1.93268	-0.436936	-0.0270545	-1.40289	-0.238568	not_clustered
AC011477.1	-0.851898	0	0.0268925	-0.346085	0.365213	0.069621	0.224334	-0.359365	0.0109302	-0.109726	0.0382942	0.452153	not_clustered
AC011497.2	0.165084	0	-0.269636	0.279304	0.0674444	0.0618179	-0.10241	-0.286275	-0.319725	0.0407442	-0.0900317	-0.317598	not_clustered
AC011498.2	-0.488539	0	0.188814	-0.295871	-0.261513	-0.615865	0.373403	-0.317828	0.12619	0.14336	-0.0658887	-0.258353	not_clustered
AC011498.7	-0.278613	0	0.0688521	-0.824965	-0.962864	-0.4984	-0.128425	-0.0731277	-0.213223	-0.439164	-0.592195	-0.13106	not_clustered
AC011603.2	0	0.109734	-0.339708	-0.661872	-0.823887	-0.490364	-0.375211	0.0892743	-0.0122849	-0.0548551	-1.28194	-0.466826	not_clustered
AC011632.1	1.25125	0	-1.36016	0.20155	-0.346999	-0.551523	-0.834859	-0.254123	0.142471	-2.21714	-0.395079	-1.043	not_clustered
AC011747.1	0.536883	-0.369409	0	-0.678605	-0.313677	-0.39858	0.731757	0.35951	0.184608	0.129919	-0.15327	-0.214412	not_clustered
AC011815.1	0.104522	-0.195708	0	0.143015	-0.0486415	0.113226	-0.317322	-0.292963	-0.343137	-0.21399	-0.355586	-0.14247	not_clustered
AC011921.1	0	-0.38439	0.130205	-0.399888	-0.308035	0.171056	-0.217501	-0.415785	-0.122024	-0.529568	-0.385776	-0.136031	not_clustered
AC012063.1	0.0501727	-0.381763	0	0.222516	-0.0470149	-0.0106339	-0.00695225	-0.888361	0.0676758	-0.0944753	-0.914181	-0.190737	not_clustered
AC012073.1	0.0809019	0	-0.00205551	-0.403603	-0.410723	-0.499417	0.39236	0.0514586	0.143006	0.15136	0.0581555	0.208022	not_clustered
AC012146.1	0	-0.366734	0.0153849	-0.202631	-0.0480871	-0.492662	0.196058	0.302901	0.105414	-0.189023	-0.0452324	-0.381545	not_clustered
AC012184.3	-0.198107	0	0.602067	-0.0895078	0.0641328	-0.0229394	0.450588	0.585152	0.204935	0.31373	0.445864	0.814756	not_clustered
AC012213.1	0.81551	-0.607713	0	-0.407314	-0.154473	-0.411391	-1.44412	-1.27818	-0.790329	-0.450076	-1.61905	-0.609288	not_clustered
AC012306.2	0	-0.21633	0.126723	-0.159409	-0.170223	0.124222	-0.412511	0.127118	0.272759	-0.193815	-0.103953	-0.156659	not_clustered
AC012313.1	0.0837145	-0.227177	0	0.0618435	-0.0242112	0.0641775	-0.0158428	0.119106	0.199253	0.00527201	-0.0119825	-0.136506	not_clustered
AC012313.2	0	0.0623285	-0.253391	0.163048	0.197672	0.218331	0.511124	0.563967	0.601309	0.680757	0.414043	0.524225	not_clustered
AC012313.8	0	0.116396	-0.303519	0.0630018	-1.26186	0.256515	0.355708	0.889021	0.359051	0.986528	0.873006	0.395962	not_clustered
AC012354.1	0.114989	0	-0.128255	-0.128255	0.802363	0.983427	-0.128255	-0.124145	-0.0899391	-0.0825865	0.0179043	-0.000797639	not_clustered
AC012358.2	0.112721	0	-0.126148	-0.126148	-0.126148	-0.0632934	-0.126148	-0.122098	-0.0884155	-0.0811793	0.017575	-0.00078317	not_clustered
AC012360.3	0	0.257357	-0.0159284	0.252085	0.385934	0.351884	-0.107219	-0.201447	-0.041025	0.0742073	0.374966	-0.0854694	not_clustered
AC012368.1	0.00864425	-0.138899	0	-0.204537	0.0195052	-0.224748	-0.288212	-1.743	0.301477	-0.412299	-0.422671	-0.427005	not_clustered
AC012414.5	-0.096585	0	0.173629	0.404408	0.47964	0.0968667	0.166007	0.0493502	0.492257	-0.824453	0.424895	0.494179	not_clustered
AC012435.2	-0.0581842	0	0.0271534	-0.562577	-0.388185	-1.89936	0.153877	-0.513922	-0.0256767	-1.41638	-0.810267	-1.17279	not_clustered
AC012447.1	-0.33317	0.0708759	0	0.0499555	0.223244	0.0157514	-0.418337	-0.0946234	-0.246623	-0.141335	-0.126691	0.118597	not_clustered
AC012467.2	0	-0.41111	0.281707	0.144662	-0.263603	-0.182226	0.16357	0.174152	0.256227	-0.0573987	0.099229	-0.25752	not_clustered
AC012510.1	-0.229072	0.277433	0	-0.22355	-0.105274	-0.320219	0.148519	0.286382	-0.171432	0.110924	0.295686	0.458062	not_clustered
AC012513.3	-1.03065	0.530722	0	0.223502	-0.349587	0.204957	0.0691699	-0.176595	0.278311	-0.252193	-0.0659118	0.775688	not_clustered
AC012531.1	-0.027052	0	0.28716	0.608471	0.646968	0.271732	-0.0179465	-0.484453	-0.367358	-0.349996	-0.493317	-0.234465	not_clustered
AC012615.1	0	-0.0929672	0.0115934	-0.149632	-0.134038	-0.125619	-0.426778	-0.121533	-0.0547015	-0.500045	-0.149483	-0.264666	not_clustered
AC012640.2	0	0.430143	-0.0372244	0.0238816	0.39143	0.307403	0.241532	0.109387	0.301753	0.381374	0.265184	0.347884	not_clustered
AC012645.1	0.125671	0	-0.258941	-0.427175	-0.452689	-0.951763	0.0513335	0.207956	0.0268584	-0.179295	-0.100138	-0.709516	not_clustered
AC012676.1	0.263349	-0.0516999	0	-0.276089	-0.523033	-0.10556	0.112095	-0.112701	0.00135909	-0.171699	-0.0966473	-0.375386	not_clustered
AC012676.5	0.296897	0	-0.159972	-0.188199	0.374153	0.775163	-0.744885	-1.04768	-0.348083	-0.352941	-0.942397	-0.104104	not_clustered
AC013451.2	0	0.10844	-0.272132	0.264552	0.232289	0.455396	-0.137696	-0.224289	-0.126356	-0.0286157	-0.262717	-0.0470597	not_clustered
AC013652.1	0	-0.163197	0.244093	-0.152637	0.214223	0.459616	-0.531133	-0.352611	-0.317369	0.603428	0.582721	0.642223	not_clustered
AC015574.1	0.108557	0	-0.122242	-0.122242	-0.122242	-0.061235	-0.122242	-0.118305	-0.0855952	-0.0785753	0.016968	-0.000756479	not_clustered
AC015712.2	0	0.00785963	-0.0441894	0.439057	0.182751	0.226265	-0.345577	-0.413912	-0.469611	0.0791532	-0.201306	-0.390938	not_clustered
AC015813.1	0.0865535	0	-0.165924	-0.0853038	0.0720949	-0.101721	-0.105191	-0.448982	-0.529644	-0.13944	-0.696351	-0.688818	not_clustered
AC015813.5	0	-0.221983	0.0327757	0.274675	0.0183567	-0.00231788	-0.174729	-0.129099	-0.368749	0.16001	-0.0629312	-0.184739	not_clustered
AC015813.6	0	-0.0502915	0.00948995	-0.00661234	-0.226799	-0.422061	0.0260036	-0.116944	-0.22931	-0.22064	-0.397978	-0.306258	not_clustered
AC015849.5	-0.682581	0	0.00141346	-0.493041	-0.751503	-0.608494	0.716223	0.812863	0.68863	-0.00849595	0.175107	0.385438	not_clustered
AC015871.1	-0.142581	0.205983	0	0.367208	-0.231884	0.200377	-0.861671	-0.814474	-0.444118	-0.564769	-0.204208	-0.118438	not_clustered
AC015871.4	-0.0744672	0.063804	0	0.0627867	0.0351852	0.233506	-0.555949	-0.611407	-0.188863	-0.214575	-0.649953	-0.514201	not_clustered
AC015912.3	0.370264	-0.0482982	0	-0.209889	0.333986	0.212951	0.177404	-0.212554	-0.316713	-0.575808	-0.755122	-0.283032	not_clustered
AC015921.1	-1.06686	0	0.0563831	-1.41466	-0.857407	-0.584963	-0.474803	-0.991607	-0.77105	-1.09306	-1.26159	-0.273549	not_clustered
AC015922.3	0.167315	-0.0835202	0	0.47841	0.0634017	0.0914433	-0.0688824	-0.0236851	-0.480096	-0.109899	-0.275475	-0.228808	not_clustered
AC015982.2	0	-0.240382	0.0873373	0.0772689	-0.064699	0.104333	-0.550506	-0.488578	-0.406694	-0.504912	-0.449537	-0.445674	not_clustered
AC016065.1	-0.14809	0.16814	0	0.0955213	0.0133266	-0.123549	-0.0272899	-0.110177	-0.492891	-0.121891	-0.0639652	-0.0359161	not_clustered
AC016355.1	0.0185803	-0.0463081	0	-0.427122	-0.499418	-0.179037	-0.432616	0.022344	-0.466855	-0.878481	-0.652957	-0.675155	not_clustered
AC016394.1	-0.161946	0	0.0966694	-0.188949	-0.252946	-0.0041544	-0.0506345	0.0672625	-0.162904	-0.0401316	-0.336757	-0.149844	not_clustered
AC016394.2	0	-0.104853	0.114489	-0.22792	-0.282774	-0.488004	-0.462058	-0.473663	-0.525916	-0.503151	-0.602583	-0.663823	not_clustered
AC016582.2	0	0.499385	-0.55186	-1.43776	-0.306562	-0.720516	-0.985119	-0.463833	-0.779177	-1.69076	-0.788763	-0.0180705	not_clustered
AC016582.3	0	-0.117682	0.655321	-0.248422	-0.248422	-0.183403	-0.248422	0.758777	0.818171	-0.20193	-0.0993877	-0.118497	not_clustered
AC016590.3	0.0600506	-0.000955943	0	-0.952923	0.195226	0.155921	-0.278146	-0.340485	-0.904216	-0.494288	-0.0192174	-2.13484	not_clustered
AC016598.2	-0.501516	0.356996	0	-0.203251	-0.0965037	0.324448	0.337752	-0.337586	0.135007	0.283142	-0.113069	0.238	not_clustered
AC016705.2	-0.261333	0.229034	0	-0.114017	-0.653359	-0.423683	0.208462	-0.301153	0.152193	0.158376	-1.0664	-0.299128	not_clustered
AC016710.1	0.416323	0	-0.168779	0.383669	0.396164	-0.181611	-0.162993	-0.0556385	0.0577135	0.00999875	-0.509088	-0.205255	not_clustered
AC016717.2	0.0596338	0	-0.568891	1.09283	1.03015	0.580572	1.37458	1.13603	1.15316	1.71079	1.28469	0.875982	not_clustered
AC016727.1	0	0.0741457	-0.08725	0.481951	-0.0851829	0.62454	-0.156248	-0.50767	-0.425822	-0.204519	-0.556511	-0.0356762	not_clustered
AC016739.1	0.178514	0	-0.611765	-0.451636	0.196653	-0.114168	-0.51263	-0.311801	-0.487953	-0.470875	-0.798921	-0.691882	not_clustered
AC016747.1	-0.0578315	0	0.05671	-0.0493233	-0.0426724	-0.157884	0.0337327	0.181461	0.0471891	0.0584888	0.114769	-0.0151567	not_clustered
AC016773.1	0	-0.355889	0.237743	-0.263159	0.127167	-0.418181	0.406929	0.0140831	0.0950858	-0.581913	-0.639947	0.00518612	not_clustered
AC016831.1	0.0836368	-0.685882	0	0.902841	0.64478	0.866932	-0.356893	-0.866863	-0.888528	0.0320435	-0.701788	-0.465139	not_clustered
AC016876.1	0.00960056	0	-0.0457047	0.0745171	0.031458	0.12866	-0.231332	0.0531897	-0.097715	-0.13508	-0.369094	-0.259023	not_clustered
AC016876.2	0.0772444	-0.338282	0	-0.143555	0.188292	-0.107586	-0.153751	-0.168327	-0.12622	-0.109008	-0.410737	-0.510068	not_clustered
AC016877.3	0.111628	0	-0.125128	-0.125128	-0.125128	-0.062755	-0.125128	-0.121107	-0.0876781	-0.0804984	0.017416	-0.000776181	not_clustered
AC017100.1	0.251238	-0.207981	0	-0.178371	-0.382464	0.287932	0.535114	0.188729	0.206622	0.622608	0.133065	-0.176498	not_clustered
AC018464.1	0.0350265	0	-0.0698218	-0.50492	-0.10667	-0.0516092	0.192582	0.389176	0.223403	-0.579174	-0.233848	-0.251427	not_clustered
AC018521.5	-0.316375	0	0.0670803	-0.00700726	0.205886	0.0339323	-0.256618	-0.0149539	-0.367943	-0.281174	-0.391348	-0.259405	not_clustered
AC018558.1	0	0.499595	-0.207556	-0.439374	-0.0429058	0.460193	-0.0604664	-0.106898	-0.118746	-1.10316	-0.141356	-1.12947	not_clustered
AC018558.2	-0.661851	0.319977	0	0.00350605	-0.902297	0.809626	-0.902297	-0.898225	1.5033	0.178194	0.350121	0.318629	not_clustered
AC018638.2	0	-0.265337	0.202275	0.0293004	0.135031	0.397654	-0.879747	-0.436116	-0.310362	-0.209369	-0.352107	-0.196618	not_clustered
AC018638.4	0	0.0324163	-0.0154499	0.574421	0.573999	0.414305	-0.614267	-0.784177	-0.503146	-0.12156	-0.302725	-0.163703	not_clustered
AC018638.5	0.255808	-0.120617	0	0.0811407	0.301288	0.340385	-0.387408	-0.285598	-0.203284	0.229188	-0.394175	-0.242185	not_clustered
AC018645.3	-0.0690082	0	0.104325	-0.428224	-0.177892	-0.309071	-0.0634569	0.207583	-0.143796	0.0810073	0.241378	0.117361	not_clustered
AC018647.2	-0.139537	0.158683	0	-0.00523056	0.122671	0.0701837	-0.0204551	-0.0919743	-0.111338	-0.206173	-0.172579	-0.284944	not_clustered
AC018730.1	0	0.0243468	-0.17187	-0.221798	0.236053	-0.0693066	-0.124393	-0.138314	0.18858	-0.335679	-0.792667	-0.350773	not_clustered
AC018738.1	0	-0.0920993	0.073269	-0.068532	0.0654865	-0.00869023	-0.477512	-0.120142	-0.367841	-0.548726	-0.889707	-0.322543	not_clustered
AC018809.2	0	1.16878	-0.135828	0.517794	-1.31134	-2.75552	0.171244	-1.80887	-1.15411	-0.394859	-0.1875	-0.98131	not_clustered
AC018816.1	-0.238621	0.134498	0	0.424752	0.490892	0.609188	-0.608989	-0.128859	-0.203859	-0.53912	-0.486125	-0.47268	not_clustered
AC018892.3	0	1.19949	-2.18666	0.108038	0.278147	0.865787	0.0493642	1.24323	1.46085	-0.666973	-0.789051	0.89696	not_clustered
AC019068.1	0	0.978746	-0.24283	-0.24283	-0.24283	-0.179075	1.18498	2.3514	0.824595	-0.197228	-0.0969009	-0.11557	not_clustered
AC019069.1	0	-0.199944	0.127578	0.097916	0.22952	0.0128838	0.292386	0.119737	0.174569	0.482444	0.499484	0.426871	not_clustered
AC019080.1	-0.0735116	0	0.155481	-0.735751	0.0547135	-0.269176	-0.132004	0.189972	-0.672456	-1.03436	-1.55319	-0.851852	not_clustered
AC019131.2	-0.882593	0.166371	0	0.167634	0.122671	0.261559	-0.0996075	0.00876912	-0.086438	0.365461	-0.280964	0.379611	not_clustered
AC019171.1	0.114963	0	-0.128231	2.0757	0.802382	2.59731	-0.128231	-0.124121	-0.0899217	-0.0825704	0.0179006	-0.000797474	not_clustered
AC019205.1	0	0.10654	-0.0155055	-0.826774	-1.14566	-0.615286	0.146201	0.259084	0.200191	-0.380973	0.0185204	-0.161569	not_clustered
AC020898.1	0	0.69136	-0.201668	-0.172085	0.707498	-0.0735544	-0.0936174	0.314428	0.121177	-0.324116	-0.344586	-0.173112	not_clustered
AC020904.2	0.62496	-0.238597	0	-0.132517	0.0514613	-0.255972	0.0578551	-0.100077	0.129686	0.315496	-0.257872	0.212335	not_clustered
AC020905.1	0.142757	0	-0.107566	-0.12606	0.0492954	-0.159159	0.0812317	-0.140621	0.0430956	-0.316277	-0.30507	-0.00904722	not_clustered
AC020910.5	-0.195504	0	0.0344202	0.560105	0.30512	-0.00622277	0.423918	-0.200491	0.107401	-0.0747517	-0.435855	0.0823905	not_clustered
AC020910.6	0.137599	0	-0.140493	-0.240875	0.272891	-0.20805	0.0367814	-0.402475	0.176432	-0.174337	0.0263486	0.0710186	not_clustered
AC020915.2	-0.0351071	0.0187329	0	0.249997	0.0792005	0.177791	0.0462276	0.468702	0.0287108	0.457383	-0.0727861	0.688909	not_clustered
AC020916.1	0.0660504	-0.329106	0	0.339118	0.38054	0.362876	-0.390776	-0.915453	-0.607274	0.315045	-0.202777	-0.140564	not_clustered
AC020917.4	0.962657	-0.867985	0	0.960571	1.44193	2.07685	-0.142289	0.224959	-0.0581055	1.36211	0.0705946	-0.503128	not_clustered
AC020928.1	0.118846	-0.481479	0	-1.36464	-2.0629	0.279401	-0.0547216	0.348238	0.521574	-2.48812	-0.0769491	-0.483138	not_clustered
AC021054.1	0.0468328	0	-0.151341	0.492527	0.540239	0.394089	-0.582498	-0.59235	-0.572786	-0.617587	-0.479673	-0.56018	not_clustered
AC021078.1	0	0.0900357	-0.0699016	0.330533	0.544473	0.702139	-0.415078	-0.338806	-0.36904	-0.300142	-0.472643	-0.0181589	not_clustered
AC021087.1	-0.175262	0.470528	0	-0.438137	-1.34575	-0.80408	-0.0143383	-0.0845556	0.268057	-0.938807	-0.536014	-1.34667	not_clustered
AC021087.3	0	-0.173179	0.548883	0.0109658	-0.129789	-0.447112	0.105985	0.904121	-0.142794	0.248916	0.472072	-0.451379	not_clustered
AC021092.1	0.0858038	-0.279274	0	-0.141096	-0.447124	-0.269513	0.182212	0.19246	0.295328	-0.306707	-0.043948	-0.0898403	not_clustered
AC021188.1	0.112411	0	-0.125859	-0.125859	-0.125859	-0.0631408	-0.125859	0.881467	-0.0882065	-0.0809862	2.77205	-0.000781188	not_clustered
AC021242.3	0.319174	0	-0.309993	0.0614748	0.181547	0.012915	0.385338	0.230996	0.127943	0.467132	0.49473	0.727588	not_clustered
AC021321.1	0.23838	0	-0.488076	0.546746	0.348559	0.630525	0.357352	-0.167094	0.383714	0.623365	0.361191	0.32095	not_clustered
AC021504.1	-0.466781	0.109039	0	0.335361	0.121739	0.220187	-0.177947	-0.694423	-0.671262	-0.558555	-0.533109	-0.531454	not_clustered
AC022007.1	0.384865	-0.582419	0	-0.00967392	0.217582	0.541588	-0.419088	-0.505607	-0.423638	0.371468	0.182376	0.123756	not_clustered
AC022028.2	0.0999545	-0.468923	0	0.172554	-0.0467491	0.544197	0.374233	0.256303	0.431565	-0.163653	0.279047	0.202503	not_clustered
AC022034.1	0.0610074	0	-0.159531	-0.525311	-0.194442	-0.310731	0.275824	0.0429838	0.198075	0.0335518	-0.0583787	0.106948	not_clustered
AC022075.1	-0.160562	0.165885	0	0.487729	0.381224	0.334895	0.107347	-0.38066	0.146755	0.628025	0.576796	0.924595	not_clustered
AC022098.1	0	-0.163292	0.354325	-0.024869	-0.381322	0.153605	0.371252	0.904781	0.463168	0.756755	0.0767755	-0.239065	not_clustered
AC022107.1	-0.237828	0	0.195885	-0.0226221	0.117412	0.30789	0.118746	-0.126489	-0.00751588	0.291578	0.0949115	0.140925	not_clustered
AC022144.1	2.09605	0	-0.317875	-0.314391	-0.289987	0.49034	0.207543	-0.213534	1.86633	-0.140834	-1.07373	1.36991	not_clustered
AC022148.1	-0.566542	0.0649448	0	0.105351	0.3537	-0.046703	-0.343238	-1.06294	-0.090039	-0.339079	-0.966146	-1.07901	not_clustered
AC022149.1	-0.137087	0.392569	0	0.636098	0.498083	0.346507	0.504402	0.187371	0.2409	0.337489	0.394933	0.176435	not_clustered
AC022150.4	0.00133582	0	-0.270001	-0.209521	-0.263623	-0.210207	-0.196309	-0.11358	-0.0643441	-0.332231	-0.093677	-0.267992	not_clustered
AC022167.2	0	-0.209523	0.333472	0.264397	0.387106	-0.0707861	0.0927878	-0.521381	-0.0395737	0.342556	-0.486136	0.456225	not_clustered
AC022210.1	0.466398	-0.137331	0	0.200138	0.522245	0.13256	-0.220894	0.0420719	0.13884	0.233078	0.239684	-0.159268	not_clustered
AC022211.2	0.0411602	-0.0829336	0	-0.0800311	-0.115357	-0.165416	-0.00684775	-0.135453	0.0678771	0.17797	0.164106	-0.0464991	not_clustered
AC022211.4	-0.0706766	0.018965	0	-0.100681	-0.122194	-0.193345	-0.161842	-0.563846	-0.0745184	-0.64244	0.0797604	-0.338975	not_clustered
AC022364.1	0	-0.604351	0.0556281	0.40291	0.502787	0.541477	-0.0818813	-0.0050166	-0.294366	0.259042	-0.0506717	-0.482679	not_clustered
AC022400.4	-1.10853	0	0.302897	0.789961	0.757059	0.739098	-0.145341	-0.722495	-1.20171	-0.0743626	-0.165456	-0.442735	not_clustered
AC022400.5	0.505376	-0.574121	0	0.00490494	0.0637604	0.635508	-0.270066	0.144489	-0.275119	0.112342	0.413958	0.321561	not_clustered
AC022400.6	0.114419	-0.128453	0	0.171622	0.205304	0.271607	-0.288679	-0.327887	-0.216951	-0.326194	-0.431856	-0.325857	not_clustered
AC022413.1	0.233384	-0.128225	0	0.432749	-0.375451	0.727858	-0.404307	-0.388337	-0.383255	0.0226464	0.143882	0.207261	not_clustered
AC022415.1	0	0.153283	-0.383814	-0.534847	0.598524	0.0433064	0.131899	0.383082	0.666504	0.842043	0.384898	0.403374	not_clustered
AC022509.3	0.218631	-0.285944	0	0.148672	0.325037	-0.0714138	0.28484	-0.0934239	0.239973	0.48334	-0.118245	0.266842	not_clustered
AC022613.1	0	-1.27504	1.27558	0.48138	0.100805	1.31855	-0.541214	-1.40161	-0.339205	-0.326554	0.458829	-0.188393	not_clustered
AC022613.2	0.0251059	0	-0.159386	-0.121643	-0.103331	-0.248468	-0.249574	-0.116164	-0.204132	-0.62902	0.11694	-0.084264	not_clustered
AC022730.4	0.116571	0	-0.129717	-0.129717	-0.129717	-0.0651798	-0.129717	-0.125565	-0.090997	0.950007	0.0181335	-0.000807705	not_clustered
AC022784.1	0.100359	-0.0563552	0	-0.0978203	-0.148029	-0.59687	0.453685	0.5038	0.43426	0.222266	0.0968309	0.0183292	not_clustered
AC022916.1	0.107873	-0.0215969	0	0.369463	0.363175	0.321356	-0.384996	-1.04785	-0.986002	-0.397163	-1.15905	-0.764335	not_clustered
AC023043.4	0	-0.349273	0.151539	-0.386372	-0.299612	0.0294538	-0.0323965	-0.0784464	-0.130094	-0.240106	-0.382471	-0.217736	not_clustered
AC023157.1	0	-0.0977874	0.0710759	-0.106043	-0.213245	-0.486917	0.142554	0.371976	0.710007	-0.38911	-0.599631	-0.00150628	not_clustered
AC023157.3	0.175481	0	-0.0457054	0.731796	0.685093	0.39675	-0.303297	-0.375481	-0.543197	-0.0894368	-0.410321	-0.345709	not_clustered
AC023245.2	0.178035	-0.0436545	0	0.241249	0.0022118	-0.406721	0.683114	0.646547	0.263168	0.19437	0.46805	-0.206846	not_clustered
AC023301.1	0.251253	-0.743674	0	-0.0452906	0.0267019	0.424626	-0.55141	-0.771756	-0.455273	-1.27055	-1.08405	-1.12399	not_clustered
AC023347.1	0.0105944	0	-0.441267	-0.537077	-0.538135	-0.385666	-0.651014	-0.965455	-0.265887	-0.947179	-1.02719	-0.969718	not_clustered
AC023355.1	0.00945441	-0.228411	0	-0.171891	-0.303562	-0.130078	-0.0286955	-1.09611	0.432639	0.587272	-0.843561	-0.145144	not_clustered
AC023509.3	0	-0.115014	0.353139	-0.221603	-0.252033	-0.565703	0.307341	0.444544	-0.0155716	-0.0639905	0.143093	0.351608	not_clustered
AC023509.4	0.004937	-0.0506079	0	-0.00752462	0.158869	0.184786	-0.0320156	0.354446	0.392731	0.294538	0.213207	-0.142029	not_clustered
AC023794.1	0	-0.819579	0.218244	0.169669	-0.354359	0.144701	0.188657	-0.134433	-0.252261	0.200747	0.678266	0.664791	not_clustered
AC023824.1	0	0.121462	-0.173601	-0.584958	-0.25979	-0.290854	0.0640173	0.225788	0.414929	-0.131616	0.0584754	-0.101949	not_clustered
AC023824.3	0.327567	-0.141077	0	-0.787873	-0.0171526	-0.326709	0.490714	0.399485	0.69701	0.351588	0.723548	0.483594	not_clustered
AC023824.5	0.076112	-0.0998469	0	-0.122687	-0.205548	0.17674	-0.182011	-0.353608	-0.209444	-0.287525	-0.265141	-0.252083	not_clustered
AC023824.6	0.0703951	0	-0.0657185	0.0348988	0.118261	0.0229172	-0.177154	-0.24959	-0.277252	-0.0318313	-0.00140918	0.0109601	not_clustered
AC023908.3	0.559759	-0.283967	0	-0.233114	0.284168	0.349449	-0.798353	-0.377193	-0.364538	-0.550168	-0.529287	-0.420798	not_clustered
AC024075.1	-0.0935729	0	0.167477	0.434718	1.20473	1.18582	-0.97947	0.926443	0.731024	0.306635	-0.2878	-0.155032	not_clustered
AC024075.2	-0.566166	0.233567	0	0.122696	0.613864	0.124332	0.365922	0.635511	0.257761	-0.851589	-0.563892	0.575139	not_clustered
AC024243.1	0	0.486249	-0.837181	0.117218	0.100633	0.581619	-0.47839	0.0985469	-0.715048	-0.805395	-0.82886	-0.0759952	not_clustered
AC024257.3	0.231485	-0.230138	0	0.563451	0.649798	1.06943	0.207543	-0.352822	-0.700262	-0.496944	-0.566928	-0.717519	not_clustered
AC024293.1	0.00151981	0	-0.128144	0.156523	0.0997893	-0.114703	-0.414075	0.0081579	-0.200912	-0.233046	-0.239118	0.0158938	not_clustered
AC024681.1	0	0.0891271	-0.00969266	-0.561331	-0.245695	-0.434306	-0.206516	-0.213073	-0.371968	-1.67739	-1.45849	-0.819149	not_clustered
AC024909.1	-0.112145	0	0.450034	-0.386237	-2.59101	-0.132167	-2.59101	-2.58684	0.495809	-1.51153	-1.34184	-2.46153	not_clustered
AC024940.2	0.0393725	0	-0.0391944	-0.653213	-0.776409	-0.836134	-0.0549333	-0.0802877	-0.0683409	-0.541957	-0.462915	-0.560992	not_clustered
AC025031.4	-0.750959	0.235336	0	-0.0881727	0.147742	0.513899	-0.033818	-1.15463	-0.686586	-0.00187293	0.166795	-0.114431	not_clustered
AC025048.2	0.0928247	0	-0.223323	0.256473	0.325948	0.148433	-0.280104	-0.46746	-0.41774	-0.336268	-0.962016	-0.630239	not_clustered
AC025048.4	0	0.357581	-0.488612	-0.415544	-0.731324	-0.351899	-0.454348	-0.344358	0.225067	-0.646243	-0.424518	-0.733614	not_clustered
AC025159.1	0.0385477	-0.291603	0	-0.109341	0.0397169	0.129273	-0.239699	-0.684761	-0.397675	-0.412512	-0.433985	-0.652845	not_clustered
AC025171.1	0	0.062666	-0.230133	-0.124958	-0.159612	-0.0712929	-0.805683	-0.572824	-0.644241	-0.416047	-0.62838	-0.595067	not_clustered
AC025171.2	0	1.58314	-0.248426	-0.248426	-0.248426	-0.183406	2.3809	-0.244244	-0.209423	0.830818	-0.0993895	0.968987	not_clustered
AC025171.5	0.111804	0	-0.125292	-0.125292	-0.125292	-0.0628418	-0.125292	1.46802	-0.087797	-0.0806081	0.0174416	-0.000777307	not_clustered
AC025181.2	0.222525	0	-0.126483	0.181789	0.15292	0.414747	0.204542	0.00463364	-0.0261318	0.134819	0.0389692	-0.100013	not_clustered
AC025569.1	-0.67674	0.138513	0	0.15492	-0.318258	0.0453534	-0.660448	-0.346368	-0.507354	-0.42637	-1.08676	-0.599879	not_clustered
AC025588.1	0.476489	-1.36106	0	0.376123	0.272704	-1.49436	-0.555501	-1.62352	-2.29266	0.152067	0.695725	0.50343	not_clustered
AC025678.3	0	0.213588	-0.189054	-0.589853	-0.41807	-0.0159756	0.54988	0.418399	0.439488	0.234263	0.0434705	-0.319233	not_clustered
AC025682.1	-0.80015	0	0.144565	0.21874	-0.102961	-0.643142	-0.0610066	-0.511687	-0.311842	-0.498367	-1.62412	-0.501952	not_clustered
AC025884.1	1.92284	0	-0.124396	-0.124396	1.38066	-0.0623692	-0.124396	0.882948	-0.0871496	-0.0800103	0.0173021	1.71035	not_clustered
AC025884.2	0.109626	0	-0.123249	-0.123249	-0.123249	-0.0617651	-0.123249	-0.119283	-0.0863218	-0.079246	0.017124	-0.000763344	not_clustered
AC026271.1	-0.0669419	0	0.0236386	-0.0360785	-0.162175	-0.301098	0.0407475	-0.0624355	-0.120601	0.0446697	-0.259262	-0.25792	not_clustered
AC026304.1	-0.113102	0.53676	0	0.674408	0.255945	0.0155718	0.0365923	0.815319	-0.0109577	-0.0771568	0.095112	0.157791	not_clustered
AC026356.1	-0.371636	0	0.0353659	-0.424939	-0.377777	-0.319888	-0.295245	-0.856541	-0.701014	-0.264285	-0.423987	-0.221962	not_clustered
AC026401.3	-0.0705556	0.0666359	0	-0.500967	-0.282163	-0.687158	0.201092	0.322206	0.383119	0.0402141	0.105703	-0.107991	not_clustered
AC026403.1	0.469111	0	-0.0595116	0.301522	0.58393	-0.329439	0.0981107	0.232425	-0.417242	0.0854957	-0.77587	0.184758	not_clustered
AC026410.3	-0.0719545	0.336051	0	0.00491787	-0.100506	0.371044	0.0712064	0.144889	-0.842415	0.0536144	-0.00180225	-0.509343	not_clustered
AC026412.1	0	-0.0290109	0.0840446	-0.0095974	0.145608	-0.0270682	0.113447	0.202971	0.217007	0.00280286	-0.0457642	0.0362467	not_clustered
AC026471.1	-0.148713	0	0.028763	0.491004	0.356926	0.817644	-0.0640523	-0.0685226	-0.141298	0.383636	0.14134	-0.00175311	not_clustered
AC026471.3	0	0.0848909	-0.161644	0.360592	0.037943	0.308452	0.154148	0.355018	0.345854	0.386017	0.860167	0.474028	not_clustered
AC026471.6	0.0088879	-0.178511	0	0.112493	-0.0218061	-0.138618	0.371164	-0.0962016	0.121457	-0.135435	-0.445353	0.049636	not_clustered
AC026691.1	-0.0348751	0	0.261438	0.213927	0.862726	0.0865499	-0.0375237	-0.177738	0.184023	-0.394551	-0.235776	-0.532835	not_clustered
AC026740.1	-0.228455	0	0.519946	0.71745	0.533373	0.0431738	0.411097	0.530745	0.463471	0.511721	1.29082	1.31177	not_clustered
AC026785.3	-0.120225	0.0946936	0	0.361068	0.280955	0.302718	0.0322367	-0.134504	-0.139212	0.321171	0.194944	0.35927	not_clustered
AC026801.2	-0.31928	0	0.268397	0.218868	-0.00986698	0.300873	0.229937	-0.198647	-0.260538	0.77152	0.371807	-0.122056	not_clustered
AC026877.1	-0.114878	0	0.0975142	0.0804691	0.100317	0.157829	0.186088	0.049572	0.181019	0.089582	0.235644	0.283978	not_clustered
AC026979.2	-0.095011	0.197441	0	-0.18768	0.127013	-0.464533	-0.0656791	0.072198	-0.31248	-0.376139	-0.251329	-0.337205	not_clustered
AC027031.2	0.0448843	0	-0.146853	-0.101021	-0.00821124	-0.181419	-0.153481	-0.37012	-0.0771039	-0.0734087	-0.320514	-0.0938663	not_clustered
AC027097.1	-0.192491	0.134715	0	0.374839	0.493719	0.479747	0.0931807	0.17933	0.076269	0.233115	0.237145	0.204132	not_clustered
AC027097.2	0	-0.145177	0.206126	-0.135348	-0.397048	-0.244216	0.212765	0.105827	0.213401	0.0425716	0.17224	-0.423084	not_clustered
AC027237.3	0.285022	0	-0.420447	-0.438207	0.0948175	-0.144288	0.144981	0.176911	0.165122	-0.0562244	-0.00738481	-0.420593	not_clustered
AC027290.2	-1.0302	0	0.10278	0.265197	0.141996	-0.103318	-0.565828	-1.64553	-1.05036	-0.400497	-0.00228873	-0.649198	not_clustered
AC027307.2	0.152911	-0.114435	0	0.268026	0.384798	0.30467	-0.106569	0.00768854	0.033396	0.211156	-0.0752689	0.12567	not_clustered
AC027307.3	-0.276028	0	0.0111978	-0.466208	-0.349362	-0.250346	-0.0758489	0.652852	-0.182067	0.111625	-0.0907627	0.244028	not_clustered
AC027559.1	-0.881296	0	0.114855	0.104046	-0.0472362	0.338074	-0.198398	-0.154117	-0.226685	-0.408818	-0.157299	-0.520058	not_clustered
AC027644.3	0.0973623	-0.175863	0	0.1234	0.267637	0.130865	-0.0592359	-0.0966803	-0.0628187	-0.0759705	0.142793	0.0559985	not_clustered
AC027682.6	0.0581731	0	-0.210267	1.05023	0.191846	0.672595	-0.50651	-0.528846	-0.574292	-0.3895	-0.520975	-0.108718	not_clustered
AC027796.4	0	0.0102466	-0.0220318	0.162441	-0.0538877	0.734827	-0.595305	-0.859153	-0.415075	-0.56787	-0.173631	-0.187489	not_clustered
AC034231.1	-0.0754604	0	0.223791	0.228763	0.188027	0.0333319	0.0268561	-0.165373	0.148785	-0.0952961	-0.0933413	-0.305417	not_clustered
AC034236.2	0.224458	-0.0012974	0	0.273642	0.372836	0.288173	-0.460318	-0.864954	-0.221021	-0.812311	-0.107653	-0.449349	not_clustered
AC036111.1	0	-0.0220198	0.212887	0.554886	0.452679	0.687392	-0.0615233	0.124916	-0.665915	-0.289231	0.1502	0.676499	not_clustered
AC036214.1	-0.0480122	0	0.176852	0.129901	-0.310909	-0.0423394	-0.455561	-0.662153	-0.515913	-0.861561	-0.599396	-1.05463	not_clustered
AC036214.2	-0.415334	0	0.30735	0.022952	0.447992	0.619927	-0.40039	0.029174	0.179411	0.229786	0.164387	0.124014	not_clustered
AC037459.2	-0.0774708	0.118271	0	-0.100866	0.115013	0.25584	0.359478	0.286307	0.451458	0.196314	0.276004	0.294051	not_clustered
AC040160.1	0.917888	-0.098948	0	0.288644	0.469576	0.736744	0.201918	-0.472702	0.0585411	-0.282126	-0.360782	0.423085	not_clustered
AC040162.1	0.0416366	-0.311764	0	-0.501623	-0.427757	-0.479877	0.157705	-0.273421	0.0574459	-0.0400932	-0.0455229	0.0107601	not_clustered
AC040162.3	0.581096	0	-0.0339657	0.00704473	-0.0694573	0.578601	-0.0904632	-0.00205038	0.0597639	0.116528	0.341413	0.0914205	not_clustered
AC040169.1	0	0.400543	-0.101196	0.0637626	-0.0439205	-0.0980008	-0.627294	-0.134883	-0.342443	-0.401118	-0.311815	-0.518789	not_clustered
AC040970.1	0	0.180945	-0.0788574	0.659736	0.634622	0.447145	-0.382254	0.0509574	-0.0787019	-0.180113	0.125381	-0.102344	not_clustered
AC040977.1	0.36409	0	-0.144287	0.438362	0.771425	0.484779	0.0908176	-0.134344	0.206127	0.242911	0.597058	0.171155	not_clustered
AC044860.1	0.0805066	-0.0761934	0	-0.447537	-0.223796	0.285004	0.101352	-0.209708	-0.105104	0.224593	0.484562	-0.467104	not_clustered
AC046134.2	0.341918	-0.0204714	0	0.447355	0.548468	0.324318	0.425955	0.336585	0.112724	0.109824	0.355718	0.374023	not_clustered
AC046143.1	0	0.244581	-0.157095	0.220857	0.121137	0.240094	-0.0563037	0.122508	-0.0555043	-0.801585	-0.0695496	-0.0201279	not_clustered
AC046185.3	-0.279501	0	0.0938334	0.319872	0.438724	0.391024	-0.280171	-0.644989	-0.724509	0.234783	0.556135	0.0114331	not_clustered
AC046195.1	0	0.0813604	-0.280341	-0.603573	-0.561146	-0.756898	-0.106589	-0.172038	-0.162415	-0.118424	-0.169283	-0.292295	not_clustered
AC048341.1	-1.31314	0	0.452173	0.034219	0.71746	0.739568	-0.238287	-1.58428	0.15475	-0.0564718	0.287225	-0.144119	not_clustered
AC048341.2	0.161428	-0.10299	0	-0.125442	-0.150726	0.194171	-0.148266	-0.493945	0.330043	-0.84806	-0.171395	-0.297465	not_clustered
AC048344.4	0	-0.325509	0.0797028	-0.538525	0.168685	-0.713688	-0.285644	0.119764	-0.482761	-0.465675	-0.00136821	-0.117532	not_clustered
AC055811.4	-0.127505	0	0.185864	-0.0459718	-0.108089	0.0275971	0.206463	-0.944073	-0.19403	-0.228085	-0.481585	-0.085405	not_clustered
AC060766.1	-0.200866	0	0.0204541	-0.203164	-0.199212	-0.250241	-0.234844	-0.281692	-0.477807	-0.575443	-0.362567	-0.396582	not_clustered
AC060766.7	-0.102789	0.159556	0	-0.0194887	-0.168737	-0.0912716	-0.0627605	-0.141157	0.0129701	-0.206276	-0.553255	-0.43078	not_clustered
AC060780.1	0	-0.00930409	0.194002	-0.556346	0.339902	-0.0574063	-0.0698829	-0.0471478	0.0705991	-0.362815	-0.136799	-0.16153	not_clustered
AC061992.2	-0.203608	0.161958	0	-0.225085	-0.321159	0.443149	-0.538569	-0.196018	-0.412922	-0.654155	-0.894273	-0.0991211	not_clustered
AC062015.1	-0.0322393	0.174055	0	0.525363	0.476032	0.370201	-0.345748	-0.255415	-1.27391	-0.04601	0.104243	0.320819	not_clustered
AC064807.1	-0.000688813	0	0.0493206	0.110224	0.0543967	0.360742	0.0538737	-0.224646	0.226107	-0.125052	-0.129945	-0.40363	not_clustered
AC064836.3	-0.0810951	0	0.642773	0.678993	1.06818	0.888524	0.202334	0.459551	0.50143	0.233716	0.32059	0.60565	not_clustered
AC064862.3	0	-0.0568114	0.262548	-1.14721	-0.823922	-0.670579	1.33179	1.39633	1.1748	0.0618475	0.169617	-0.275367	not_clustered
AC064862.4	0	-0.0829084	0.00580931	-0.590825	-0.245406	-1.71799	0.3985	1.17965	1.01454	-0.968734	-1.09396	-0.03879	not_clustered
AC067750.1	0	0.0196092	-0.423147	-0.0171069	-0.11431	0.149898	-0.595394	-0.5066	-0.212897	-0.681046	-0.951035	-0.394202	not_clustered
AC067852.2	0.00807966	-0.107605	0	0.202259	0.00508495	0.231544	-0.0369347	-0.152072	0.0669465	0.0125953	0.0521993	0.118158	not_clustered
AC067930.3	0.277648	-0.295451	0	1.3937	1.29923	1.35064	-0.134294	-0.34772	-0.529475	0.018289	0.173871	0.501381	not_clustered
AC068057.1	0.792215	-1.48859	0	0.2112	1.54725	1.57253	-0.946248	-0.391045	-0.898645	0.533203	0.138506	-0.592274	not_clustered
AC068338.2	0	0.00863846	-0.0994284	0.231743	0.300336	0.0767444	0.309105	0.558342	0.222838	0.260179	0.29479	0.474935	not_clustered
AC068473.5	0.0140532	0	-0.193896	-0.079133	-0.230057	0.0453797	-0.232481	-0.139073	-0.295542	-0.5227	-0.573482	-0.486486	not_clustered
AC068620.1	0	0.154551	-0.536609	-0.201773	-0.167472	-0.293648	-0.966449	-0.476751	-0.0823649	0.162244	-2.63322	0.00830357	not_clustered
AC068888.1	0	0.343547	-0.00981	0.0608254	0.10039	0.071487	-0.00116653	0.00188401	0.138035	-0.256106	0.00574706	0.0829511	not_clustered
AC069061.2	-0.215485	0.385955	0	-0.343008	0.986302	0.720979	0.280212	0.505343	0.611607	0.847005	0.620501	0.452954	not_clustered
AC069120.1	0	0.01917	-0.343248	0.226227	0.273979	0.389846	-0.300912	-0.64853	-0.224	-0.791979	-1.22311	-0.288535	not_clustered
AC069185.1	-0.404012	0	0.0169928	1.02181	1.1117	0.543349	0.735588	-0.133091	-0.547765	0.564681	0.0379659	-1.00419	not_clustered
AC069277.1	0	-0.209241	0.261844	-0.66399	-0.407151	-0.700786	0.355092	0.149088	0.0176192	-0.669728	-1.29383	-0.45063	not_clustered
AC069281.2	0.33378	-0.109923	0	0.0744399	-0.103001	0.320638	-0.406471	-0.115026	-0.080122	0.180077	-0.128666	0.146664	not_clustered
AC069503.1	-1.2643	0	0.441852	0.0328073	-0.254604	-2.03492	-0.927532	-0.414643	-1.6654	-0.0553078	-0.426976	-0.140457	not_clustered
AC069544.1	0	-0.011426	0.0259593	-0.147226	-0.206282	-0.30448	-0.276351	-0.0908189	-0.386525	-0.475296	-0.0344442	-0.76373	not_clustered
AC073046.1	0	0.281904	-0.190472	-0.185503	-0.390023	-0.106481	-0.113358	0.0244748	0.125532	0.00438534	-0.202225	0.115087	not_clustered
AC073073.2	0.0575041	0	-0.204859	0.199269	0.340691	0.0609066	0.450135	0.0612393	0.784534	0.28893	0.222249	0.0698552	not_clustered
AC073115.1	-0.423102	0	0.389707	-0.12994	-0.0410778	0.0944667	-0.0139101	-0.311388	-0.0975167	-0.31332	-0.263075	0.0647506	not_clustered
AC073115.2	-0.565539	0	0.0838191	-0.730268	-0.541102	-0.0684037	-0.553745	0.00435336	-0.0266376	-0.463996	-0.322348	-0.480468	not_clustered
AC073130.1	-0.122158	0	0.0642131	-0.80532	0.150407	-0.868909	0.077793	0.538387	0.0859508	0.246794	-0.197973	-0.298668	not_clustered
AC073130.3	-0.0907851	0.276983	0	0.510599	0.385834	0.738959	-0.640972	-0.288249	-0.0480505	0.442056	-1.41653	0.193984	not_clustered
AC073195.1	0.0741915	-0.107461	0	-0.388106	0.14172	-0.0712121	-0.166573	-0.318198	-0.032277	-0.200902	-0.189004	-0.556956	not_clustered
AC073365.1	-0.0949854	0.0584408	0	0.087448	0.235958	0.0717948	-0.542327	-0.531764	-0.48205	-0.725085	-0.443603	-0.612128	not_clustered
AC073389.1	-0.453325	0.11403	0	0.339705	0.337353	0.268725	-0.596274	-0.640793	-0.246607	-0.00514584	0.00839013	-0.0576254	not_clustered
AC073389.3	0	0.0632116	-0.0304568	-0.22589	0.382759	0.473334	-0.41462	-0.554633	-1.86264	-0.0532416	-0.62503	-0.042805	not_clustered
AC073464.1	-0.0436074	0.215294	0	-0.571462	-0.0589784	-0.527971	-0.406666	-0.880797	-0.542222	-0.294294	-0.630505	-0.563851	not_clustered
AC073508.3	0.0221501	-0.0232639	0	-0.0826737	0.0785217	-0.0113325	-0.144629	-0.528987	-0.128788	-0.180114	-0.150717	0.107993	not_clustered
AC073529.1	-0.519252	0	0.156281	-0.374253	-0.249813	-0.611316	-0.215526	-0.193524	-0.475861	-0.692105	-0.466131	-0.101322	not_clustered
AC073548.1	0	-0.641019	0.293705	0.486243	0.502918	0.694829	-0.0744159	-0.561068	0.257244	0.148836	-0.199856	0.550929	not_clustered
AC073585.1	0	-0.0361288	0.118989	-0.512447	-0.274003	-0.48194	0.196394	0.248204	0.0834438	-0.184605	-0.114224	-0.282533	not_clustered
AC073611.1	0.00131494	0	-0.0367726	0.0980619	0.378011	0.218539	-0.247636	-0.0106761	-0.491373	0.0653939	-0.266159	-0.161397	not_clustered
AC073857.1	0	0.188751	-0.215267	-0.504419	-0.452767	-0.328661	-0.100479	0.114879	0.107851	-0.773769	-0.758816	-0.449112	not_clustered
AC073861.1	0	-0.372765	0.0779623	0.190506	0.48533	0.11264	0.0579387	0.0252673	-0.0268928	-0.183924	0.132047	0.103731	not_clustered
AC073869.1	0.139553	-0.204345	0	-0.0618856	-0.00309857	-0.0674443	-0.410397	-0.461352	-0.286959	-0.13636	-0.35588	-0.244173	not_clustered
AC073896.2	0	-0.377003	0.219243	-0.715122	-0.232074	-0.820472	0.0714083	0.145576	-0.272699	-0.545007	-0.320417	-0.343111	not_clustered
AC073896.4	0	-0.178277	0.175703	0.268143	0.239267	0.305932	-0.345045	-0.271457	-0.0842054	0.215751	0.0456362	0.0761282	not_clustered
AC074117.1	0	-0.21837	0.0902141	0.0590906	0.209716	0.31379	-0.350477	-0.499912	-0.480393	-0.198795	-0.355506	-0.32807	not_clustered
AC074135.1	0	-0.539335	0.13972	-0.212374	-0.153289	-0.341701	-0.377908	0.159532	-0.366806	-0.31746	-1.42033	-0.984995	not_clustered
AC074138.1	0	-1.05119	0.360178	0.878536	0.0512627	1.22463	-0.49703	0.781773	0.58098	0.249028	0.708937	0.427281	not_clustered
AC074212.1	-0.0636455	0.198183	0	0.405432	0.472499	0.399092	-0.433573	-0.475109	-0.28623	0.274317	-0.0639757	-0.282539	not_clustered
AC078846.1	0.181507	-0.22121	0	0.200607	0.00337094	0.00557753	-0.45402	-0.0935216	-0.0397432	-0.000895798	-0.135742	-0.561612	not_clustered
AC078881.1	0.0676882	-0.166777	0	0.344905	0.378829	-0.459402	0.428455	-0.0639991	-1.10414	0.581265	0.360701	0.213206	not_clustered
AC078925.4	-0.0552319	0.113848	0	-0.00948068	-0.0646954	-0.16346	0.113228	0.0214119	-0.0672693	-0.0196332	-0.224371	0.0840143	not_clustered
AC078993.1	0	-0.616339	0.797315	0.532	1.21995	1.33443	-0.48642	-0.61026	-0.0523681	-0.276573	-0.347168	0.0286282	not_clustered
AC079062.1	0.0119104	-0.0619931	0	0.00760428	-0.0978289	-0.0966824	-0.102094	-0.181339	-0.301256	-0.323332	-0.444822	-0.340363	not_clustered
AC079610.1	-0.205968	0	0.0237882	-0.488061	-0.136293	-0.253055	-0.442259	0.121454	-0.704326	-0.206047	-0.727363	-0.206541	not_clustered
AC079807.1	-0.166729	0.147542	0	0.241949	0.319565	-0.12792	-0.72055	0.0016101	-0.306626	-0.721294	-0.879113	-0.00860651	not_clustered
AC079921.2	0	0.142795	-0.0414909	-0.664044	0.158307	-0.105557	0.858539	0.0464709	0.157273	0.388696	-0.115971	-0.285905	not_clustered
AC079922.2	0.215971	0	-0.119538	-0.0542291	0.165113	-0.217019	0.0245827	0.201146	-0.20477	-0.259415	-0.0532616	-0.199882	not_clustered
AC079944.2	0.636988	-0.287141	0	-0.970479	0.326333	-0.844484	-0.383905	0.144293	-0.409734	-0.086008	-0.248986	-0.414473	not_clustered
AC079949.2	-0.0596784	0	0.0559224	0.345881	-0.0806147	0.0777128	-0.189522	-0.0773134	-0.486052	-0.431514	0.157934	-0.28351	not_clustered
AC080038.1	0.140299	-0.146463	0	-0.129452	0.00852761	0.0848041	-0.141375	-0.0629681	-0.226131	-0.244429	-0.385985	-0.023321	not_clustered
AC080080.1	0.171189	-0.143351	0	0.13042	-0.419986	0.232187	-0.0827098	-1.17679	-0.269523	0.016894	-0.507634	-0.267221	not_clustered
AC080100.1	0	0.579997	-0.00738318	-0.699903	-0.808914	-0.84759	0.387102	0.497626	0.334426	-0.348841	-0.862541	-0.239648	not_clustered
AC080112.1	-0.145533	0	0.495804	0.817364	1.00594	0.594255	0.945673	0.853436	0.445416	1.21234	1.3444	1.36103	not_clustered
AC083798.2	-0.0950963	0	0.0935747	0.292694	0.369383	0.393101	0.0732029	0.357018	0.0682012	-0.29602	-0.0708908	-0.0194466	not_clustered
AC083799.1	-0.198967	0.304085	0	0.0151161	-0.0582764	-0.0230383	0.0600443	0.177346	-0.121331	-0.143345	-0.0364391	-0.16693	not_clustered
AC083805.3	-0.232974	0.120945	0	-0.192687	-0.797222	-0.340464	-0.546344	-0.516832	-0.124621	-0.592908	-0.476355	-0.984447	not_clustered
AC083843.3	0	-0.389034	0.0809087	-0.114626	-0.12486	0.137475	-0.424384	-0.520185	-0.161011	-0.238294	-0.751536	-0.390786	not_clustered
AC083880.1	0.666807	-0.225451	0	0.687984	0.852384	0.369916	0.0693101	-0.255773	0.574063	0.0058763	0.466661	0.0818127	not_clustered
AC083899.1	0	0.106543	-0.0857416	0.371427	0.291602	-0.0196996	0.238404	0.160409	0.363159	0.0101066	0.209628	0.141793	not_clustered
AC084018.2	0	0.722707	-0.499718	0.385328	0.46015	-0.882372	0.102344	0.395724	-0.717268	-0.259043	0.174893	0.805971	not_clustered
AC084125.2	-0.0221226	0	0.28455	0.55588	0.857241	0.866264	0.494199	0.313267	0.186068	0.448211	0.462076	0.619174	not_clustered
AC084757.3	0	-0.10799	0.839481	0.797116	0.831246	0.416293	1.1865	-0.511167	0.633796	-0.0665356	-0.0701466	-0.37472	not_clustered
AC084816.1	0.294444	0	-0.129257	0.123288	-0.0900265	-0.757899	-0.141087	-0.126152	0.141754	-0.301031	0.0932656	-0.456016	not_clustered
AC084824.1	-0.403324	0.320593	0	-0.330169	-0.230647	-0.116933	-0.074124	0.110034	0.117613	0.34633	0.396703	0.00158831	not_clustered
AC084876.2	0.159864	-2.35957	0	0.409071	-1.04728	-0.0489585	-0.285076	0.101246	0.0918437	0.0126066	0.0203147	-0.342333	not_clustered
AC084880.1	-0.206221	0	0.113321	0.043797	0.206269	0.0418671	0.416304	0.2684	0.76971	0.34929	0.479963	-0.246376	not_clustered
AC087235.2	0	-0.722664	0.35928	0.142362	0.175655	-1.18179	-1.48418	-2.3088	-0.645843	-1.63956	-2.06267	-0.231136	not_clustered
AC087269.1	0.108647	0	-0.122327	-0.122327	-0.122327	-0.0612795	-0.122327	-0.118388	-0.0856562	-0.0786315	0.016981	-0.000757054	not_clustered
AC087477.2	-0.537005	0	0.010731	-0.506596	-0.771668	-1.06392	-0.566549	0.154974	-2.29797	-0.571867	-0.594722	-0.773075	not_clustered
AC087500.1	0	-0.0116884	0.0394307	-0.0444106	0.807081	0.0670996	-0.0169753	-0.23718	0.266654	-0.167637	-0.272951	0.551642	not_clustered
AC087501.4	-0.0588525	0	0.290231	0.82456	1.61713	1.40407	0.456482	0.433557	0.0436669	2.11744	0.75326	0.448862	not_clustered
AC087516.2	0.113839	0	-0.127188	-0.127188	0.80322	-0.0638426	-0.127188	-0.123108	-0.0891674	-0.0818736	0.0177374	-0.000790306	not_clustered
AC087623.2	0.0369101	-0.143518	0	-0.30208	0.563843	-0.443207	-0.660929	-0.721778	-0.347218	-0.552496	-0.293432	-0.0874763	not_clustered
AC087645.2	0.753864	-0.0319391	0	0.144615	0.648214	0.377447	-0.546017	0.119247	0.341764	-0.283722	-0.665683	0.321405	not_clustered
AC087741.1	0.420825	-0.0437808	0	0.610326	0.526906	0.45765	-0.0692716	-0.331128	-0.310214	-0.0768556	-0.0307252	-0.0284562	not_clustered
AC087741.3	0.224141	-0.0168035	0	0.0381192	0.555735	0.416198	-0.0234898	-0.279986	0.105777	-0.426016	-0.827238	-0.674708	not_clustered
AC087752.3	0.304102	-0.333473	0	0.576363	0.690315	0.578839	-0.866971	-0.366787	-0.210142	-0.452346	-0.544297	-0.381773	not_clustered
AC089983.1	0.238582	0	-0.193906	0.369877	0.363412	0.229448	0.124017	-0.0529524	-0.555559	0.0853186	0.104719	-0.484344	not_clustered
AC090015.1	0.190006	0	-1.22195	1.82315	1.01282	1.50374	-1.22195	0.786853	1.18359	-1.17653	-1.07667	-0.00134569	not_clustered
AC090061.1	-0.160832	0.786282	0	0.517953	-0.445559	0.866773	-1.047	0.978799	-0.000858387	0.0159196	-0.0298127	-0.222758	not_clustered
AC090109.1	-0.0400637	0.0619901	0	-0.419372	-0.0610107	-0.100225	0.056754	-0.00746517	0.334804	-0.106549	0.00824526	-0.141355	not_clustered
AC090114.2	-0.152976	0	0.097329	0.481941	0.402002	0.633431	-0.0274744	-0.261639	-0.0684861	0.160216	0.0603037	0.00885346	not_clustered
AC090152.1	-0.0718512	0.38955	0	0.535275	0.648538	0.288744	0.196345	0.189763	0.0589785	0.756663	0.638281	0.326336	not_clustered
AC090181.2	-0.262753	0.0637265	0	-0.323649	-0.357684	-0.116012	0.100031	0.453476	0.228719	-0.238316	0.109543	0.371403	not_clustered
AC090192.2	0.205039	-0.0992678	0	0.379386	0.441285	0.479902	-0.231731	-0.360361	-0.474481	-0.0439408	-0.00971079	-0.323398	not_clustered
AC090197.1	0.25895	-0.046981	0	0.0313411	0.473779	0.334035	0.339321	0.673819	0.577041	-0.0882686	0.377732	-0.164161	not_clustered
AC090204.1	-0.050129	0.244275	0	0.0132253	-0.159441	-0.478736	0.0885114	-0.120344	0.0252024	-0.535294	-0.30167	-0.11399	not_clustered
AC090409.1	0	0.103259	-0.190919	-0.588543	-0.502092	-0.374214	-0.154851	-0.14839	-0.104324	-1.07152	-0.967539	-0.932395	not_clustered
AC090498.1	0	-0.085941	0.0299715	-0.374134	-0.161641	0.0450235	-0.131502	-0.373005	-0.317068	-0.117058	-0.627718	-0.323224	not_clustered
AC090505.1	0.135831	-0.652439	0	-0.189944	-1.03896	-0.61389	0.524117	0.596724	0.382936	-0.935603	-0.748624	-0.788483	not_clustered
AC090517.2	0.117055	-0.147332	0	-0.33021	-0.209702	-0.0946174	-0.347698	-0.0224506	-0.00165203	-0.413406	-0.189791	-0.471149	not_clustered
AC090587.2	0.104204	0	-0.139419	-0.456272	-0.153552	-0.349878	0.0452157	-0.316101	-0.139614	0.077884	0.756366	-0.208361	not_clustered
AC090589.3	0.37495	0	-0.424361	0.164657	-0.61971	0.443676	-0.27871	-0.354968	-0.616123	-0.335752	-1.12143	-0.154231	not_clustered
AC090825.1	0.0507444	-0.774633	0	-0.51821	-0.52973	-0.917155	-0.878153	0.0811633	-0.542376	-0.821073	-0.665609	-1.51724	not_clustered
AC090970.2	0	0.47726	-0.353292	0.451844	0.638108	-0.0691853	0.785532	0.00684448	0.409888	0.327421	0.772936	0.510325	not_clustered
AC091057.1	-0.0453565	0	0.0476834	-0.553718	-0.45789	-0.452882	-0.181175	-0.260627	-0.176877	-0.473971	-0.329899	-0.336598	not_clustered
AC091212.1	0.104718	0	-0.555496	-0.136129	0.582111	0.24177	-1.30037	-1.34521	-0.817807	0.100586	-0.580728	-0.827894	not_clustered
AC091271.1	0	-0.233133	0.12071	-0.165471	0.00840552	-0.0357459	0.013245	-0.157545	0.00901391	-0.0713825	0.0717777	-0.184252	not_clustered
AC091729.3	0.107464	-0.0691909	0	-0.0671047	0.0699208	0.0616539	0.00438343	0.0201697	-0.018488	0.105513	-0.147983	-0.0954259	not_clustered
AC091804.1	-0.615365	0	0.110691	-0.263077	-0.926782	-0.402849	0.229493	-0.902957	-0.145203	-0.412164	-0.717019	-1.11258	not_clustered
AC091806.1	-0.0565036	0.160301	0	-1.2417	-0.950231	-0.681967	-0.169098	-0.201807	0.298333	-1.00139	-0.930844	-1.02687	not_clustered
AC091982.3	0	-0.125209	0.268869	0.420686	0.588653	0.314867	0.0549647	-0.15234	-0.402751	0.0216021	0.0949511	-0.25436	not_clustered
AC092070.2	0	0.703022	-0.0262226	1.09901	-0.0749051	0.56075	-0.993838	0.19918	0.695018	0.0329598	1.15741	-0.374933	not_clustered
AC092115.1	-0.35944	0	0.377518	-0.0423772	-0.525226	-0.703306	-0.164219	-0.208958	-0.0559027	-0.265045	-0.682028	-0.952188	not_clustered
AC092115.3	0.00279896	-0.550898	0	0.241342	-0.658387	-0.318627	0.44017	-0.371798	-0.262288	-0.164162	-0.915194	-0.476583	not_clustered
AC092117.1	0.537842	0	-0.414392	-0.172445	-0.409643	-0.144303	0.234603	-0.35686	-0.275019	-0.539236	-0.555233	-0.470116	not_clustered
AC092119.2	0.418198	0	-0.426379	0.478495	0.320151	0.038173	-0.482233	-0.941139	0.101438	-0.921941	0.591387	-0.58795	not_clustered
AC092143.2	-0.640291	0	0.0213777	0.0984615	-0.523933	0.0454418	-0.0726099	0.357681	0.192549	-0.264262	0.335324	-0.220105	not_clustered
AC092171.3	0.34372	0	-0.0344685	-1.30396	0.0864868	-0.844817	-0.714626	-0.519668	0.423574	0.642461	-1.35946	0.69333	not_clustered
AC092171.4	0	-0.356079	0.361277	-0.579243	0.386626	0.175148	-0.512671	-0.0854477	-0.158499	-0.0955575	-0.317621	-0.357805	not_clustered
AC092171.5	-0.0433927	0	1.25337	0.335503	0.505554	-0.135355	-0.711776	0.608231	-0.190748	-1.18496	0.0365965	0.224269	not_clustered
AC092198.1	0.113442	0	-0.12682	2.07681	-0.12682	0.985308	-0.12682	-0.122751	-0.0889011	-0.0816277	0.0176799	-0.000787778	not_clustered
AC092279.1	0	0.065405	-0.0886693	0.507916	0.547152	0.463713	-0.401866	-0.297524	-0.0528479	-0.180686	0.10451	0.0389805	not_clustered
AC092295.2	0	-0.0173651	0.000506541	-0.622003	-0.0914885	-0.0454773	0.279089	0.209076	-0.159241	-0.589375	-0.186449	-0.72785	not_clustered
AC092368.3	0	-0.128451	0.0108905	0.457863	0.155423	0.0837227	-0.427871	-0.310251	-0.318934	-0.533009	-0.602421	-0.271769	not_clustered
AC092447.7	0.176793	0	-0.106919	-0.175993	0.112975	-0.0277314	0.149094	-0.0356524	-0.0457438	-0.503267	0.273606	-0.520551	not_clustered
AC092490.1	0.265725	0	-0.146256	-0.504447	-0.53938	-0.453094	-0.215268	-0.326718	-0.383631	-0.507752	-0.711262	-0.837838	not_clustered
AC092645.1	1.31207	-2.07568	0	-2.19894	-0.693971	-1.08619	0.428668	-2.19497	-0.536851	-2.15493	-2.05856	-2.07645	not_clustered
AC092687.3	0	0.259808	-0.0186602	-0.00397842	-0.111687	-0.355188	0.230857	0.385904	0.366658	-0.201036	0.22068	0.372711	not_clustered
AC092718.4	-0.0225506	0.0469037	0	-0.386155	-0.339179	-0.437387	0.179003	0.330729	0.304547	0.125496	0.0614201	0.0723412	not_clustered
AC092720.2	0	0.0525917	-0.133581	0.78462	0.062862	0.258136	0.394384	0.439856	0.818427	-1.27245	0.15545	0.592916	not_clustered
AC092747.4	0.0292737	0	-0.0721862	0.133876	0.476563	0.223362	-0.257991	-0.344282	-0.278464	0.0254221	-0.349909	-0.134556	not_clustered
AC092803.1	0.0903614	-0.0590558	0	0.16423	0.0484399	-0.0168299	0.175802	-0.0518823	-0.157868	0.0141624	0.127516	-0.136316	not_clustered
AC092821.1	0.128189	-0.195813	0	-0.199124	-0.377466	-0.479884	0.276218	-0.262449	0.0799228	-0.363909	-0.584708	-0.216667	not_clustered
AC092835.1	0.450108	-0.000300266	0	-0.391658	-0.185035	0.127206	-0.194978	-0.14441	0.0519287	-0.0534318	0.0938013	-0.474509	not_clustered
AC092910.3	0	-0.395077	0.291269	0.270917	-0.210856	0.240929	-0.325255	-0.626782	-0.13651	-0.159349	-0.0840377	-0.452361	not_clustered
AC092919.2	-0.225189	0.0529271	0	-0.416806	-0.227338	-0.132642	0.38577	0.310122	0.313242	0.485015	0.447976	0.386309	not_clustered
AC092957.1	1.28677	0	-0.126305	-0.126305	0.803963	-0.0633761	-0.126305	-0.12225	0.941423	-0.0812838	0.0175995	-0.000784244	not_clustered
AC092958.1	0.117175	0	-0.130273	-0.130273	-0.130273	-0.0654741	-0.130273	-0.126105	-0.0913996	-0.0839355	0.0182209	-0.000811539	not_clustered
AC092969.1	-0.258642	0	0.525534	0.147233	-0.387621	0.488458	-0.39248	-0.107204	0.12995	-0.615321	-0.331617	-0.312592	not_clustered
AC093010.3	-0.275783	0.516174	0	0.0334245	0.301685	-0.0986275	0.0161501	-0.117802	0.344297	-0.333537	-0.569421	-0.496368	not_clustered
AC093157.1	-0.149831	0.271861	0	0.111275	-0.0843242	0.227793	0.00142763	0.10355	0.286998	-0.317839	-0.209306	0.307591	not_clustered
AC093227.1	0.0591177	-0.179978	0	-0.409425	-0.436614	-1.25914	-0.531338	-0.269937	0.619209	0.0509301	-1.37388	-0.576007	not_clustered
AC093249.6	-0.0820607	0	0.121231	-0.0852669	0.144247	-0.0737438	0.512031	0.0172889	0.332609	0.333181	0.219446	0.43142	not_clustered
AC093297.2	0.10292	-0.460251	0	-0.345993	-0.125586	-0.28025	-0.177957	-0.206108	-0.735754	0.707603	-1.04781	-0.614799	not_clustered
AC093323.1	0.711022	0	-0.121034	-0.116211	-1.7527	-0.521317	0.40654	0.545096	1.05719	-0.714553	-0.0785684	-0.904953	not_clustered
AC093515.1	0.286802	-0.0553179	0	-0.363575	-0.410593	-0.196003	-0.182956	-0.452004	-0.282653	-0.128296	-0.0175739	-0.237516	not_clustered
AC093525.8	0	-0.173448	0.504925	0.730127	0.789895	0.5837	-0.691443	-0.995225	-0.195498	-0.424573	-0.497881	-0.17518	not_clustered
AC093616.1	0	0.0166557	-0.10006	-0.165702	-0.22371	-0.134566	-0.124085	-0.0063314	0.0207425	-0.473163	-0.290835	-0.202059	not_clustered
AC093627.5	-0.0834743	0.431455	0	-1.02171	-0.25592	-0.127811	0.647937	0.685777	0.450254	-0.0835401	0.141555	0.213971	not_clustered
AC093673.1	-0.0907263	0	0.178215	0.172651	0.0762991	0.164577	-0.0321361	0.208587	0.178441	-0.059819	-0.146635	0.099209	not_clustered
AC093724.1	0.296352	-0.118148	0	-0.742864	-0.207778	-0.384015	-0.382069	0.298263	-0.227759	0.396242	0.0117293	0.472792	not_clustered
AC093752.1	-0.266583	0.104269	0	0.0951025	0.15876	0.229349	-0.278913	-0.107911	-0.0525316	-0.0385555	-0.0783963	-0.0428321	not_clustered
AC093791.1	0.112518	0	-0.125959	-0.125959	-0.125959	-0.0631935	-0.125959	-0.121914	-0.0882786	-0.0810529	0.0175455	-0.000781873	not_clustered
AC093866.1	-0.0814601	0.0715404	0	0.623679	0.723613	0.985559	-0.921077	-1.02539	-0.690531	-0.606381	-0.758676	-0.346099	not_clustered
[truncated: 15,091 more rows]
