# Supplementary material for: The HAPSTR2 retrogene buffers stress signaling and resilience in mammals
Source: Nat Commun. 2023 Jan 11;14:152. doi: 10.1038/s41467-022-35697-1 (PMC9834230; doi:10.1038/s41467-022-35697-1)
Supplement: Supplementary file 5 — Supplementary Data 3 [file 41467_2022_35697_MOESM5_ESM.xlsx]

## Sheet: Table S3
## All gene vs individual sample data for H661 RNAseq. L2FC normalized counts vs. average of siNT. All genes differentially expressed in double knockdown (DKD) condition were clustered
Gene	siNT_1	siNT_2	siNT_3	siHAPSTR1_1	siHAPSTR1_2	siHAPSTR1_3	siHAPSTR2_1	siHAPSTR2_2	siHAPSTR2_3	DKD_1	DKD_2	DKD_3	Cluster
ABCA1	0.0354996	0	-0.146409	0.244155	0.36914	0.240108	-0.0208537	0.0430243	-0.145003	0.404155	0.427158	0.398397	1
FBXO32	-0.162154	0	0.130884	0.549195	0.443764	0.61904	-0.448284	0.208435	-0.171088	0.973729	0.566786	0.751076	1
PRRT4	0.0549832	0	-0.166751	0.306515	0.261078	0.422097	0.085649	0.089355	0.0538236	0.644741	0.600239	0.724232	1
PSKH1	-0.0687154	0.0352813	0	0.272134	0.33263	0.286446	0.0624047	-0.0491139	-0.0745729	0.552617	0.567629	0.60991	1
FAM72C	-0.225426	0.0492093	0	0.290214	-0.255552	-0.112966	0.219318	-0.187253	0.19708	0.602852	0.499072	0.285865	1
FAM167B	0.243238	-0.168765	0	0.421104	0.5143	0.401619	0.326416	-0.0406643	-0.0923678	0.604449	0.516803	0.540551	1
FAM162B	0	-0.230005	0.0527133	0.258115	-0.271832	0.319296	0.57016	0.475269	0.48487	0.631074	0.966983	0.409294	1
PTCH1	0.0339592	0	-0.0781968	0.24955	0.305822	0.229407	0.141131	0.172975	0.0722983	0.458711	0.515158	0.512647	1
PTGFRN	0.0551523	-0.093549	0	0.405891	0.2675	0.305729	0.397839	0.191759	0.466274	0.656684	0.608978	0.793272	1
PTPRK	0.0773226	0	-0.358883	0.192394	0.112007	0.237803	-0.36633	-0.129445	-0.0511128	0.485732	0.446518	0.17347	1
ESRRG	-0.136304	0	0.00115959	0.238743	0.363252	0.31146	0.0859164	0.154253	0.199691	0.385342	0.440048	0.489071	1
RAB30	-0.0546924	0	0.0552835	0.262266	0.256064	0.305527	0.0793171	0.134954	-0.0160045	0.439622	0.512524	0.466666	1
ERN1	0.102177	0	-0.033668	0.312051	0.363897	0.297812	0.116623	0.00358283	0.0696696	0.442894	0.393057	0.434836	1
EPHX4	-0.414244	0.138373	0	0.127708	-0.0119498	-0.0252417	0.229588	-0.151758	0.0201985	0.292047	0.491338	0.380411	1
RASSF8	-0.147167	0	0.38327	0.253474	0.0258871	0.387088	0.526679	0.195128	0.159468	0.699999	0.519672	0.475325	1
RBM24	-0.0189873	0.202152	0	0.304216	0.219312	0.385957	0.406421	0.541051	0.421658	0.680314	0.837792	0.612856	1
FBXO38	0	0.059619	-0.0179368	0.307973	0.233734	0.286492	0.20076	0.314806	0.211151	0.480517	0.401866	0.479862	1
RIC3	0.375597	0	-0.457173	0.953128	0.457555	0.820578	-0.00108227	-0.168711	-0.0885399	0.506666	1.0609	0.62761	1
PRR18	0	0.178225	-0.032036	0.179089	0.688816	0.622973	0.229148	0.635769	0.199645	1.07021	0.766513	1.28328	1
PPP1R16B	-0.466467	0.0692182	0	0.194043	-0.459643	-0.0364469	0.330738	0.0369287	0.00783999	0.201248	0.548949	0.322263	1
PLEKHG4	-0.266705	0.0387383	0	-0.0955943	0.625194	0.361271	0.756684	0.0396001	-0.137244	0.672029	0.723339	0.639473	1
GALC	0	0.0444215	-0.023436	0.146935	0.152941	0.140549	0.231166	0.190247	0.22509	0.474527	0.455914	0.432042	1
GABPB2	0.0366724	-0.000250467	0	0.163323	0.106279	0.173041	0.221244	0.280482	0.0368643	0.403244	0.450612	0.430554	1
FZD9	0	-0.0857964	0.0749228	-0.0801943	-0.0712719	0.119747	0.216296	0.293651	0.294005	0.446945	0.532781	0.342428	1
POF1B	0.00495626	0	-0.0750549	0.290254	0.314995	0.383625	0.0902586	0.119497	0.108214	0.337814	0.402105	0.398887	1
POLR2A	0.100078	0	-0.141678	0.269391	0.297825	0.300634	0.0543925	-0.0105114	0.0211553	0.408062	0.350977	0.45009	1
POM121L2	0.0788145	0	-0.417315	0.815782	0.105561	0.638367	0.234867	0.239983	0.237017	0.514177	0.337871	0.507071	1
POMK	-0.065117	0.156115	0	0.15734	0.0482622	-0.256413	0.149657	0.467213	0.435481	0.227141	0.763515	0.432301	1
FRZB	-0.0881657	0.00990061	0	0.260848	0.240186	0.212566	0.112325	0.0941801	0.0992174	0.431127	0.413257	0.391356	1
FOXO4	-0.04817	0.00996559	0	0.303901	0.209674	0.386714	-0.00317873	0.0947106	0.0677356	0.435901	0.389435	0.421477	1
FOXF2	-1.68652	0.097825	0	0.527127	0.54481	0.118625	0.798709	-0.472298	0.651061	0.776606	1.49673	1.49707	1
PPM1K	0.0045414	0	-0.0589382	0.134287	-0.0178348	0.245966	0.308764	0.229211	0.194395	0.302844	0.489201	0.369673	1
FOXA1	0.0536134	-0.195322	0	0.143531	-0.0449393	-0.259839	0.114124	-0.195921	-0.186448	0.479654	0.752447	0.543351	1
FOLH1	0	-0.0463551	0.135617	0.652884	0.766348	0.538663	-0.0665493	0.136507	0.054293	0.573152	0.584883	0.61635	1
PPP1R10	0.0105468	0	-0.0588393	0.219028	0.216773	0.174299	0.218602	0.191349	0.193829	0.513012	0.546587	0.517832	1
PPP1R3G	0	-0.0359735	0.00871791	0.0731841	0.209067	0.172553	-0.157258	0.109242	-0.0074409	0.47903	0.628244	0.493004	1
ROBO1	0.0810607	0	-0.0860405	0.199588	0.252826	0.22128	0.233867	0.307203	0.162508	0.528299	0.547042	0.532822	1
E2F1	-0.00433891	0	0.0539695	0.103689	0.102079	0.151298	0.43112	0.32853	0.378079	0.494485	0.55049	0.518807	1
DYSF	0.0595365	-0.121836	0	0.366373	0.126501	0.474528	0.20443	0.0970965	-0.00418535	0.507742	0.474412	0.560377	1
CTSK	0.0275519	0	-0.170531	0.745253	0.742633	0.792375	-0.274364	-0.0446245	-0.0010112	0.59453	0.569178	0.90731	1
SLC29A3	0.133867	0	-0.0171279	0.173662	0.245304	0.252369	0.214606	0.238329	0.423118	0.609131	0.681729	0.5941	1
SLC47A1	-0.519025	0.183083	0	0.399175	-0.00983849	0.0986515	-0.14308	0.179636	0.0217918	0.296909	0.416681	0.458979	1
CRLF1	-0.114023	0.168383	0	-0.0318882	0.119548	0.173496	0.161055	0.198467	0.314261	0.486748	0.459285	0.471147	1
SLC5A5	0.177317	-0.0834973	0	-0.0589807	0.167633	0.0374688	0.485947	0.498103	0.587133	0.711559	0.497501	0.582168	1
CREBL2	-0.0650621	0	0.0309778	0.0658807	0.151459	0.172414	0.261219	0.268982	0.164704	0.465193	0.472354	0.44154	1
CPT2	0.0164346	0	-0.0852089	0.0754337	0.132402	0.0504669	0.206408	0.132244	0.276148	0.418304	0.347849	0.366306	1
CPEB4	0.0622161	0	-0.0442344	-0.0670204	0.132414	0.0555643	0.31263	0.254658	0.178999	0.41385	0.362749	0.452859	1
CPEB3	0.0792294	0	-0.0764965	0.265737	0.405403	0.468954	0.340845	0.310106	0.217198	0.66246	0.687278	0.626758	1
COPZ2	-0.15069	0	0.0654532	0.152456	0.43425	-0.0779561	0.581668	-0.00566319	0.0594002	0.507504	0.555277	0.656249	1
SMAD1	0	0.196849	-0.178648	-0.076874	0.317975	-0.000803848	0.0135596	0.209466	0.234882	0.545246	0.429833	0.269232	1
COL2A1	0.116669	-0.0134258	0	0.443893	0.490028	0.311661	0.181166	0.157815	0.36248	0.554199	0.652912	0.573568	1
COL21A1	0	-0.0498558	0.40989	0.487127	0.775923	0.39896	0.532733	0.458706	0.50095	0.292608	0.456375	0.84864	1
COBLL1	0.0667972	0	-0.0447753	0.34117	0.266565	0.551445	0.211413	0.279416	0.176883	0.614842	0.681174	0.690895	1
CNRIP1	0.0881035	-0.0588046	0	-0.033418	-0.300775	-0.246566	-0.0858698	-0.321083	0.0962487	0.387825	0.608207	0.444454	1
CUL9	0.0683718	-0.0495689	0	0.117901	0.214313	0.10842	0.261472	0.258911	0.302607	0.431399	0.398303	0.434297	1
CXCL16	0.0349666	0	-0.0674222	0.307097	0.321747	0.428362	0.19934	0.0929809	0.178476	0.599941	0.547266	0.512806	1
SLC25A21	0	-0.207094	0.0142383	0.0443925	0.182728	0.0486244	0.39919	0.260237	0.324139	0.442555	0.473528	0.46345	1
CYP1A1	0.353763	0	-0.125077	0.563124	-0.188113	0.224736	0.0723162	0.509668	0.130769	0.592718	0.57715	0.395986	1
DUSP19	-0.29433	0.0340617	0	0.246036	0.37897	0.393273	0.271935	0.322506	0.212906	0.499972	0.518174	0.519062	1
RUNDC3A	0.0346571	0	-0.104854	0.176457	0.295058	0.11346	0.242668	0.00403274	0.126064	0.611603	0.475526	0.557093	1
DMRTA2	-0.190792	0	0.246094	0.452963	0.246091	-0.0987685	0.32477	0.0607871	0.100648	0.291544	0.490216	0.554184	1
S100A13	0.531993	-0.118384	0	0.12679	0.435198	-0.0375317	0.414236	0.405861	0.407355	0.666984	0.788262	0.787461	1
SALL1	-0.892426	0	0.215402	0.1056	-0.170774	0.0911571	-0.104936	0.300754	0.167746	0.486984	0.473736	0.784361	1
SCG3	0	-0.0291561	0.0943766	0.599426	0.554037	0.408197	0.350752	0.135221	0.182648	0.470385	0.713258	0.542042	1
SCN9A	0.021645	0	-0.0156969	0.3646	0.366841	0.417282	0.211602	0.248402	0.0866767	0.49967	0.505925	0.51581	1
PLEKHA2	0	-0.0379024	0.0878418	0.213655	0.242595	0.29582	0.143888	0.273377	0.254178	0.371271	0.495198	0.482983	1
SDC4	0	0.0419134	-0.0430146	0.192851	0.208711	0.188156	0.24613	0.240531	0.204122	0.413058	0.522151	0.446101	1
DENND1B	-0.035046	0.011885	0	0.255837	0.178277	0.202532	0.10616	0.122954	0.0962837	0.473396	0.42266	0.378311	1
SGMS2	0.141514	0	-0.0310251	0.0773647	0.108005	0.106194	0.442171	0.342048	0.21139	0.438907	0.633821	0.432599	1
SH3RF1	-0.329845	0	0.197669	-0.463984	0.00587899	-0.255516	0.0367468	-0.229843	0.284205	0.296877	0.848023	0.357206	1
SHROOM2	0.167698	0	-0.102138	0.314477	0.209022	0.261244	-0.200095	-0.123774	0.140862	0.398329	0.495813	0.394234	1
SIRT5	-0.0943545	0	0.00963968	-0.113941	0.0525683	-0.0241062	0.0261055	0.193787	0.138178	0.321485	0.412589	0.405316	1
DAAM1	0.224051	-0.0333231	0	0.337329	0.33061	0.368996	0.270295	0.142905	0.00697991	0.416823	0.423378	0.570682	1
CYP26B1	-0.0189558	0.19406	0	0.243176	0.424084	0.322147	0.123499	0.274716	0.537829	0.595981	0.499426	0.680544	1
DENND4A	0.054181	0	-0.0275166	0.275072	0.309044	0.195114	0.136227	0.180576	0.145665	0.482776	0.454723	0.471378	1
GCHFR	0.0782316	-0.138742	0	0.0834367	-0.123387	0.128717	0.297122	0.24797	0.266394	0.431093	0.365483	0.614858	1
GDF11	-0.0329815	0.0509325	0	0.213948	0.177516	0.153434	0.38325	0.390324	0.368654	0.398335	0.376698	0.455882	1
GDPD1	0.115371	-0.117763	0	-0.0726943	-0.0790367	0.451422	0.167663	0.277753	0.0944396	0.478249	0.540227	0.372752	1
MEGF8	0.0818619	0	-0.0306027	0.293935	0.279751	0.26272	0.110656	0.128044	0.114844	0.471118	0.450313	0.516753	1
MFSD3	0.13343	-0.276661	0	-0.00960784	0.140432	-0.419148	0.319303	-0.0163274	0.296115	0.271254	0.390467	0.448371	1
MLLT3	-0.0675585	0	0.550076	0.508584	0.874622	0.782666	0.551756	0.982389	0.604145	1.10495	1.0709	1.20582	1
MROH8	0.285101	0	-0.0271863	-0.0995365	0.227311	0.292009	0.102565	0.0463923	0.240781	0.547085	0.594792	0.576558	1
IRX5	0	0.188482	-0.0781305	0.305009	0.336107	0.216566	0.435207	0.305164	0.287263	0.463354	0.385122	0.504413	1
IRGQ	-0.0190611	0.0438506	0	0.238221	0.307399	0.236545	-0.0142582	0.0653595	0.145533	0.289726	0.520015	0.492757	1
IQSEC2	0.0494002	-0.0340515	0	0.0660089	0.16013	0.159416	0.0890655	0.200165	0.148223	0.417217	0.530598	0.406617	1
INSR	0.0562773	0	-0.0938878	0.109576	0.120322	0.0967573	0.0310106	0.0855458	0.0462423	0.351818	0.397706	0.416633	1
MSI1	0.0934233	0	-0.0343714	0.235466	0.278978	0.296511	0.0140325	-0.0337209	0.00879703	0.369013	0.447093	0.442871	1
MST1	0	0.854984	-0.268795	0.750669	1.13025	0.927227	0.632809	0.983627	1.11429	1.35126	0.652309	1.21903	1
INCA1	0.098009	-0.217793	0	0.0765588	0.366884	-0.106532	0.520366	0.401092	0.301276	0.441919	0.511804	0.501909	1
MT-ATP8	0.0429052	-0.413626	0	0.0802549	0.00607034	0.0666829	0.200425	0.525883	0.309619	0.218595	0.38146	0.266968	1
MT-ND6	0.0344369	-0.086184	0	0.13043	0.163027	0.0987865	-0.130527	0.611413	-0.0643601	0.294634	0.798605	0.421212	1
IGF2	0	-0.103051	0.0738934	0.289877	0.201179	0.148339	0.0985159	0.325623	0.239948	0.585561	0.478407	0.450836	1
MYCBP	-0.0534066	0	0.183182	0.252046	0.299303	0.317258	0.560514	0.451289	0.380171	0.4873	0.533816	0.44499	1
KCTD11	-0.085844	0.088442	0	0.16274	0.0460065	0.0431408	0.268572	0.357839	0.343348	0.426912	0.473048	0.429328	1
KDM7A	-0.0849097	0.096424	0	0.513587	0.573098	0.526802	0.018857	0.076524	-0.0516579	0.523141	0.548174	0.588741	1
MBNL3	0.147001	0	-0.0123879	0.236752	0.191099	0.161734	-0.10344	0.085297	0.0986035	0.411336	0.67019	0.524416	1
MBLAC2	-0.0309548	0	0.077085	0.256535	0.32744	0.381058	0.249362	0.221878	0.226	0.473235	0.450221	0.453899	1
LIPT2	-0.0548344	0	0.0611105	-0.00553551	0.0658407	-0.166116	0.42426	0.36994	0.611317	0.520994	0.362204	0.444909	1
LHX4	-0.0836613	0	0.182953	0.340414	0.50025	0.368107	0.209473	0.158647	0.342557	0.386563	0.625397	0.516454	1
LIX1	0.067648	-0.00893677	0	0.588398	0.725823	0.75059	0.109291	0.261465	0.155423	0.803384	0.791279	0.916016	1
LGI3	0.0213311	0	-0.300544	0.824698	0.792043	0.7858	0.475128	0.527627	0.273694	0.499682	0.977484	1.03673	1
LONRF2	0	0.140209	-0.640542	1.02529	0.312414	0.538522	0.0953015	-0.733971	-0.565293	0.686062	0.435216	0.428327	1
LOXL1	0	-0.0103478	0.128852	0.246392	0.289309	0.256775	0.462376	0.221663	0.33936	0.403582	0.473243	0.491579	1
LOXL4	0	-0.0605846	0.0274382	-0.198234	-0.075833	0.0443312	-0.000929086	0.0977613	0.0991731	0.348634	0.593034	0.380051	1
MYO1F	-0.0598936	0	0.0678905	0.302837	0.10876	-0.0393835	0.442846	0.477096	0.58073	0.716568	0.771324	0.814727	1
LRRC43	0.0114684	-0.542829	0	0.304323	0.389573	0.0121686	0.180708	-0.35046	-0.100076	0.276264	0.686263	0.5808	1
LRRK2	-0.536174	0	0.0730879	0.0149075	0.746014	0.371491	0.0193833	-0.321655	0.0212922	0.649675	0.0914768	0.777296	1
KRCC1	-0.319816	0.0679457	0	0.00834015	0.256965	-0.0135583	0.130409	0.262706	0.0245719	0.364143	0.303825	0.422979	1
LRTOMT	0	-0.13024	0.0317549	0.108572	0.337838	0.281984	0.215697	0.527729	0.439802	0.475846	0.503814	0.518259	1
MAP3K1	-0.0617019	0.0991309	0	0.16676	0.268396	0.132202	0.10944	-0.00723873	0.0270296	0.412931	0.48729	0.393575	1
MAP3K10	-0.00990801	0.0801967	0	0.148453	0.183364	0.229562	0.205497	0.229884	0.199792	0.403359	0.426006	0.451457	1
KIF13B	0.129605	-0.00482704	0	0.199267	0.338997	0.166307	0.221598	0.253419	0.171521	0.613406	0.590936	0.460433	1
KIAA1257	0	-0.220831	0.329354	0.239089	-0.0300998	-0.0153705	0.34712	0.490057	0.510021	0.724529	0.403089	0.583587	1
L3MBTL3	-0.052348	0.0582959	0	0.549574	0.339801	0.629114	0.061517	0.502259	0.154538	0.593382	0.900699	0.626898	1
SMARCA2	0.181214	0	-0.070223	0.219274	0.411532	0.114728	-0.0739678	0.104012	0.106721	0.345289	0.477193	0.502494	1
NCEH1	0.0019335	-0.0093172	0	0.0134948	-0.0294068	0.0491701	0.636728	0.60731	0.466156	0.524543	0.664357	0.60586	1
HSD11B2	-0.205025	0.277128	0	0.176754	0.0906551	0.0653033	-0.198407	0.242717	0.513571	1.12706	0.621067	0.640083	1
HDDC3	0	0.0223732	-0.000702545	0.154934	-0.0117769	0.084076	0.370986	0.577508	0.40847	0.602907	0.389175	0.450177	1
HCN2	-0.0308067	0.108246	0	0.132097	0.139702	0.349822	0.228596	0.120231	0.168868	0.470023	0.454032	0.453182	1
NR4A3	0	0.00893724	-0.0441181	-0.153774	-0.0463737	0.138624	0.363879	0.0298338	-0.17894	0.48165	0.607042	0.63645	1
HBEGF	0	-0.139735	0.0128701	0.319062	0.292583	0.230728	0.307877	0.269023	0.310175	0.87373	0.899573	0.921818	1
HAP1	0.0988453	0	-0.313506	0.176124	0.275995	0.328013	-0.0657012	-0.145076	0.00287015	0.505668	0.192376	0.268184	1
NRN1	0.050541	0	-0.129068	0.233786	0.488803	0.0182889	0.473637	0.414619	0.195798	0.306605	0.493002	0.685795	1
NXPH3	0	-0.147485	0.0551954	-0.0874813	0.162993	0.236551	0.204355	0.10733	0.3381	0.617795	0.619291	0.339593	1
GPR155	0	0.0832991	-0.0456315	0.387849	0.445438	0.394448	0.20732	0.325328	0.309158	0.546401	0.562392	0.572982	1
PCDH10	0	-0.0424287	0.0301828	0.217789	0.261902	0.235994	0.222466	0.249625	0.159559	0.371054	0.427562	0.442701	1
PCDHA5	-0.016761	0.0935315	0	0.0483654	0.387708	0.238769	0.137122	-0.115818	0.0802682	0.497867	0.370017	0.547467	1
PCDHGA10	0	0.0557623	-0.250921	0.366238	0.387571	0.436097	0.19966	0.256571	0.118544	0.581228	0.57315	0.636123	1
PDGFRA	-0.0881531	0.114429	0	0.457626	0.466281	0.455027	0.0282403	0.0626039	0.0161591	0.626931	0.583064	0.555499	1
GLCCI1	-0.0723682	0	0.00191569	0.211454	0.296503	0.254128	0.258819	0.101535	0.183103	0.441178	0.499925	0.508247	1
PIK3R3	0.0199254	-0.0344911	0	0.221986	0.275407	0.206959	0.405163	0.494819	0.509757	0.535011	0.53972	0.553364	1
GFI1	0	-0.154616	0.126762	0.0544667	0.188006	0.0149257	0.269311	0.584735	0.357558	0.582895	0.609606	0.719667	1
HERC3	0.0625918	-0.154029	0	0.0788296	0.271212	0.200251	0.136006	0.0697195	0.493742	0.509946	0.674011	0.678285	1
NPTX1	0.0216978	0	-0.00152022	0.349895	0.326819	0.256393	0.135026	-0.0286543	0.0550976	0.460287	0.243417	0.51333	1
NPL	-0.13899	0	0.0411342	0.29413	0.26932	0.143803	0.181019	0.0216362	0.409105	0.384971	0.349647	0.414002	1
HIPK1	0.0166415	0	-0.0454702	0.211655	0.237526	0.214367	0.168151	0.230876	0.131163	0.4725	0.525763	0.488245	1
HR	0.105738	-0.0817276	0	-0.104702	0.167002	0.0925978	0.0720024	-0.141518	0.134738	0.476452	0.459748	0.685396	1
NECAP1	-0.0222265	0.0813687	0	0.0538393	0.236716	0.0988312	0.4934	0.528526	0.554544	0.469097	0.463086	0.547514	1
HOXD9	-0.0371036	0.215336	0	0.305946	0.120264	0.514915	0.155599	0.007545	0.145254	0.664009	0.607817	0.660658	1
HOXD8	-0.385778	0	0.00100375	-0.0756943	-0.23746	0.199225	0.0835745	0.0785418	0.0473821	0.472845	0.000457218	0.353054	1
HOXD13	-0.201881	0	0.195398	0.628146	0.424328	0.812191	0.358301	0.2507	0.69243	0.869034	0.872248	0.427174	1
HOXB7	-0.0211581	0	0.202358	0.421581	0.330933	0.345797	0.20787	0.411682	0.35006	0.469104	0.497575	0.447147	1
HOXB5	0	0.00247229	-0.227664	0.430081	0.551554	0.677789	0.353055	0.468611	0.0750453	0.296503	0.567578	0.466292	1
NDRG1	0	-0.0215567	0.0508072	0.287718	0.277479	0.164676	-0.0194504	0.105932	-0.0367271	0.443349	0.437727	0.497511	1
HOXB4	-0.0134618	0	0.0194903	0.0677069	0.188451	0.101386	0.173361	0.161085	0.193482	0.42988	0.383335	0.537785	1
NHLRC1	-0.563901	0.0590531	0	0.135907	0.148703	0.540648	-0.128677	0.332515	-0.0942498	0.372558	0.47666	0.326634	1
HK2	0	-0.157132	0.0926007	0.197635	0.154875	0.423675	0.322167	0.216998	0.315156	0.487225	0.813239	0.657727	1
NMNAT2	-0.394529	0.00620544	0	-0.178186	0.0408872	0.0897841	-0.0713563	-0.380441	0.0988684	0.378035	0.402428	0.333068	1
NOMO2	-0.0363974	0.0294772	0	0.151227	0.131645	0.161461	0.156375	0.137864	0.20627	0.405624	0.341434	0.494469	1
NOMO3	0.0719209	0	-0.180929	0.0502997	0.165558	0.179039	0.0860753	0.139884	0.271062	0.489368	0.4767	0.339549	1
HIPK3	0	0.0382826	-0.019424	0.138315	0.19997	0.109304	0.240606	0.178603	0.194591	0.422358	0.509143	0.443859	1
NOTO	0.0358179	-0.443996	0	0.111113	0.00770065	0.0187513	-0.0547646	-0.222638	-0.0986088	0.551961	0.227677	0.442439	1
HOXA7	0	-0.0797992	0.127677	0.333824	0.341775	0.20124	0.202983	0.206735	0.259248	0.577757	0.626965	0.697571	1
SMPD1	-0.0382206	0	0.000304708	0.0996532	0.16472	0.0901803	0.245396	0.188943	0.265611	0.389866	0.438941	0.468009	1
DUSP2	-0.179586	0	0.120073	0.0155691	0.535624	0.313228	0.294407	0.183164	0.085305	0.739568	0.526598	1.04711	1
LIMCH1	0	-0.117294	0.254636	0.454207	-0.206663	0.673304	0.0843479	0.520347	0.368788	0.516438	0.566269	0.445781	1
TMEM86A	-0.161199	0.238251	0	0.489958	0.275396	0.243575	0.251262	-0.188707	0.168128	0.712717	0.286894	0.370444	1
BAZ1A	0.0889651	-0.0425831	0	0.231947	0.212721	0.194125	0.168939	0.221855	0.194872	0.410179	0.440081	0.404207	1
CCDC87	0.614793	0	-0.169105	0.733922	1.02212	0.753739	1.33358	1.00324	1.00124	1.19647	1.09894	1.12623	1
ULBP2	0	-0.111393	0.239937	0.112531	0.210184	0.249679	0.644291	0.447119	0.519833	1.09178	0.666599	0.796357	1
UGT8	-0.0735223	0.254131	0	0.443632	0.765668	0.415005	0.24338	0.499659	0.407411	0.873117	0.843401	0.490368	1
AMIGO1	0	0.0158236	-0.0578619	0.184979	0.308065	0.128933	0.192214	0.176869	0.162081	0.522139	0.596936	0.486093	1
ZBED3	0	0.123897	-0.0311156	0.44751	0.510739	0.394615	0.106187	0.212341	0.21842	0.370681	0.573385	0.469091	1
ALDH5A1	0	0.00166242	-0.00207126	0.312938	0.405399	0.341254	0.194071	0.169809	0.142566	0.545314	0.526305	0.514809	1
BMP5	0	0.0341176	-0.063349	0.133879	0.0591312	-0.0469979	0.400735	0.438164	0.213271	0.360395	0.42642	0.383878	1
ZBED6	-0.0405943	0.0878767	0	0.344274	0.46064	0.169614	0.0837317	0.0850931	0.0386394	0.349426	0.51368	0.419922	1
CCNE2	-0.0128607	0.00283513	0	0.273937	0.334472	0.346985	0.486794	0.707346	0.505355	0.842597	1.02992	1.0246	1
ASAH2B	-0.0174936	0	0.0350962	0.351547	0.162826	0.301374	0.308636	0.336874	0.328414	0.258277	0.379148	0.682723	1
CCNI2	0	-0.138365	0.0112042	0.312236	-0.150988	-0.0297481	0.0201346	0.00893113	0.281581	0.228147	0.587393	0.639652	1
AK9	0	0.213824	-0.0157901	0.270694	0.271481	0.561087	0.0961416	0.296937	0.300168	0.627783	0.798334	0.686895	1
ZBTB4	0.0148436	-0.086983	0	0.180373	0.236176	0.21183	0.228491	0.203327	0.208859	0.41517	0.458741	0.44951	1
CCSER1	0	0.31829	-0.108944	0.449148	0.241861	0.272893	0.462714	0.193031	0.505708	0.66678	0.456782	0.446147	1
ZBTB47	-0.0854706	0	0.00266619	0.180693	0.1603	0.221719	0.214443	0.235595	0.214805	0.335715	0.370077	0.461448	1
ATG2A	0	-0.0689979	0.00476744	0.217718	0.200678	0.184337	0.0534357	0.0332196	0.0910285	0.351206	0.36915	0.474153	1
ATP11C	0.00786575	-0.0508725	0	0.29169	0.314715	0.305266	0.0720891	0.133189	0.0272801	0.504206	0.507732	0.465509	1
ARID5B	0.0861961	0	-0.00353404	0.284952	0.365804	0.316996	0.0348566	0.354046	0.300707	0.569861	0.729643	0.604342	1
ZCCHC2	0.0146462	0	-0.0830828	0.126023	0.125383	0.080489	0.117447	0.212166	0.157467	0.34628	0.425157	0.403773	1
ATP1B2	0.11756	0	-0.0665743	0.183282	0.239278	0.362993	0.440438	0.375357	0.48305	0.641075	0.792906	0.773725	1
BFSP1	-0.0110948	0.0243034	0	0.3916	0.468556	0.300022	0.126018	0.262256	0.0955306	0.473155	0.394301	0.490621	1
C11orf1	0	-0.000906349	0.0451517	-0.0720174	-0.0406173	-0.0191795	0.16134	0.0482229	0.135101	0.340465	0.661804	0.316999	1
TTC34	0	0.193001	-0.408489	0.725759	0.9406	0.686067	0.23569	-0.00384851	0.297681	0.608242	0.26188	0.408362	1
TMEM255A	-0.60788	0.224618	0	0.307794	0.669722	-0.0108002	0.236442	0.33963	0.0135234	0.102052	0.866945	0.648749	1
TCHH	-0.0826026	0.149316	0	0.454093	-0.0869434	-0.0245933	0.106129	0.255376	0.945666	1.24485	1.19771	0.744093	1
TIGD2	-0.135871	0.264377	0	0.317922	0.586044	0.435087	0.253479	0.45998	0.196635	0.758271	0.510806	0.534527	1
TLX1	-0.094697	0.0943724	0	0.19238	0.278517	-0.109558	0.391062	0.203605	0.327263	0.672289	0.46867	0.301366	1
CA11	0	-0.0501196	0.0178791	0.0584054	0.00911314	0.0201038	0.214492	0.243198	0.308045	0.451488	0.434802	0.343125	1
VGLL2	0	0.337304	-0.116979	0.292258	0.2682	0.093721	0.0538182	0.370539	-0.0106808	0.598529	0.56739	0.565215	1
THBS1	0.00914784	0	-0.144473	0.281413	0.284017	0.257063	0.0925203	0.105573	0.0352399	0.37591	0.469354	0.452357	1
CACNA1F	0	-0.162791	0.108921	0.13871	0.270319	0.29708	0.0738844	0.366035	0.211365	0.459198	0.365899	0.360207	1
TGFB3	0	0.268221	-0.11349	0.62311	0.699285	0.503346	0.220848	0.379548	0.442234	0.603878	0.684595	0.47364	1
VWA5B2	-0.344795	0.161229	0	0.51756	0.386137	0.174177	0.164606	-0.0191867	0.139033	0.371899	0.707587	0.735805	1
WDR31	0	-0.218912	0.0490453	0.229603	0.0519808	0.107605	-0.0542505	0.261408	0.0849658	0.421454	0.375997	0.391384	1
TMEM145	0	0.274453	-0.0969519	0.59856	0.618284	0.551525	0.238238	-0.00488204	0.120262	0.544335	0.548622	0.460903	1
TEX14	0.0375074	0	-0.228145	0.303998	0.192506	0.242688	-0.0881763	0.202146	0.715569	0.37607	0.674404	0.51749	1
C19orf57	-0.0121076	0.0554526	0	0.412724	0.361726	0.0980759	0.641632	0.53802	0.570703	0.485756	0.544721	0.682989	1
WNT11	0	-0.0346311	0.0862793	0.126314	0.360473	0.0375669	0.262649	0.247391	0.43989	0.884066	0.128899	0.890001	1
TMEM19	0.0304962	-0.068491	0	0.093633	0.133952	0.107014	0.208629	0.214937	0.142714	0.410733	0.429684	0.370765	1
TCP11L2	0	0.198543	-0.00215822	0.567152	0.584355	0.636436	0.123353	-0.085973	-0.0757366	0.607057	0.807947	0.525634	1
ANO5	0.00767007	0	-0.308199	0.245031	0.0164855	-0.458412	-0.205027	0.00244128	-0.152178	0.487369	0.261881	0.126731	1
TCN2	0	-0.019004	0.0652459	0.119264	-0.131191	-0.0410968	0.0694393	0.203138	0.131187	0.337104	0.516188	0.43102	1
ANKS1B	0.245039	0	-0.291589	0.10718	-0.140271	0.108944	0.195401	0.34112	0.14283	0.307916	0.501371	0.581915	1
CBX6	0.00797822	-0.00788324	0	0.277923	0.330747	0.271945	0.169931	0.170794	0.169272	0.469584	0.583518	0.519983	1
ARNTL	-0.00116135	0	0.202688	0.435788	0.480058	0.383874	0.101299	0.424255	0.182241	0.675284	0.403761	0.858208	1
CCDC121	0	-0.0326152	0.0928926	0.188546	0.179777	0.178628	0.199501	0.318759	0.323247	0.486259	0.35972	0.428508	1
WNT3	0.137663	-0.046146	0	-0.139834	0.0320293	-0.0603438	0.329003	0.310108	0.427671	0.478309	0.614043	0.565122	1
CCDC155	0.468597	-0.07061	0	0.524584	0.162887	-0.114437	0.0804866	0.157872	0.551912	0.657252	0.919168	1.03007	1
WNT7B	0	0.347797	-0.137664	0.513105	0.646121	0.621782	0.60482	0.899888	0.392171	0.874036	0.906293	0.668802	1
TCAP	0.154922	0	-0.105601	0.0787232	0.209106	0.207659	0.111041	0.0400122	0.037255	0.429566	0.4325	0.487868	1
CD36	0	0.0977657	-0.108813	0.619239	0.187034	0.346137	0.428109	0.185104	0.0409337	0.375283	0.370365	0.674069	1
ZCWPW1	0.0646787	-0.146321	0	-0.0931339	-0.0768523	-0.00524187	0.18008	0.409588	0.204358	0.331046	0.417519	0.387204	1
TNFSF9	-0.00190699	0	0.141817	-0.0284557	-0.0524949	0.157231	0.319576	0.344387	0.546623	0.73066	0.600885	0.509407	1
ZNF19	0.319337	-0.0629964	0	0.270283	0.175171	0.336788	0.25864	0.161408	-0.0428495	0.677496	0.627498	0.395437	1
TBX2	0.119412	0	-0.199639	0.115392	-0.0166577	0.159154	0.0639168	0.150155	0.286916	0.487634	0.296343	0.520127	1
BCL2L11	-0.0263076	0.0729086	0	0.267177	0.199461	0.265076	0.210698	0.24214	0.12428	0.32723	0.567633	0.450054	1
STAT5A	0	-0.183826	0.0688592	0.135462	0.519975	0.307332	0.0952075	0.283943	0.253382	0.293316	0.758637	0.687869	1
B4GALNT3	0	0.0347274	-0.146675	0.136242	0.399673	0.29502	0.113892	0.297587	0.028393	0.168535	0.70458	0.465759	1
ADAM19	-0.00663199	0.0793899	0	0.26829	0.239009	0.174298	0.267289	0.233176	0.248148	0.45492	0.656559	0.575541	1
STAG3	0	-0.175541	0.048153	0.061531	0.319638	0.0757039	0.356555	0.479611	0.135036	0.466466	0.438228	0.532986	1
SPSB4	0	0.373356	-0.199488	0.312636	0.495013	0.19061	0.522811	-0.195106	0.47939	0.577439	0.468834	0.738667	1
ZNF516	0.0342545	0	-0.038339	0.226702	0.288864	0.214161	0.0692046	0.125163	0.063624	0.416344	0.451668	0.427916	1
CELF4	-0.27741	0	0.320744	0.320951	0.237361	0.722941	0.195161	0.0314909	0.409754	0.620125	0.813424	0.396118	1
CHGB	0.198679	0	-0.0583957	0.327229	0.156708	0.0571131	0.346566	0.300717	0.153385	0.463177	0.428303	0.500728	1
CHIC1	0	0.0247556	-0.0485919	0.207156	0.222323	0.302548	0.333404	0.264192	0.281779	0.61045	0.552592	0.497937	1
ZNF619	0.064776	0	-0.176387	-0.17715	-0.357765	0.257825	-0.333711	0.111835	0.0129749	0.1845	0.643215	0.399351	1
ZNF626	0.0997567	0	-0.103304	-0.0514365	0.0663017	-0.155774	0.311388	0.468417	0.325792	0.3661	0.342839	0.478277	1
CHRM4	0.0998854	0	-0.0143129	0.0465677	-0.0258314	0.171555	0.395815	0.0403641	0.276292	0.269923	0.364852	0.65294	1
ZNF681	0	-0.0949852	0.0118508	0.261662	0.241704	0.0489958	0.26321	0.29418	0.232331	0.394562	0.538771	0.476363	1
CHST14	0	0.0255688	-0.0674512	0.0952798	0.131305	0.168335	0.334527	0.313636	0.284418	0.517624	0.50969	0.495723	1
ACO2	0.0128627	-0.0317323	0	0.18766	0.152123	0.14719	0.24126	0.242425	0.25442	0.434676	0.371562	0.416472	1
CLCNKA	-0.149211	0.118385	0	-0.258895	0.338858	0.0526838	0.572478	0.393389	0.493143	0.777967	0.482894	0.296854	1
ACE	0	0.157171	-0.0729836	-0.095149	0.224437	0.112021	0.0173104	0.24234	0.117195	0.540598	0.564853	0.566638	1
ZNF708	0.109441	-0.0546637	0	0.135162	0.157275	0.129979	0.42087	0.409109	0.350878	0.420207	0.452655	0.391445	1
ZNF517	-0.064242	0	0.156142	0.475343	0.424532	0.197144	0.507472	0.114272	0.38758	0.441495	0.384608	0.539988	1
BCOR	0.0933192	0	-0.127056	0.260774	0.247196	0.275785	0.0983284	0.088477	0.0584976	0.4176	0.444938	0.448207	1
ZNF273	0.0438084	0	-0.0318168	0.289167	0.238515	0.23654	0.405465	0.354649	0.298558	0.579284	0.640207	0.456876	1
TLCD2	0	-0.349855	0.0449864	0.11827	-0.0379894	0.0458925	0.166234	0.236912	0.311874	0.196161	0.442432	0.354092	1
CDH10	0.013223	0	-0.0640733	0.273128	0.272023	0.268601	0.16926	0.209233	0.198421	0.426814	0.431552	0.370558	1
AXIN2	0	-0.158734	0.0741654	0.240163	0.236865	0.278511	0.27304	0.140722	-0.0631158	0.66167	0.450166	0.380289	1
TSNAXIP1	0.0778667	0	-0.0217591	0.51502	0.244982	0.58041	0.313895	-0.188578	0.131067	0.569708	0.52963	0.63849	1
SYNE3	-0.102609	0.414174	0	0.286517	0.184267	0.430681	0.449403	0.361318	0.564744	0.520396	0.855335	0.619675	1
SYCP2L	0.328018	0	-0.0698848	0.61264	0.871798	1.02791	0.1619	-0.00198856	0.331717	0.712066	0.583559	0.68269	1
SYCE2	0.159098	0	-0.540294	-0.442498	0.0849687	-0.0222552	0.31367	0.35678	0.785687	0.773775	0.249438	0.713857	1
BEND7	0	-0.130794	0.00787055	0.425719	0.603186	0.545688	0.111423	0.0302834	-0.0964748	0.544173	0.538904	0.486971	1
ZER1	0.00466441	-0.00744837	0	0.301589	0.254513	0.226849	0.0266611	0.0722807	0.105071	0.475216	0.514569	0.452269	1
CDK5R2	0.445024	-0.105491	0	0.26596	0.39706	0.0117006	0.548939	0.429272	0.343169	0.644505	0.484445	0.495667	1
AFF2	0.0167499	0	-0.186926	0.31284	0.524594	0.243516	0.00502429	-0.0354388	-0.158725	0.484728	0.465845	0.565023	1
CDKN2B	0.225366	0	-0.0495392	0.0978822	0.118075	0.131817	0.171692	0.0994267	0.194723	0.474573	0.530204	0.535141	1
SYT14	-0.460824	0.0230129	0	-0.00281878	0.064595	0.230144	0.448788	-0.0567072	-0.29833	0.471533	0.407329	0.708857	1
ADAMTS7	0.0860317	0	-0.0333106	0.396163	0.608278	0.368747	0.144822	0.0638093	0.0838914	0.449187	0.464378	0.362676	1
CDON	0.129533	0	-0.0106996	0.13946	0.170747	0.145374	0.352504	0.129041	0.0912823	0.492079	0.4754	0.565407	1
CDS1	0.0423891	-0.051801	0	0.387546	0.258918	0.552737	0.369059	0.231633	0.0702795	0.527304	0.6321	0.701229	1
CEBPA	-0.144233	0	0.212075	0.0989976	0.222403	0.0754001	0.261509	0.157531	0.131615	0.526437	0.469811	0.523125	1
ZNF100	0	-0.0736106	0.10496	-0.36961	-0.185122	0.060384	0.327933	0.0470119	-0.246085	0.404829	0.544938	0.49528	1
ZIC3	0.156745	-0.295936	0	-0.131092	-0.0181135	0.332745	0.360869	0.0613297	0.52519	0.714644	0.899361	0.784105	1
CDH19	-0.192601	0.0896064	0	-0.0547966	-0.126966	-0.3864	0.452354	0.629846	0.587829	0.530607	0.295697	0.33345	1
NQO1	-0.0164804	0.0287925	0	-0.404483	-0.427848	-0.431976	-0.0974549	-0.0766744	-0.100081	-0.442463	-0.463084	-0.486852	2
TTC19	0	0.0488346	-0.0196847	-0.182382	-0.194509	-0.184757	0.0270137	-0.0408556	-0.174994	-0.349302	-0.429637	-0.397872	2
NFS1	0	0.0318316	-0.075767	-0.571184	-0.479896	-0.532594	0.175464	0.15289	0.224339	-0.612303	-0.616684	-0.536358	2
UPP1	0	0.00770007	-0.000390544	-0.314141	-0.314642	-0.283111	-0.194488	-0.283758	-0.184018	-0.595685	-0.596264	-0.610724	2
NIFK	0	-0.0329973	0.0622542	-0.262494	-0.309972	-0.148507	-0.115599	-0.289504	-0.240928	-0.454384	-0.514499	-0.5722	2
NXPH1	0.068546	0	-0.115966	-0.0629042	-0.300732	-0.224478	-0.048417	-0.191705	-0.221461	-0.301877	-0.7604	-0.630986	2
NRGN	-0.0413297	0	0.00828587	-0.309616	-0.380754	-0.247549	-0.0857358	-0.390778	-0.16329	-0.601115	-0.52843	-0.40085	2
NIP7	-0.0605107	0.00877675	0	-0.232064	-0.251453	-0.166049	-0.114689	-0.13977	-0.0905089	-0.360498	-0.446584	-0.457254	2
NTNG2	0	0.264687	-0.0508035	-0.000865326	-0.182604	-0.266764	-0.154381	0.254729	-0.152319	-1.17397	-0.26373	-0.479044	2
NLE1	0.0213878	0	-0.0173026	-0.162137	-0.309775	-0.418989	-0.0483127	-0.072076	-0.143761	-0.356851	-0.471899	-0.384733	2
NOC3L	0.061788	0	-0.0382274	-0.28705	-0.0973466	-0.113548	-0.0412925	-0.103883	-0.182806	-0.596925	-0.605114	-0.57103	2
NPFFR2	-0.00585191	0.0306286	0	-0.595961	-0.430522	-0.110996	-0.155424	-0.0103143	-0.0542617	-0.52301	-0.470714	-0.463647	2
TUSC3	-0.0149358	0.0193705	0	-0.415764	-0.430936	-0.413467	0.0311021	0.0716475	-0.00196853	-0.390156	-0.382951	-0.49454	2
NLGN4X	-0.367405	0	0.0186488	-0.413543	-0.961448	-0.535468	0.00808689	-0.165326	-0.619281	-0.735175	-0.374001	-0.587243	2
UNC13D	0	0.42185	-0.0421219	-0.0494346	0.126865	0.133184	-0.158613	-0.0371478	0.0859788	-0.0921768	-0.512574	-0.33387	2
TYMS	-0.0761427	0	0.033167	-0.457861	-0.463948	-0.435004	-0.0386275	-0.0600457	-0.0209564	-0.505288	-0.531856	-0.560007	2
TSEN15	-0.0807411	0.038154	0	-0.309797	-0.32673	-0.341343	-0.0818658	-0.0632539	-0.0891129	-0.448936	-0.534339	-0.571834	2
NUB1	0.113396	-0.0179837	0	-0.260022	-0.279016	-0.324975	0.02428	0.0475974	0.0451879	-0.386132	-0.38325	-0.341757	2
NT5E	0	0.00133445	-0.0236786	-0.346961	-0.3648	-0.356294	-0.243157	-0.236503	-0.286823	-0.585473	-0.650416	-0.572394	2
MVD	0	-0.00810875	0.00465831	-0.396534	-0.480436	-0.342991	0.266233	0.112859	0.294695	-0.538488	-0.543262	-0.476846	2
VLDLR	-0.00566405	0.197084	0	-0.42305	-0.358476	-0.465754	0.101572	0.138788	0.00776106	-0.500941	-0.362155	-0.264576	2
MMAB	-0.111362	0.00962883	0	-0.619358	-0.703645	-0.673218	0.190038	0.214788	0.187691	-0.567882	-0.580655	-0.531701	2
MLF1	-0.0752448	0	0.0159074	-0.392985	-0.423134	-0.405739	0.0180865	0.0556989	-0.0648157	-0.561927	-0.389473	-0.687891	2
MICAL2	0.0945744	0	-0.0120982	-0.466628	-0.492766	-0.606461	-0.151997	-0.280075	-0.273369	-0.56439	-0.368517	-0.374043	2
MGMT	-0.185578	0	0.104121	-0.32314	-0.375851	-0.300527	-0.0573956	-0.0894805	-0.120807	-0.466565	-0.374682	-0.477733	2
MFAP5	-0.0851479	0.101305	0	-0.541242	-0.294399	-0.437953	0.046067	0.107005	-0.0510393	-0.496669	-1.1002	-0.613482	2
MED8	-0.0485112	0	0.0124553	-0.394735	-0.365318	-0.437481	-0.0619607	-0.129748	-0.0294851	-0.457673	-0.491241	-0.531555	2
MCTP1	-0.0117066	0	0.0138589	-0.187542	-0.398659	-0.354886	-0.249821	-0.212243	-0.266923	-0.465276	-0.481619	-0.572415	2
ZFP2	-0.337718	0	0.103952	-0.272303	-0.282361	-0.174536	-0.103766	-0.26211	0.318992	-0.439488	-0.848313	-0.814929	2
MMP10	0	0.0127704	-0.000570795	-0.456486	-0.482194	-0.461809	0.124775	0.0854302	0.103449	-0.501164	-0.556303	-0.552726	2
MB21D2	0.158981	-0.104148	0	-0.679643	-0.612449	-0.542931	-0.082826	0.0273862	-0.00724716	-0.437177	-0.50609	-0.46821	2
2022-03-04	-0.278034	0	0.00125927	-0.556203	-0.363601	-0.562906	-0.100995	-0.138217	-0.131284	-0.599055	-0.420516	-0.756906	2
MAPK9	0.0558442	0	-0.00345812	-0.190464	-0.157532	-0.12313	0.0459552	-0.0102738	-0.0336041	-0.494112	-0.475687	-0.483016	2
MAMSTR	-0.187885	0.0722812	0	-0.613001	-0.908443	-0.56672	0.139016	-0.236685	-0.0855378	-0.559446	-0.491915	-0.459547	2
LYPLA1	-0.10536	0.00707492	0	-0.289427	-0.297688	-0.153621	-0.254251	-0.258278	-0.318278	-0.501956	-0.480069	-0.561839	2
ZNF575	0.00412579	0	-0.0748676	-0.419902	-0.173314	-0.30537	-0.0961331	-0.312844	-0.393665	-0.260618	-0.777882	-0.543281	2
LRRC37A3	-0.0057685	0	0.279056	-0.113845	0.174223	0.121771	0.0777461	-0.297404	-0.0628063	-0.326707	-0.498539	-0.194911	2
ZNF667	0.0367376	-0.0144957	0	-0.0518228	-0.232032	-0.138377	-0.111141	0.0621926	0.0183808	-0.450009	-0.409027	-0.537548	2
ZNF738	0.030668	-0.0247785	0	-0.224154	-0.242067	-0.288174	0.0274655	0.0131924	-0.14559	-0.578076	-0.561243	-0.699906	2
ZNF185	-0.0131737	0.00737274	0	-0.308117	-0.228206	-0.209593	-0.0742085	-0.134377	-0.0944047	-0.440318	-0.446339	-0.409033	2
MNS1	0	-0.434991	0.242801	-0.169134	-0.467622	-0.293624	-0.12004	-0.118993	0.0830893	-0.925213	-0.656704	-0.409825	2
MRPL37	0.00834239	-0.050122	0	-0.474957	-0.557702	-0.543381	0.0346546	0.0176393	0.0498979	-0.521418	-0.568485	-0.529097	2
MRPS14	-0.139904	0	0.0207322	-0.342363	-0.369494	-0.307325	-0.235509	-0.203014	-0.10508	-0.489215	-0.651716	-0.489257	2
NFASC	0.0258475	0	-0.106652	-0.122295	-0.0917212	-0.212626	-0.220623	-0.194024	-0.244051	-0.466782	-0.564431	-0.516699	2
VPS39	0.0292797	0	-0.0381837	-0.291941	-0.232958	-0.297555	-0.145086	-0.0952847	-0.12102	-0.436852	-0.480358	-0.351782	2
NEU1	-0.0208457	0.0165477	0	-0.403434	-0.491824	-0.459383	-0.0815344	-0.113848	-0.0754864	-0.398996	-0.49063	-0.481266	2
WDR4	-0.0502957	0.0789638	0	-0.192904	0.0485887	-0.337308	-0.153586	-0.279794	-0.122605	-0.394731	-0.590368	-0.656753	2
WDR41	0	-0.00627664	0.124375	-0.274161	-0.325568	-0.342604	0.0491754	0.0420128	0.045893	-0.410219	-0.37541	-0.539402	2
NEBL	0.0101288	-0.00497594	0	-0.139985	-0.126444	-0.144433	-0.13349	-0.0963357	-0.170544	-0.474731	-0.417699	-0.474236	2
NDUFA1	-0.175825	0	0.0287614	-0.465009	-0.499336	-0.675499	0.0550767	0.124638	-0.0101501	-0.496605	-0.455848	-0.633974	2
NAPEPLD	0.150674	0	-0.165221	-0.571299	-0.470678	-0.409661	0.0161522	-0.156691	-0.0444683	-0.406949	-0.668132	-0.439724	2
NANS	-0.0763564	0.00639341	0	-0.326598	-0.353109	-0.446778	0.0652147	0.0562373	-0.0340889	-0.486913	-0.53937	-0.539069	2
MYL12A	-0.0894819	0.0251429	0	-0.21101	-0.235692	-0.304864	-0.178776	-0.167927	-0.189925	-0.380489	-0.476519	-0.528103	2
MYC	0	-0.025536	0.0318843	-0.112294	-0.216288	-0.0936392	-0.0257671	-0.128149	-0.0946776	-0.434913	-0.388152	-0.405179	2
XRCC4	0	-0.0407127	0.0874028	-0.17711	-0.462042	-0.383166	-0.00380222	0.0268576	-0.165581	-0.397153	-0.364019	-0.399961	2
MVK	0.0377828	0	-0.0493966	-0.357396	-0.484785	-0.435761	0.31461	0.261874	0.332545	-0.365166	-0.497006	-0.389149	2
MTMR11	0	-0.0589871	0.0913517	-0.0959099	-0.128878	-0.11469	-0.0924127	-0.112922	0.184922	-0.568713	-0.380126	-0.372024	2
MTFP1	-0.118881	0	0.0616973	-0.30748	-0.444672	-0.370644	-0.0721878	0.112338	-0.111214	-0.510645	-0.702948	-0.383901	2
YAP1	-0.00527058	0.0155228	0	-0.37766	-0.339804	-0.322518	-0.0606792	-0.087101	-0.129946	-0.502962	-0.413974	-0.481847	2
YTHDF3	-0.00923971	0.00134964	0	-0.700564	-0.625443	-0.626055	0.00740324	0.00248044	-0.0122408	-0.46327	-0.450399	-0.538854	2
ZBED4	0.0098216	0	-0.0327712	-0.468035	-0.551745	-0.480528	-0.136112	-0.205077	-0.147788	-0.675757	-0.599637	-0.566979	2
MRPS6	-0.0529383	0	0.0985597	-0.209123	-0.307084	-0.308468	-0.219045	-0.20837	-0.234932	-0.494122	-0.564886	-0.431383	2
VAMP3	-0.021011	0	0.0392674	-0.393601	-0.348409	-0.3446	0.0499817	0.0525749	0.0446105	-0.451028	-0.407374	-0.503855	2
OPN3	-0.194479	0	0.0588954	-0.451222	-0.411165	-0.323356	-0.225628	-0.125697	-0.256242	-0.542213	-0.408321	-0.535201	2
SNRPD3	-0.0360238	0.0507401	0	-0.385721	-0.417869	-0.427062	0.110804	0.138264	0.0594553	-0.491749	-0.466216	-0.486273	2
OSTN	-0.00874068	0	0.262852	-0.313676	0.151524	-0.380011	0.101668	0.0741319	0.341118	-0.311571	-0.151341	-0.485988	2
SCG2	-0.0386381	0.210231	0	0.158085	0.190035	-0.291192	-0.14394	-0.215182	-0.0147701	-0.688795	0.00710147	-0.586301	2
SYT2	0	0.128732	-0.29309	-0.419222	-0.632182	-0.758219	-0.246494	-0.279786	0.177596	-0.325254	-1.00485	-0.675194	2
RYK	-0.0475391	0	0.0601695	-0.137288	-0.0708198	-0.0960842	-0.152	-0.148565	-0.107113	-0.483163	-0.39972	-0.528082	2
RTN4R	-0.121085	0.0585243	0	-0.255601	-0.248521	-0.0889759	-0.143027	-0.247779	-0.347001	-0.341734	-0.457299	-0.584688	2
RSU1	0.0175754	-0.0246751	0	-0.290635	-0.325222	-0.224369	-0.165419	-0.0935984	-0.148839	-0.417878	-0.487707	-0.403344	2
RSPH9	0.125983	0	-0.37926	-0.207161	-0.167036	-0.256893	-0.0803094	-0.0817662	-0.152235	-0.839832	-0.553021	-0.36927	2
RRAS	-0.13812	0	0.049522	-0.108046	-0.14426	-0.127775	-0.218258	-0.304922	-0.299969	-0.569496	-0.641195	-0.537581	2
RRAD	-0.0637177	0	0.0474374	-0.441994	-0.574679	-0.219918	-0.375851	-0.0323723	0.010294	-0.661878	-1.00062	-0.573245	2
LIMK1	0.0499376	-0.0242865	0	-0.140257	-0.155893	-0.0977323	-0.169834	-0.234876	-0.130306	-0.503901	-0.519212	-0.457284	2
RPS6KB1	-0.0208273	0	0.00728064	-0.195401	-0.149804	-0.0553765	-0.107784	-0.0224595	-0.17154	-0.483225	-0.362844	-0.433306	2
RPS6KA2	0.0110732	0	-0.13053	-0.443357	-0.629902	-0.926509	-0.378128	-0.268171	-0.417735	-0.909253	-0.391837	-0.563396	2
SYNPO	0	-0.109574	0.087161	-0.159456	-0.184856	-0.332512	-0.0494763	0.0212014	-0.125693	-0.548778	-0.495459	-0.508628	2
TCEAL3	-0.0424953	0	0.140011	-0.128371	-0.0322079	-0.145138	0.0175742	0.120226	-0.148025	-0.430022	-0.397885	-0.290399	2
RPF2	0	-0.0779564	0.00785086	-0.250495	-0.278305	-0.38299	-0.121484	-0.208692	-0.158205	-0.426094	-0.425212	-0.460128	2
RND3	-0.0770979	0	0.0493656	-0.398222	-0.389032	-0.321334	0.0579208	0.0487745	-0.0912617	-0.412043	-0.387736	-0.47519	2
RIN2	0.226481	-0.36316	0	0.0947495	0.0123303	-0.131952	-0.651875	0.271427	0.0756303	-0.35698	-0.547593	-0.496657	2
RHPN2	0	-0.0253691	0.060111	-0.248142	-0.428094	-0.213039	-0.127238	-0.0664616	-0.0288263	-0.544274	-0.508718	-0.533663	2
RHOU	-0.0304394	0	0.00617681	-0.389377	-0.289426	-0.243966	-0.0904156	-0.00684308	-0.3693	-0.473883	-0.56475	-0.45859	2
RHOQ	-0.0222994	0	0.0495751	-0.388073	-0.403277	-0.406118	-0.164086	-0.0237433	-0.0796868	-0.726771	-0.60627	-0.644427	2
RHOH	0.0360443	-0.0165662	0	-0.247657	-0.400797	-0.375414	-0.262282	-0.267078	-0.312743	-0.589351	-0.541318	-0.597337	2
RGS9BP	0	-0.0114127	0.298711	0.0226459	-0.145802	-0.334137	-0.19049	-0.385675	0.264747	-0.590643	-0.312841	-0.187628	2
RGS16	0	0.235418	-0.0913486	-0.488718	-0.239345	-1.03146	0.112271	-0.387493	-0.0956488	-0.757787	-0.547783	-0.380865	2
RGS10	-0.0541346	0	0.0700659	-0.106601	-0.204594	-0.141288	-0.112143	-0.0482883	-0.12842	-0.389791	-0.414784	-0.408494	2
RFK	-0.199529	0	0.13004	-0.518504	-0.516396	-0.445249	-0.0322211	0.066613	0.00327383	-0.350366	-0.455194	-0.443372	2
RPIA	-0.0757874	0	0.0331755	-0.471706	-0.645209	-0.631077	-0.162952	-0.16985	-0.35343	-0.719492	-0.726482	-0.779674	2
TCEAL7	-0.00966898	0	0.0673352	-0.538059	-0.563192	-0.541665	-0.0905579	0.024146	0.0644651	-0.507408	-0.524484	-0.550825	2
SEC61B	-0.0818687	0	0.0316496	-0.327841	-0.337679	-0.336538	-0.0346713	0.0805011	-0.114074	-0.469151	-0.452004	-0.45829	2
SH3BP1	-0.00540053	0	0.0292398	-0.281044	-0.220897	-0.25263	-0.108484	0.00903416	-0.0786957	-0.503985	-0.454642	-0.544041	2
SNCB	-0.295529	0	0.0417495	-0.769958	-0.382906	-0.309806	-0.0791372	-0.111361	-0.0433245	-0.573088	-0.881229	-0.560286	2
SNAPC3	-0.0369614	0	0.0208048	-0.269486	-0.281111	-0.236299	-0.028066	-0.134548	-0.0394735	-0.479883	-0.497913	-0.583693	2
SORBS2	0.013541	-0.0308012	0	-0.27634	-0.298001	-0.275122	-0.250404	-0.321578	-0.298815	-0.746624	-0.75162	-0.822162	2
SPATA24	0.0389949	-0.258886	0	-0.21275	-0.51421	-0.0822287	-0.117951	-0.0234289	-0.206359	-0.542926	-0.910131	-0.41672	2
SPEF1	-0.379405	0	0.367011	-0.544091	-0.00451039	-0.344281	-0.0621845	-0.160001	0.0364968	-0.243978	-0.550353	-0.820001	2
SPRY1	-2.02756e-05	0.00627127	0	-0.337143	-0.323621	-0.181932	-0.0655012	-0.250718	-0.144621	-0.605297	-0.552648	-0.644696	2
SPRY2	-0.0136079	0.00780865	0	-0.296264	-0.400455	-0.289081	-0.233245	-0.323691	-0.298459	-0.618264	-0.664479	-0.619681	2
SLFN11	0.055245	0	-0.0128089	-0.400166	-0.42809	-0.136927	0.156014	0.0523178	0.240506	-0.447214	-0.524894	-0.470958	2
SLC9A3	-0.0566871	0.045163	0	-0.657091	-0.826786	-0.724756	-0.144728	-0.185409	-0.220747	-0.418567	-0.616668	-0.591541	2
SPRY4	0.0643089	0	-0.0426618	-0.262079	-0.199418	-0.178336	-0.0752013	-0.221666	-0.155003	-0.504548	-0.487159	-0.489577	2
SLC6A6	0.0799505	-0.0465944	0	-0.376024	-0.324348	-0.326346	-0.0239181	0.0047058	-0.0481714	-0.543854	-0.455455	-0.671465	2
SFTA3	0	0.0569589	-0.0154614	-0.216773	-0.105883	-0.112293	-0.248774	-0.131751	-0.175426	-0.404276	-0.62756	-0.432523	2
SLC6A11	0.056849	-0.1077	0	-0.164815	0.0409836	-0.322681	-0.0483264	-0.479666	-0.208772	-0.540145	-0.252354	-0.803333	2
SLC4A8	-0.0050045	0.236102	0	-0.598901	-0.352164	-0.560451	-0.0552841	-0.0277573	-0.0586797	-0.621834	-0.448993	-0.479419	2
SLC39A11	-0.0750712	0	0.157956	-0.576978	-0.435588	-0.392795	0.156531	0.234576	0.091504	-0.513849	-0.475286	-0.463073	2
STK32C	-0.0364849	0	0.0258361	-0.239652	-0.284438	-0.321168	-0.139101	-0.202735	-0.0804414	-0.395352	-0.41718	-0.472032	2
STX1B	0.0678821	-0.068698	0	-0.370313	-0.185214	-0.158717	0.0443878	0.115868	0.0962834	-0.750696	-0.651229	-0.447112	2
STX8	-0.0582898	0	0.0281227	-0.466179	-0.360177	-0.297599	0.00647771	-0.0126846	-0.00179502	-0.438354	-0.566663	-0.463114	2
SULF1	0.302397	0	-0.0212254	-0.0588723	0.0815095	-0.113292	0.0533262	-0.0352402	-0.202334	-0.190999	-0.498371	-0.437708	2
SLC18A3	-0.434263	0.0332383	0	-0.408311	-0.366828	-0.121772	-0.21915	-0.29896	-0.236679	-0.479323	-0.478789	-0.674679	2
SLC11A2	0.00368673	0	-0.0183178	-0.288711	-0.286712	-0.27872	0.091558	0.0770697	0.0783836	-0.428354	-0.430121	-0.479252	2
SKA1	0.0515822	0	-0.020265	-0.65097	-0.619962	-0.577077	-0.0897824	-0.0622991	-0.0413827	-0.60799	-0.587834	-0.683927	2
SYAP1	0	-0.00200605	0.0485108	-0.502322	-0.50924	-0.509671	0.110207	0.0901436	0.0638223	-0.51594	-0.489616	-0.561312	2
SHB	0.19236	-0.0204235	0	-0.393624	-0.326743	-0.670976	0.0281508	0.0377136	0.055688	-0.550878	-0.397817	-0.911473	2
STARD4	-0.0908916	0.105316	0	-0.725577	-0.0857667	-1.22204	0.706901	0.30267	0.449345	-0.432486	-0.365164	-0.528823	2
OSBPL8	-0.00284344	0	6.5778e-05	-0.581576	-0.523005	-0.540056	0.0969165	0.104173	-0.0484703	-0.427081	-0.405691	-0.473431	2
RASGEF1C	-0.131495	0.0155474	0	-0.152336	-0.0384849	-0.246817	-0.228484	-0.168823	-0.317162	-0.554527	-0.614838	-0.539434	2
RASD2	0	0.224988	-0.11796	-0.249895	-0.402491	-0.431164	-0.0357242	-0.396023	-0.473326	-0.940413	-1.13465	-1.02454	2
PODNL1	-0.100067	0	0.0552634	-0.289837	-0.415633	-0.462762	0.170265	-0.0363853	0.0852955	-0.443465	-0.586562	-0.664874	2
POC1B	-0.0609486	0.0111992	0	-0.282155	-0.328178	-0.14297	-0.158952	-0.15988	-0.226294	-0.637775	-0.529008	-0.607944	2
PLAU	0.0657834	0	-0.0660732	-0.583195	-0.474758	-0.587267	-0.292886	-0.22857	-0.272994	-0.63704	-0.586141	-0.694221	2
PLAT	0.086508	0	-0.0782418	-0.0931929	-0.378785	-0.351464	0.126387	-0.150327	0.155497	-0.239363	-0.390705	-0.649982	2
TMSB4X	-0.0241829	0	0.117981	-0.214952	-0.271238	-0.294467	-0.0540859	-0.0119659	-0.0712305	-0.348095	-0.380799	-0.399766	2
SNX11	-0.146687	0	0.0101718	-0.346948	-0.46185	-0.419253	-0.0277355	-0.0810475	0.0280912	-0.463037	-0.503517	-0.452499	2
PITPNM3	-0.0954431	0.00623021	0	-0.0496246	-0.169681	-0.0544644	0.0399263	-0.190523	-0.436871	-0.707195	-0.649747	-0.58702	2
TMTC3	0	-0.0393829	0.0654705	-0.526302	-0.44429	-0.32982	0.0254731	0.0487227	-0.0391515	-0.526104	-0.279629	-0.400548	2
PIPOX	0.185833	0	-0.122205	-0.254614	-0.598923	-0.423386	0.21241	-0.344727	-0.0556907	-0.919673	-0.842012	-0.191335	2
TNFRSF19	0.0239056	0	-0.0139385	-0.166255	-0.172638	-0.143857	-0.204709	-0.275229	-0.302933	-0.450366	-0.486325	-0.431289	2
TNFSF4	0	0.0517645	-0.126042	-0.40905	-0.309691	-0.616644	-0.0911958	-0.176497	0.00228695	-0.334211	-0.48038	-0.532483	2
TMEM201	-0.00221793	0.0212923	0	-0.355605	-0.295325	-0.418962	-0.110798	-0.206704	-0.0428653	-0.371789	-0.465927	-0.443446	2
PIFO	0.0851604	-0.0967265	0	-0.499769	-0.568693	-0.516796	-0.463768	-0.256475	-0.335228	-0.885747	-0.412953	-0.416482	2
PIANP	0.013029	-0.121403	0	-0.537525	-0.574565	-0.54647	-0.104415	-0.117454	-0.154967	-0.429455	-0.615723	-0.310909	2
PHTF2	-0.0231544	0.00276375	0	-0.456752	-0.443215	-0.367252	0.194377	0.271181	0.214664	-0.409586	-0.365424	-0.480379	2
PGGT1B	-0.112598	0	0.064614	-0.142434	-0.12224	-0.149562	-0.098491	-0.183627	-0.148295	-0.526688	-0.34099	-0.423174	2
PGF	-0.172564	0.00795184	0	-0.214276	-0.285449	-0.427172	-0.210237	-0.249914	-0.30065	-0.40496	-0.589724	-0.46637	2
PDE6D	0	-0.176036	0.0107047	-0.313704	-0.347695	-0.32674	-0.254247	-0.148123	-0.247909	-0.531999	-0.722111	-0.697457	2
PCMTD2	0	0.0569717	-0.0179713	-0.343831	-0.288663	-0.243738	-0.0623651	-0.149635	-0.163308	-0.441041	-0.438356	-0.478344	2
PARD6B	-0.087618	0	0.0568028	-0.40415	-0.388137	-0.395959	0.154014	0.0467087	0.112805	-0.543632	-0.369263	-0.485072	2
PAQR8	0	0.139405	-0.0215701	-0.707431	-0.414296	-0.589543	-0.170224	-0.14582	0.0288227	-0.538904	-0.535865	-0.373635	2
PADI2	-0.0691117	0	0.0590492	-0.506118	-0.482387	-0.550261	-0.144259	-0.438696	-0.396659	-0.834192	-0.741073	-0.664858	2
PACSIN1	-0.0896421	0.0950398	0	-0.048243	-0.0215783	0.135796	-0.156576	-0.502133	-0.0180124	-0.661553	-0.73063	-0.714678	2
TPM1	-0.0082402	0	0.0495027	-0.137064	-0.156193	-0.163459	-0.228043	-0.22201	-0.168336	-0.381594	-0.431754	-0.415946	2
PIBF1	0	0.109174	-0.0895514	-0.000753774	-0.11997	0.177132	-0.0903028	-0.0299461	-0.241748	-0.370419	-0.505403	-0.390003	2
TCF15	0.0920866	-0.0728844	0	-0.129369	-0.355651	-0.37507	-0.364049	-0.155825	-0.0476964	-0.144954	-1.01959	-0.629997	2
TMEM169	0	-0.119318	0.599222	-0.399795	-0.207983	-0.346052	-0.0737774	-0.458964	-0.37328	-0.349009	-0.677487	-1.06236	2
TMEM119	0	-0.243418	0.0179907	-0.917326	-0.361104	-0.649028	-0.23593	-0.0474828	0.471376	-0.921911	-0.685933	-0.288894	2
RAC3	-0.0676485	0	0.0479421	-0.0748499	-0.155396	-0.159437	-0.295538	-0.232513	-0.321032	-0.478255	-0.388554	-0.516516	2
RAB8B	0.0540925	0	-0.0241965	-0.522725	-0.498777	-0.493817	0.02901	0.046277	-0.0662074	-0.455512	-0.316177	-0.494888	2
RAB2B	0	0.0675015	-0.0428626	-0.377838	-0.278062	-0.505124	0.133523	0.114703	0.0702693	-0.413474	-0.422301	-0.410401	2
TCIRG1	0.0657491	0	-0.0754198	-0.312531	-0.287226	-0.352454	-0.117204	-0.254335	-0.0905455	-0.569724	-0.671483	-0.494239	2
PTPN2	0.0757336	0	-0.0217158	-0.324795	-0.396616	-0.399523	0.074714	0.00599032	0.0958944	-0.400881	-0.505256	-0.505956	2
PTPN12	0	-0.00432756	0.00758022	-0.252842	-0.304828	-0.23763	-0.107959	-0.0695302	-0.0892003	-0.377253	-0.394821	-0.465698	2
PTGES	-0.0197101	0.234837	0	-0.478139	-0.620775	-0.680798	0.161517	0.105625	0.239409	-0.470854	-0.294009	-0.494062	2
PSPC1	0.0392414	-0.043501	0	-0.119611	-0.159113	-0.204586	-0.240331	-0.227283	-0.196857	-0.403848	-0.460702	-0.47125	2
TEAD1	0.0353016	0	-0.08622	-0.177068	-0.108829	-0.16175	-0.248134	-0.212337	-0.179528	-0.412341	-0.401968	-0.451082	2
PSMB10	0	0.215229	-0.0441195	-0.325893	-0.395338	-0.237363	-0.112318	-0.138325	-0.0821123	-0.436019	-0.303051	-0.486441	2
PSMA4	-0.0378234	0	0.093947	-0.121647	-0.163986	-0.123689	-0.250871	-0.205917	-0.274354	-0.475012	-0.473155	-0.548483	2
TMEM161B	0	-0.0493203	0.00477259	-0.370547	-0.281282	-0.34564	0.203878	0.270875	0.236638	-0.431676	-0.443974	-0.449411	2
TEF	0	0.0304337	-0.00401242	-0.295033	-0.472686	-0.445255	-0.274788	-0.307411	-0.356489	-0.533622	-0.484542	-0.593121	2
PRRX1	0	-0.283786	0.189416	-0.291206	-0.196206	-0.249087	0.00467296	0.265091	0.366237	-0.46542	-0.363063	-0.4652	2
TEX22	0.203982	-0.128055	0	-0.318236	-0.0728015	-0.169009	-0.109639	-0.416482	-0.146054	-0.265607	-0.323524	-0.779118	2
TFPI2	0.0245362	0	-0.00169427	-0.386251	-0.422472	-0.337617	-0.233632	-0.159914	-0.257066	-0.539374	-0.603245	-0.613439	2
PRPH	-0.0258046	0	0.0678408	-0.388758	-0.146544	-0.285603	-0.123005	-0.290233	-0.161811	-0.3331	-0.519731	-0.364368	2
PRKAR2A	0.0125146	-0.00048665	0	-0.64069	-0.660664	-0.684606	0.0490493	0.0989892	-0.00843348	-0.679899	-0.525929	-0.581357	2
PRDM9	0.167598	0	-0.0512791	-0.0862894	-0.107873	-0.181062	-0.409537	-0.081401	-0.144816	-0.439992	-0.323573	-0.522684	2
THOC6	-0.134745	0	0.010278	-0.230182	-0.268687	-0.273935	-0.249341	-0.228258	-0.116054	-0.470027	-0.485836	-0.362572	2
TIAM1	0	-0.0198801	0.0124206	-0.287916	-0.284183	-0.296807	-0.100112	-0.0740781	-0.115198	-0.536253	-0.346378	-0.399616	2
TIMP3	-0.222725	0	0.344079	-0.206599	-0.46025	-0.088675	-0.0198752	-0.0561555	-0.335975	-0.251252	-0.695611	-0.511054	2
PPL	0.0671523	-0.046569	0	-0.234843	-0.190436	-0.192418	-0.205933	-0.253123	-0.24303	-0.461538	-0.398501	-0.386359	2
PPARA	0.0962035	0	-0.0396822	-0.598581	-0.499632	-0.722418	0.202516	0.228683	0.160955	-0.518734	-0.332985	-0.425374	2
PRSS23	-0.0315706	0.00686011	0	-0.284467	-0.240778	-0.344455	-0.184095	-0.169577	-0.199755	-0.363223	-0.446897	-0.470562	2
PKD2	0	0.0621113	-0.0330939	-0.202899	-0.185321	-0.287339	0.0158201	0.030742	-0.15031	-0.480468	-0.586329	-0.606382	2
ZYX	0.0454265	-0.00457327	0	-0.253281	-0.217844	-0.144889	-0.230475	-0.380179	-0.23837	-0.589022	-0.509258	-0.55851	2
CACNA1A	0	0.049543	-0.337808	-0.200921	-0.366217	-0.776476	-0.500717	-0.176731	-0.0466108	-0.913891	-0.692392	-0.5262	2
C1orf109	-0.0209282	0	0.117213	-0.275928	-0.400821	-0.356866	0.0358524	0.033529	0.0563237	-0.340566	-0.364227	-0.418658	2
CNIH2	0.0609367	0	-0.00182584	-0.295935	-0.125263	-0.432615	0.0864779	-0.0648451	0.166798	-0.270713	-0.691466	-0.332937	2
GRIA4	0	0.0303118	-0.00999487	-0.490421	-0.316117	-0.364346	-0.0143125	0.0382562	-0.00627511	-0.535494	-0.379066	-0.536709	2
CLIP3	0.12557	0	-0.0375135	-0.160483	-0.228553	-0.140077	-0.135557	-0.0889137	-0.117996	-0.370049	-0.478897	-0.344207	2
CLIP2	-0.0304796	0.0453101	0	-0.347811	-0.358929	-0.433471	-0.225562	-0.155708	-0.178287	-0.55322	-0.600225	-0.499681	2
GPR173	0.119639	0	-0.142755	-0.307358	-0.0796064	0.00099881	-0.0380692	-0.132825	-0.110386	-0.456882	-0.758463	-0.524826	2
C7orf57	0.0104119	0	-0.027185	-0.362485	-0.395634	-0.421896	-0.160883	-0.123728	-0.134681	-0.594298	-0.581351	-0.604251	2
C1D	-0.239962	0	0.050127	-0.589844	-0.578082	-0.399064	-0.0118131	0.00440939	-0.0974575	-0.556117	-0.544919	-0.57693	2
C9orf135	-0.0356893	0	0.0769139	-0.49607	-0.663209	-0.574533	-0.193269	-0.16973	-0.0708671	-0.771915	-0.831059	-0.835093	2
CA12	0.0301874	0	-0.100536	-0.472851	-0.415766	-0.502092	-0.221746	-0.24267	-0.275043	-0.591451	-0.604922	-0.641263	2
CLDND2	0.545653	0	-0.0183458	-0.452826	-0.434719	0.160437	0.183023	-0.243445	0.317383	-0.249046	-1.21864	-0.547174	2
DEAF1	-0.069983	0	0.0514559	-0.346397	-0.364834	-0.302839	-0.0759202	-0.16076	-0.0774732	-0.569029	-0.544869	-0.515358	2
GNG12	0	-0.00682718	0.0669986	-0.345218	-0.262763	-0.281257	-0.0838742	-0.0729445	-0.0577218	-0.558685	-0.531287	-0.631413	2
GNG11	-0.0797414	0.0045834	0	-0.186883	-0.257889	-0.217036	-0.116474	-0.136355	-0.181594	-0.449448	-0.408174	-0.561623	2
CHST15	0.192558	-0.0957267	0	-0.623562	-0.585868	-0.326164	0.0914107	-0.0292127	0.014015	-0.445978	-0.483472	-0.854984	2
GNB1L	-0.0383292	0	0.00231275	-0.258341	-0.206275	-0.273912	-0.161435	-0.167304	-0.330455	-0.650728	-0.374685	-0.81775	2
GPR162	0.0125265	0	-0.137843	-0.0704401	-0.159021	-0.233076	-0.213408	-0.165351	-0.156817	-0.684978	-0.526669	-0.545039	2
C16orf91	-0.145038	0	0.163136	-0.211083	-0.32775	-0.317535	-0.0303201	-0.0995789	0.0878057	-0.507004	-0.412942	-0.426303	2
EPB41L5	0	0.0714234	-0.0685409	-0.662362	-0.655539	-0.644347	-0.0531373	0.00816142	-0.0459848	-0.685073	-0.647571	-0.632151	2
GTF2A1	0.011526	0	-0.0928035	-0.72074	-0.701726	-0.626533	0.0805917	0.0916493	0.0774718	-0.60469	-0.505332	-0.510554	2
HOXA3	0.0247661	0	-0.0306867	-0.28861	0.0947318	-0.355796	-0.323201	-0.124844	-0.395199	-0.535326	-0.511439	-0.495665	2
HOMER3	-0.093285	0	0.0458586	-0.315229	-0.279518	-0.251968	0.0312006	-0.146123	-0.0570257	-0.560774	-0.543797	-0.260695	2
FEN1	0	-0.0045895	0.0543939	-0.447006	-0.553673	-0.506774	0.0740696	0.053498	0.0589959	-0.440839	-0.454032	-0.415464	2
HMGCS1	-0.0234197	0.0933752	0	-0.510291	-0.618929	-0.573129	0.456827	0.38085	0.444322	-0.506718	-0.570509	-0.614657	2
HMGA2	-0.0166797	0.00285476	0	-0.337594	-0.287869	-0.31198	-0.203885	-0.141719	-0.236864	-0.486269	-0.447374	-0.517034	2
BCAT1	-0.0292241	0	0.0298022	-0.335362	-0.251819	-0.305453	-0.16861	-0.0656661	-0.178002	-0.554382	-0.371729	-0.43629	2
CPM	0	-0.126582	0.0265904	-0.649925	-0.617042	-0.391908	-0.181477	-0.24023	-0.167595	-0.803374	-0.65559	-0.763776	2
HIST1H2BJ	0	-0.121076	0.237094	-0.203012	-0.215722	-0.303048	-0.312977	-0.224098	-0.366495	-0.574036	-0.42615	-0.523114	2
BCL9	0.0429275	0	-0.0833392	-0.218306	-0.215077	-0.277929	-0.193792	-0.328559	-0.173296	-0.666936	-0.627598	-0.614289	2
BHLHE40	0.0124975	-0.0679283	0	-0.221274	-0.305356	-0.492954	-0.0766357	-0.162598	-0.051751	-0.449661	-0.335581	-0.48279	2
HIP1	0.106058	-0.0252665	0	-0.29505	-0.24867	-0.269101	-0.0666286	0.00637456	-0.0806364	-0.446517	-0.392152	-0.460963	2
BLOC1S6	-0.0374169	0.0207454	0	-0.0864015	-0.130769	-0.0748357	-0.203806	-0.176564	-0.26044	-0.446164	-0.38145	-0.413417	2
COTL1	0	-0.01226	0.0545489	-0.242983	-0.269835	-0.252005	-0.178145	-0.201018	-0.180903	-0.461956	-0.491894	-0.481779	2
ENC1	0.134005	-0.00616142	0	-0.0201369	-0.0575453	-0.172986	-0.229515	-0.253613	-0.219352	-0.483653	-0.568528	-0.58464	2
HCK	0.110961	0	-0.125724	-0.297585	-0.302377	-0.234919	-0.423346	-0.0742105	-0.13862	-0.518702	-0.502052	-0.582943	2
C16orf71	0	0.0258719	-0.0311477	-0.264521	-0.606924	-0.0712214	-0.0607873	-0.306112	-0.268199	-0.592359	-0.517867	-0.412957	2
GUF1	-0.0669713	0.0352344	0	-0.64247	-0.563747	-0.549403	-0.122266	-0.0598423	-0.034078	-0.665519	-0.580614	-0.720897	2
CACNG7	-0.0468495	0.13192	0	-0.315107	-0.535187	-0.384709	-0.0382011	-0.00998476	0.0207209	-0.491411	-0.273026	-0.356601	2
GMFG	-0.062245	0	0.592426	-0.141636	-0.474328	-0.213709	0.168077	0.246923	-0.0815364	-0.665868	-0.210419	-0.450976	2
GMCL1	0	0.0282639	-0.0651407	-0.465945	-0.399583	-0.53392	-0.0183959	0.0359017	-0.0356861	-0.363784	-0.40922	-0.485394	2
CHST11	0.0152991	-0.0283276	0	-0.276201	-0.359322	-0.421957	-0.147218	-0.111984	-0.142063	-0.482968	-0.461264	-0.478316	2
GABRA3	-0.187228	0.0340608	0	-0.183167	-0.247848	-0.290304	-0.155896	-0.0705238	0.0268304	-0.51305	-0.694255	-0.398912	2
FZD2	-0.012629	0	0.0367281	-0.318117	-0.312348	-0.249249	-0.0901302	-0.14175	-0.0632674	-0.400693	-0.44204	-0.397999	2
FXN	0	0.249973	-0.150037	0.110866	-0.34458	-0.495766	0.234361	0.313794	0.223015	-0.768062	-0.282687	-0.728383	2
FAM98A	0.0062985	0	-0.00369831	-0.410092	-0.479368	-0.421616	0.0239848	0.0508687	0.0933885	-0.45059	-0.557377	-0.533961	2
CDH24	0.0690124	0	-0.0324191	-0.360349	-0.254007	-0.237121	-0.279886	-0.333248	-0.236994	-0.727643	-0.691366	-0.725848	2
CDK4	-0.0277894	0.0416414	0	-0.315129	-0.401186	-0.3881	-0.13111	-0.128469	-0.103188	-0.441301	-0.461979	-0.469557	2
CDKN3	-0.0531719	0.0226354	0	-0.440957	-0.59121	-0.485175	0.085007	0.139944	0.148025	-0.471619	-0.509753	-0.613916	2
FOXP2	0.0379963	0	-0.00437675	-0.371597	-0.30757	-0.294952	-0.0679832	-0.0537026	-0.0463591	-0.643702	-0.579157	-0.635734	2
FBXO21	-0.0242736	0.015542	0	-0.513478	-0.626687	-0.567816	-0.0269844	-0.064642	-0.144491	-0.65972	-0.636967	-0.675007	2
CEBPG	0.080354	-0.00776161	0	-0.470191	-0.311062	-0.494025	-0.0764877	-0.0527953	-0.146513	-0.448012	-0.37049	-0.458819	2
FKBP2	-0.0318297	0	0.160289	-0.0410063	-0.0237597	-0.144065	-0.253934	-0.204464	-0.131381	-0.362128	-0.343815	-0.364409	2
FITM2	0.0457948	-0.0358945	0	-0.68978	-0.74109	-0.663769	0.169896	0.208599	0.140152	-0.516787	-0.639109	-0.505574	2
CENPQ	0	-0.111854	0.0474963	-0.595373	-0.65976	-0.61372	0.0728767	0.18347	0.0367875	-0.655025	-0.639073	-0.657455	2
CHL1	0.0958227	0	-0.0637684	-0.361146	-0.322348	-0.410151	-0.10445	0.00689104	-0.0871002	-0.507555	-0.308712	-0.510411	2
CFDP1	0	-0.0799991	0.160347	-0.364757	-0.255405	-0.278294	-0.261345	-0.070214	-0.165989	-0.528317	-0.496423	-0.770523	2
CGNL1	0.00692677	0	-0.00519843	-0.403848	-0.26713	-0.399458	-0.0365308	-0.0807286	0.00448964	-0.514363	-0.346916	-0.441075	2
CHAC1	0.00827081	0	-0.0976916	-0.586576	-0.602261	-0.613006	-0.0691481	-0.447746	-0.366693	-0.500308	-0.278794	-0.643904	2
GABRG2	0.100965	-0.0452655	0	-0.282236	-0.189576	-0.0994636	-0.0450788	0.0764049	0.0388545	-0.423204	-0.39787	-0.471872	2
CRYAB	0	0.181152	-0.00485282	-0.523107	-0.319189	-0.523288	-0.303798	-0.23868	0.0197129	-1.15284	-0.754423	-0.973013	2
FAM86C1	0	0.0693962	-0.169415	-0.551697	-0.591064	-0.626465	0.0501266	-0.0641611	0.0790657	-0.721319	-0.584998	-0.529573	2
FAM171A1	0.00018906	0	-0.0112	-0.256958	-0.230738	-0.342003	-0.064584	-0.203031	-0.111114	-0.550635	-0.35946	-0.398528	2
ETS1	0.0120308	0	-0.13051	-0.260008	-0.285305	-0.24792	-0.226523	-0.30376	-0.195037	-0.546612	-0.493657	-0.568439	2
CALU	0	-0.00336052	0.0294291	-0.0884426	-0.128197	-0.115213	-0.178556	-0.139595	-0.20739	-0.400663	-0.363526	-0.440858	2
ETV4	0.0603482	-0.017169	0	-0.299141	-0.306697	-0.227963	-0.0223784	-0.174904	-0.0585119	-0.456094	-0.549107	-0.53835	2
CASP6	0.0879726	-0.0514779	0	-0.519074	-0.407665	-0.515121	-0.0957362	-0.0283628	-0.026494	-0.61744	-0.607564	-0.639191	2
ETV5	0.0436894	-0.009476	0	-0.129219	-0.134511	-0.122723	-0.22119	-0.243851	-0.276251	-0.392525	-0.448593	-0.484249	2
GJC2	0	0.290434	-0.136933	-0.335613	-0.301928	-0.449757	0.0873286	-0.0188126	0.142824	-0.485297	-0.358577	-0.525711	2
GIPC1	0	-0.0219336	0.0720101	-0.162296	-0.16951	-0.198727	-0.138284	-0.166568	-0.110504	-0.391522	-0.441361	-0.362069	2
EXOSC7	0	0.0882544	-0.00383022	-0.227265	-0.189756	-0.223932	-0.0231683	0.0432882	0.0841384	-0.343568	-0.615792	-0.408536	2
GDF15	-0.00492578	0	0.253754	-0.639662	-0.31332	-0.749509	0.343176	0.0729405	0.159793	-0.409689	-0.469799	-0.594583	2
CCNT1	0	0.0159232	-0.114381	-0.483794	-0.369751	-0.465195	-0.0177696	0.0200864	-0.0456606	-0.508248	-0.38212	-0.535186	2
CDC26	0	-0.257664	0.153154	-0.415318	-0.996895	-0.635661	-0.233778	-0.255756	-0.222147	-0.52583	-0.457839	-0.335695	2
GDA	0.329237	-0.0639473	0	-0.978511	-0.134682	-0.355637	0.285914	0.252542	0.380354	-0.371141	-0.464164	-0.262888	2
GCG	-0.0875345	0	0.145969	-0.424719	-0.526735	-0.759381	-0.16347	-0.449718	-0.331487	-0.711947	-0.871718	-0.872911	2
GAP43	0.0267602	-0.142599	0	-0.408419	-0.457501	-0.396758	-0.273004	-0.230011	-0.209864	-0.733054	-0.728193	-0.794071	2
GALNT6	0.0362425	-0.132501	0	-0.380021	-0.383799	-0.161111	-0.0377749	0.0476097	0.0372165	-0.710592	-0.266847	-0.400076	2
FABP5	-0.071726	0	0.107266	-0.418572	-0.188352	-0.353213	-0.106737	-0.172595	-0.326662	-0.428852	-0.333976	-0.411582	2
CHRNA9	0	0.0444989	-0.110857	-0.381969	-0.415925	-0.463348	-0.263157	-0.0912967	-0.325196	-0.783108	-0.694825	-0.785543	2
FAM210A	-0.0159506	0	0.0122902	-0.258751	-0.322112	-0.302132	-0.0177752	-0.0770367	0.00614061	-0.454998	-0.396043	-0.466219	2
HPCAL4	0.0435228	0	-0.152378	-0.736729	-0.560942	-0.449342	-0.433371	-0.380546	-0.292371	-0.459014	-0.562345	-0.660415	2
HMSD	0	0.216173	-0.121019	-0.368242	-0.351583	-0.214122	-0.0529771	-0.231705	-0.13291	-0.249205	-0.767229	-0.420127	2
HSD11B1L	0	0.0822266	-0.134818	-0.33188	-0.247236	-0.609669	-0.0131142	-0.461771	-0.414727	-0.617583	-0.500066	-0.473818	2
ADIPOR1	-0.0191255	0	0.00181249	-0.650016	-0.677352	-0.633229	0.12183	0.133629	0.124956	-0.565967	-0.553027	-0.498857	2
KIF20B	0.0478623	-0.0820294	0	-0.179535	-0.153218	-0.186529	-0.264695	-0.152524	-0.274607	-0.456789	-0.440915	-0.515546	2
DNMT3B	-0.0279049	0.012374	0	-0.31181	-0.274634	-0.217822	-0.0427352	-0.114842	-0.0504165	-0.536656	-0.510256	-0.479537	2
KIAA0319	0	-0.0981136	0.040074	-0.328821	-0.324952	-0.480116	-0.0630966	-0.215915	-0.113316	-0.53554	-0.721693	-0.521621	2
AEN	-0.0878553	0	0.0766136	-0.362761	-0.404183	-0.282464	-0.0921306	-0.088248	-0.171077	-0.488479	-0.469402	-0.447626	2
KDM1B	0.0304681	-0.0349207	0	-0.328749	-0.401676	-0.419085	-0.0751501	-0.0359956	-0.117027	-0.521573	-0.537956	-0.546664	2
AGAP2	-0.0825384	0	0.192802	-0.183817	-0.162269	-0.229018	-0.093819	-0.111023	-0.0203638	-0.842298	-0.699828	-0.413841	2
AGGF1	0	-0.0622404	0.0204235	-0.332798	-0.342573	-0.301001	-0.00391018	-0.0189264	-0.119487	-0.446667	-0.46907	-0.492853	2
KCNN4	0.0102316	0	-0.0213209	-0.489933	-0.375949	-0.510869	0.0266405	-0.174611	0.0756434	-0.434599	-0.431663	-0.465934	2
KCNJ4	0	0.029953	-0.0625739	-0.230126	-0.271673	-0.366154	-0.154882	-0.398561	-0.277861	-0.603146	-0.389911	-0.492617	2
AGPAT5	0	0.0474701	-0.00469812	-0.285173	-0.22843	-0.257483	-0.0085138	-0.126829	-0.0984666	-0.300817	-0.47604	-0.48006	2
DCDC2	-0.252683	0.0428693	0	-0.606146	-0.499755	-0.567006	-0.326619	-0.0314889	-0.129105	-0.655272	-0.56207	-0.860995	2
AKNA	0.0474223	0	-0.0121609	-0.488483	-0.262235	-0.571352	-0.0683948	-0.262624	-0.151266	-0.549644	-0.429129	-0.28092	2
AMACR	-0.022714	0.113979	0	-0.14545	-0.193261	-0.215689	-0.147842	-0.175382	-0.100482	-0.404618	-0.474477	-0.379794	2
DRC1	0	-0.0632246	0.199113	-0.44454	-0.313055	-0.984708	-0.371743	-0.564871	-0.221419	-0.953974	-1.35386	-0.439037	2
KCNAB2	0.0785614	0	-0.0591714	-0.585032	-0.478865	-0.0120323	0.000755149	-0.142057	0.0317216	-0.575486	-0.445646	-0.250039	2
HPRT1	-0.0157414	0.0248077	0	-0.640982	-0.617394	-0.590703	0.158687	0.0922249	0.14323	-0.617863	-0.520827	-0.603103	2
DNAH5	-0.0320798	0	0.0918555	-0.0584615	0.0110747	-0.286566	-0.151912	0.0630115	-0.030474	-0.374813	-0.522691	-0.666	2
DLX2	0.0174541	0	-0.0346066	-0.185492	-0.245369	-0.206837	-0.189137	-0.284792	-0.188602	-0.609717	-0.560311	-0.578236	2
KLF10	0.0310513	0	-0.0923522	-0.199022	-0.218802	-0.222565	-0.229531	-0.215551	-0.245368	-0.408473	-0.477213	-0.535734	2
ADAM9	-0.00631993	0.0436351	0	-0.469492	-0.460326	-0.462287	0.0665071	0.0827724	0.0252587	-0.391296	-0.369397	-0.423287	2
DDX21	0.0452318	-0.0189685	0	-0.472363	-0.462428	-0.492716	-0.0899278	-0.0557946	-0.103967	-0.72669	-0.66451	-0.689384	2
LHX6	0	0.098614	-0.0971946	-0.0148634	0.0458003	0.00264758	-0.0149341	-0.257663	0.229836	-0.371588	-0.384762	-0.543205	2
LGSN	0.0509099	-0.0916065	0	-0.440866	-0.0488535	-0.843443	-0.179148	-0.309965	-0.166831	-0.361195	-0.394468	-0.621559	2
DIXDC1	-0.0175907	0	0.0651861	-0.279719	-0.337709	-0.299358	-0.0551307	-0.0438213	-0.114663	-0.553113	-0.496327	-0.57276	2
LBH	0	-0.0414969	0.0481877	-0.40556	-0.450915	-0.375791	-0.316868	-0.166538	-0.233808	-0.505041	-0.413512	-0.767345	2
DKK1	-0.0164305	0.060627	0	-0.386763	-0.398077	-0.357445	-0.231907	-0.233896	-0.267012	-0.671671	-0.703516	-0.819429	2
DDTL	0.0379962	-0.0944237	0	-0.250734	-0.374136	-0.036542	-0.286139	-0.0874607	-0.144428	-0.78304	-0.33407	-0.442545	2
ACSL4	-0.0303878	0.0523757	0	-0.598022	-0.509638	-0.488015	0.222888	0.20108	0.194089	-0.461285	-0.388024	-0.450966	2
JAM3	-0.0169131	0.0130627	0	-0.128342	-0.101813	-0.113574	-0.192621	-0.216576	-0.215648	-0.444868	-0.410938	-0.456526	2
ACTB	0.062823	-0.0104521	0	-0.268715	-0.241013	-0.223572	-0.0901206	-0.124333	-0.0612419	-0.48095	-0.429273	-0.429998	2
LAMP5	0	0.194649	-0.0480694	-0.341434	-0.228086	-0.447352	-0.104307	-0.112987	-0.378124	-0.380467	-0.585298	-0.804817	2
LACTB	0	-0.0107208	0.068353	-0.178235	-0.323588	-0.116468	-0.289055	-0.328764	-0.241291	-0.417798	-0.342579	-0.440135	2
ACTR3	-0.0223908	0.00146815	0	-0.331165	-0.330898	-0.336596	-0.023546	-0.0670409	-0.0819707	-0.38679	-0.403118	-0.45131	2
KTI12	0	-0.00106114	0.109874	-0.566886	-0.550373	-0.644827	0.0721686	-0.0191826	-0.0211871	-0.698772	-0.810084	-0.594514	2
KLHL36	0	-0.00525167	0.0309893	-0.294312	-0.300538	-0.341958	-0.0925187	-0.0325951	-0.0805618	-0.3885	-0.470484	-0.392552	2
ADAM17	0	-0.0101888	0.000953606	-0.463428	-0.437468	-0.483747	-0.0683087	-0.0817727	-0.0840865	-0.741356	-0.650974	-0.687124	2
ADAM18	-0.177842	0.0298905	0	-0.187501	-0.360951	-0.29868	-0.149188	-0.258225	-0.31447	-0.513199	-0.666806	-0.508659	2
DLX1	0.00527166	-0.047289	0	-0.289903	-0.237184	-0.229667	-0.138398	-0.186573	-0.131857	-0.535765	-0.62686	-0.583276	2
ACTG1	0	-0.001761	0.0196916	-0.288891	-0.292604	-0.242909	-0.0875469	-0.150001	-0.0921218	-0.446327	-0.462312	-0.415992	2
JAKMIP2	0.00152813	0	-0.040275	-0.47823	-0.336273	-0.407545	0.228034	0.188835	0.214822	-0.447067	-0.583463	-0.716838	2
KAZN	-0.0180623	0	0.111523	-0.502111	-0.0927172	-0.344535	-0.0796599	-0.0439297	-0.371682	-0.504897	-0.780757	-0.444918	2
ARNTL2	-0.0342476	0	0.0802687	-0.295915	-0.375333	-0.404285	0.0315321	0.0481191	-0.0302091	-0.56894	-0.41961	-0.620712	2
ARL10	0	0.0339751	-0.0126803	-0.402226	-0.444417	-0.366135	-0.253352	-0.252371	-0.447015	-0.764	-0.638636	-0.796013	2
IL2RB	0	0.376065	-0.0109798	-0.508557	-0.530727	-0.677796	-0.29112	0.658512	0.250924	-0.35533	-0.616004	-0.247268	2
DUSP6	-0.0110966	0	0.0158561	-0.419829	-0.457266	-0.436623	-0.146642	-0.197321	-0.154765	-0.810125	-0.819841	-0.85143	2
IGIP	0.189469	0	-0.0987677	-0.00647635	-0.215027	-0.0248726	-0.167981	-0.0831508	-0.322038	-0.488608	-0.87702	-0.533834	2
IGFBP3	-0.104968	0.028956	0	-0.383035	-0.360542	-0.448159	-0.147556	-0.149583	-0.163255	-0.679227	-0.641911	-0.672179	2
EDN1	-0.0446734	0.169833	0	-0.662641	-0.437733	-0.69276	-0.143697	-0.49674	-0.426964	-0.72452	-0.371151	-0.799033	2
CSPG5	0.0889825	-0.0801979	0	-0.097067	-0.0689759	-0.0361823	-0.135053	-0.134866	-0.219844	-0.42647	-0.464246	-0.379829	2
LHX8	0.0698182	-0.0516699	0	-0.136741	0.0150839	-0.471964	-0.121869	-0.0579425	-0.17066	-0.685104	-0.56048	-0.437257	2
EFNB3	0.123367	0	-0.0781405	-0.345857	-0.418596	-0.406182	-0.0122476	-0.012949	-0.0258175	-0.507763	-0.454703	-0.439544	2
EIF2B2	0.00937095	-0.0126286	0	-0.308608	-0.389394	-0.335336	-0.0203283	-0.204025	-0.105171	-0.393921	-0.455795	-0.426842	2
IDI1	-0.0351738	0.0703062	0	-0.495918	-0.555095	-0.518919	0.349378	0.337005	0.352983	-0.350819	-0.430641	-0.453279	2
ARSI	0.124037	0	-0.0469525	-0.524121	-0.528053	-0.727896	-0.266343	-0.173686	-0.36679	-0.291408	-0.628222	-0.562607	2
CSDC2	-0.126097	0	0.0844136	-0.270249	-0.186771	-0.103512	-0.0882592	-0.0520575	-0.0758446	-0.62394	-0.42634	-0.551273	2
EIF4E	-0.0965627	0	0.123796	-0.410403	-0.393154	-0.44044	0.0256685	0.197156	0.021577	-0.423728	-0.393676	-0.366958	2
EIF4E3	0	0.0305689	-0.00236236	-0.119909	-0.124945	-0.154396	-0.269398	-0.257038	-0.264027	-0.512421	-0.398805	-0.508707	2
HSD3B7	-0.160855	0	0.158211	-0.445341	-0.163364	-0.482389	-0.314567	-0.558366	-0.368328	-0.26736	-0.290983	-0.881343	2
EID1	0	-0.00674452	0.0906133	-0.128262	-0.206444	-0.138666	-0.105358	-0.0895915	-0.0824194	-0.437933	-0.418182	-0.488341	2
IMPA2	0	-0.0512309	0.0894	-0.151141	-0.107285	-0.220003	-0.28895	-0.195421	-0.191729	-0.504313	-0.600314	-0.621645	2
FERMT2	0.0317637	-0.0334681	0	-0.26128	-0.260858	-0.275608	-0.0272273	-0.0456061	-0.0656916	-0.464349	-0.430357	-0.483898	2
ARHGEF10	0.0788208	0	-0.0622737	-0.220246	-0.227092	-0.156915	-0.219615	-0.283092	-0.178986	-0.742891	-0.777503	-0.726038	2
ANKDD1A	0.0144451	-0.0229922	0	-0.042071	-0.138393	-0.253226	-0.152568	-0.399129	-0.192165	-0.583157	-0.484976	-0.449473	2
CYB5B	-0.0373288	0.016622	0	-0.512756	-0.523715	-0.480153	-0.0443083	-0.0169319	-0.0278452	-0.48959	-0.499785	-0.547366	2
CXCL5	-0.188535	0	0.124957	-0.677199	-0.487266	-0.444664	0.0458477	0.121634	-0.164323	-0.678968	-0.644866	-0.698357	2
APOBEC3F	0.369353	0	-0.0181311	-0.256171	-0.464575	-0.437987	0.190672	0.312654	0.280357	-0.356102	-0.307858	-0.317817	2
CYB5A	-0.134777	0	0.169567	-0.373427	-0.64337	-0.599345	0.101208	-0.0394395	0.0454849	-0.514582	-0.507715	-0.404743	2
ISL1	0	-0.0488327	0.270766	-0.0978932	-0.116876	0.0803593	0.0166537	0.0238922	0.073016	-0.462679	-0.584178	-0.538901	2
IRAK1BP1	0.109381	-0.00145655	0	0.0126846	0.049546	0.0504775	-0.00603144	-0.0831177	-0.0412896	-0.470638	-0.328489	-0.360032	2
EBNA1BP2	-0.0418476	0	0.0312438	-0.174013	-0.216369	-0.189562	-0.23788	-0.185509	-0.301007	-0.503083	-0.485435	-0.499602	2
INPP4B	0	0.0558812	-0.0294348	-0.206291	-0.334248	-0.14165	0.0356087	-0.0316015	-0.0241762	-0.401275	-0.522462	-0.433741	2
APBA1	0.0654368	0	-0.0100085	-0.462058	-0.326418	-0.371634	-0.20184	-0.110113	-0.162429	-0.552089	-0.406536	-0.467063	2
SORCS2	0.421325	0	-0.206553	-0.443354	-0.419799	-0.491699	-0.460155	-0.497686	-0.709856	-1.30663	-1.1119	-1.47585	3
CRIM1	0	0.0117429	-0.0697117	0.0376195	0.11091	0.0876007	-0.908931	-0.892588	-1.01303	-1.0448	-0.954212	-1.05898	3
SLC4A5	0.175586	-0.16566	0	-0.0618733	0.282626	0.0625506	-0.386566	-0.429163	-0.422475	-0.526184	-0.519807	-0.375765	3
CREB3	-0.0669159	0.00591404	0	0.0393482	0.0329108	0.026014	-0.703894	-0.702445	-0.736685	-0.743961	-0.889158	-0.80275	3
DAPK1	0.170478	0	-0.337341	-0.336319	-0.311721	-0.0983408	-0.167998	-0.571765	-0.480332	-1.11544	-0.47003	-0.312065	3
COX17	-0.339801	0	0.00545072	-0.0156468	-0.103025	-0.225238	-0.466788	-0.521174	-0.368952	-0.599578	-0.512859	-0.613917	3
CHMP6	0	0.0861542	-0.0100182	0.0010696	-0.00855385	0.00906618	-0.845911	-0.851811	-0.813668	-0.838367	-0.874345	-0.792435	3
DDIT4	0	0.037854	-0.0523275	-0.273176	-0.10343	-0.109855	-0.597984	-0.584539	-0.479672	-0.770288	-0.81456	-0.590236	3
SLC26A1	0	-0.11349	0.045868	-0.528432	0.401003	0.306847	-0.410151	-0.404091	-0.422575	-0.778905	-1.05019	-0.240005	3
SNX5	0	0.0397485	-0.0597596	-0.0422271	-0.118846	-0.122893	-0.537729	-0.507442	-0.508673	-0.764755	-0.897151	-0.76479	3
CNN2	0.00661812	0	-0.00457623	0.0118592	0.0311195	-0.0273724	-0.33644	-0.406898	-0.300717	-0.557058	-0.554959	-0.567481	3
SHC2	-0.00313981	0.0676437	0	-0.121334	-0.113263	-0.0838895	-0.301224	-0.370068	-0.298663	-0.36801	-0.510502	-0.394515	3
SMPDL3B	0.103252	0	-0.216921	-0.161723	-0.278571	-0.0834359	-0.231751	-0.314897	-0.323499	-0.715026	-0.74709	-0.655615	3
CLPTM1L	-0.0256904	0	0.00925048	0.0276365	-0.0175579	-0.0492298	-0.41766	-0.428928	-0.438738	-0.478488	-0.494174	-0.579376	3
SLC1A3	0	-0.0784248	0.0499909	-0.46355	-0.511667	-0.395015	-0.408451	-0.464795	-0.583339	-0.775949	-1.07301	-1.04781	3
SPP1	-0.0365947	0.0206533	0	-0.454507	-0.283059	-0.263298	-0.855015	-0.330793	-0.0662662	-0.606171	-0.916536	-0.514958	3
SLC23A3	0.264101	0	-0.453483	0.292831	0.566904	0.762484	-0.708562	-0.939132	-0.85604	-0.553897	-0.978529	-0.932554	3
SIPA1L2	0	-0.131593	0.163335	-0.100748	-0.249044	-0.304271	-0.286403	-0.650633	-0.12653	-0.753936	-1.06869	-0.465157	3
SOX9	-0.0547843	0	0.10331	-0.548852	-0.0992631	-0.0864834	-0.484298	-0.658827	-1.1266	-0.412366	-0.853237	-0.562583	3
LINC00632	0.0996561	0	-0.129505	-0.142276	-0.0333353	0.0917865	-0.397876	-0.31189	-0.422101	-0.36727	-0.447922	-0.548309	3
SRI	-0.0182264	0.0467948	0	-0.0747084	-0.138791	-0.0251239	-0.565564	-0.526453	-0.656843	-0.92487	-1.01465	-0.987492	3
TTLL12	0.0171331	-0.0515173	0	-0.0124362	-0.0225029	0.0267821	-0.367322	-0.498837	-0.420061	-0.499772	-0.468621	-0.508282	3
TTYH1	0	0.29359	-0.0876882	-0.0792416	0.528947	0.285306	-0.554268	-0.942415	-0.357005	-0.605665	-0.737546	-0.381217	3
ASPHD1	-0.0068786	0	0.135873	0.0810934	0.0264675	0.110919	-0.421069	-0.280153	-0.351454	-0.482745	-0.498477	-0.3471	3
UAP1	0.00539044	-0.0646062	0	-0.20946	-0.23101	-0.299348	-0.526953	-0.511647	-0.593752	-0.791769	-0.916645	-0.892628	3
UBE2J2	-0.0434622	0	0.0245219	-0.0366927	-0.0837371	-0.0239984	-0.455439	-0.475729	-0.469315	-0.482035	-0.447078	-0.47628	3
UBE2R2	0.0288299	-0.0726165	0	0.0205107	-0.00521479	0.0462625	-0.704237	-0.686943	-0.671261	-0.739282	-0.766215	-0.820582	3
UCN	-0.215038	0	0.1008	0.00938766	0.0178986	-0.0223714	-0.168804	-0.612154	-0.667259	-0.681868	-0.719038	-0.737314	3
ARRB2	0	-0.0028375	0.0657115	0.0130845	0.046169	0.0870639	-0.827114	-0.801685	-0.825406	-0.897971	-0.952663	-0.910543	3
ARRB1	0.175563	0	-0.105533	-0.231465	-0.204217	-0.31847	-0.392386	-0.412245	-0.44849	-0.675036	-0.660569	-0.756828	3
URI1	0	-0.0381059	0.0336512	-0.0559953	-0.0522799	-0.0485476	-0.265902	-0.25589	-0.237859	-0.513944	-0.495092	-0.516606	3
USP36	0.053548	-0.057998	0	0.0263797	0.0670118	0.0807313	-0.606564	-0.619925	-0.648476	-0.638152	-0.685784	-0.605324	3
AQP1	-0.287818	0.0806066	0	-0.036809	-0.052184	0.587893	-0.406546	-0.0313157	-0.433162	-0.69355	-1.1814	-0.796253	3
VPS41	0.0085153	0	-0.0550087	-0.118859	-0.0963901	-0.111438	-0.913354	-0.947771	-0.885843	-1.11148	-1.09926	-1.08677	3
WDR86	0.106193	-0.0594484	0	-0.0134596	0.11531	-0.266264	-0.677696	-0.395712	-0.339675	-0.605797	-0.52019	-0.661614	3
WIF1	0.110743	-0.114073	0	-0.247381	-0.515533	-0.860671	-0.546084	-1.01708	-0.826167	-0.329859	-0.966116	-1.59549	3
ANKK1	-0.556196	0.039798	0	-0.00246668	-0.140286	0.229724	-1.00643	-0.732105	-0.737721	-0.794759	-0.707598	-0.725585	3
ANK1	0.0385088	-0.0407628	0	-0.405024	-0.252979	-0.285803	-0.488981	-0.346222	-0.400223	-0.524933	-0.549366	-0.393314	3
ZNF789	0.378036	0	-0.0255883	0.375873	0.380719	0.33764	-0.215475	-0.134384	-0.136391	-0.448589	-0.261686	-0.305387	3
ZNF785	0	-0.262007	0.663713	0.471898	0.34227	0.120602	-0.645481	-0.29371	-0.677766	-0.284332	-0.482965	-0.685562	3
ABCC3	0.00838523	-0.0447235	0	-0.0625959	-0.404428	-0.185918	-0.433404	-0.640407	-0.203651	-0.974554	-1.21812	-0.903828	3
ACAN	0	0.0794419	-0.340743	0.247547	0.188709	0.431695	-0.0699602	-0.38289	-0.585172	-0.464299	-1.09918	-0.313249	3
ACVR1C	0	0.0471961	-0.00603657	-0.144792	-0.174695	-0.198508	-0.103758	-0.247264	-0.562395	-0.425179	-0.781874	-0.878049	3
ADAM2	0	0.124586	-0.0981339	0.0183354	-0.0576654	-0.191127	-0.572519	-0.659834	-0.421952	-0.719445	-0.559277	-0.277773	3
ATP6V0D1	-0.0179093	0	0.0428847	-0.0275194	-0.0677549	-0.104077	-0.550049	-0.619332	-0.551713	-0.633867	-0.721426	-0.668733	3
ZNF219	-0.00617141	0	0.0763237	0.0322695	0.141046	0.171743	-0.448856	-0.578544	-0.479896	-0.602574	-0.570712	-0.499388	3
ADAMTS18	0.0223444	-0.00274064	0	-0.279113	-0.33918	-0.328648	-0.319871	-0.41645	-0.38727	-0.56288	-0.551627	-0.664606	3
ADRB2	0.0857028	0	-0.258666	0.0556802	-0.163411	-0.410667	-0.291979	-0.500172	0.0761268	-0.836752	-1.14847	-0.493565	3
AK5	0	-0.15822	0.124128	-0.0776919	-0.0814175	-0.504751	-0.194674	-0.0489045	-0.71309	-0.535798	-0.532942	-1.16408	3
AKAP12	0.128925	0	-0.0143594	0.117084	0.161672	0.0871241	-0.762555	-0.77602	-0.850002	-0.746313	-0.714144	-0.733835	3
AMDHD2	-0.0745165	0.00788227	0	-0.140071	-0.165815	-0.117531	-0.370567	-0.37627	-0.38816	-0.432935	-0.521389	-0.452445	3
YRDC	-0.0674963	0.00560384	0	-0.19535	-0.151018	-0.0394726	-0.597003	-0.662953	-0.709228	-0.826755	-0.716597	-0.604451	3
ADAMTS15	0.0180808	0	-0.00640538	-0.159724	-0.192307	-0.296015	-0.334248	-0.37675	-0.324616	-0.388464	-0.632132	-0.541127	3
ATP6V1C2	0.520052	0	-0.517043	-0.216074	-0.298746	-0.848489	-1.00847	-0.158482	-0.559173	-1.08791	-0.263077	-0.995727	3
B3GNT9	0	-0.0133403	0.0887366	-0.117701	-0.0668283	-0.148037	-0.32533	-0.304269	-0.332536	-0.41133	-0.510997	-0.37403	3
TRIB2	0.0143975	0	-0.0186088	-0.116063	-0.089791	-0.135297	-0.555578	-0.63636	-0.548967	-0.583934	-0.612144	-0.566729	3
CAPN12	0.188913	-0.151711	0	-0.198022	0.0819094	0.0963235	-0.441672	-0.107295	-0.1716	-0.572514	-0.357756	-0.466435	3
CCDC6	0.0649475	0	-0.0591498	0.0179332	-0.0378724	-0.0405495	-0.919547	-0.922529	-0.970151	-1.28028	-1.11436	-1.18802	3
CCDC71L	-0.0986214	0	0.06439	-0.20572	0.105405	-0.136743	-0.242278	-0.37555	-0.405718	-0.53217	-0.44709	-0.733889	3
CCHCR1	0.0175056	0	-0.0506727	0.117427	0.14444	0.0647022	-0.554158	-0.739539	-0.551848	-0.576815	-0.554101	-0.58184	3
CDC34	-0.0469723	0	0.0457999	0.0230976	0.0287723	0.0298809	-0.934015	-1.0005	-0.97398	-1.0471	-1.01204	-0.975882	3
TAF1A	0.134962	-0.0587634	0	-0.153349	-0.0372578	-0.0845408	-0.29712	-0.449836	-0.274444	-0.34309	-0.339207	-0.514199	3
TEPP	-0.414871	0	0.220252	-0.564469	-0.206936	-0.426171	-0.384658	-0.628231	-0.406115	-0.855665	-0.796237	-0.312918	3
CDC42	-0.0344114	0.0070649	0	0.0295577	0.0292546	0.0648241	-0.659102	-0.56778	-0.645036	-0.582496	-0.573774	-0.596541	3
SYT16	-0.416475	0	0.0445688	-0.199634	-0.0570742	-0.131339	-0.272905	-0.85288	-0.447454	-0.357556	-0.882901	-0.645212	3
CDCA3	0.0366055	0	-0.0294177	-0.108774	-0.0378279	-0.166445	-0.409063	-0.363372	-0.274701	-0.559444	-0.622505	-0.555103	3
SYDE1	-0.0248838	0.0563003	0	0.0870501	0.0623945	0.164099	-0.374039	-0.439331	-0.319351	-0.519178	-0.479634	-0.445051	3
SVIL	0.105406	0	-0.0349238	-0.283715	-0.383677	-0.335498	-0.348304	-0.263794	-0.335859	-0.606063	-0.630584	-0.595471	3
CERS1	-0.0949916	0.194252	0	-0.214033	-0.315049	-0.173798	-0.37221	-0.268839	-0.626591	-0.76994	-0.831253	-0.693254	3
SS18L1	0.056033	-0.00517998	0	0.0532975	0.11519	0.157888	-0.499241	-0.516698	-0.497693	-0.417557	-0.541422	-0.450136	3
SYT17	0.0754213	-0.000672648	0	0.0282171	-0.171848	0.121964	-0.542701	-0.572515	-0.374733	-0.820884	-1.01262	-0.90588	3
CHD5	0.155673	0	-0.00708323	0.220954	0.279721	0.195271	-0.831895	-0.926505	-0.784603	-0.75228	-0.732866	-0.674111	3
CADM1	-0.0570903	0	0.0675747	0.107228	0.0583302	0.0837659	-0.387683	-0.334506	-0.389109	-0.493659	-0.401014	-0.381362	3
TGFB1I1	0.0788245	0	-0.0324637	-0.208823	-0.141028	-0.040283	-0.246949	-0.301499	-0.263421	-0.416397	-0.543412	-0.378151	3
TOX2	0	-0.127869	0.0647239	-0.243432	-0.310775	-0.147981	-1.21262	-1.34024	-1.06412	-1.62342	-1.61777	-1.56249	3
BIK	-0.0592782	0	0.0368631	-0.530143	-0.354341	0.210908	-0.798397	-0.950573	-0.282156	-0.960261	-0.888533	-0.62958	3
BRD9	0	-0.00901566	0.0861484	-0.0522268	-0.0421033	-0.0969661	-0.349179	-0.334837	-0.302947	-0.586321	-0.545389	-0.589699	3
TMEM52	-0.230751	0	0.110512	-0.264488	-0.205604	-0.297011	-0.596752	-0.517364	-0.258086	-0.408435	-0.615353	-0.573352	3
TMEM47	-0.0499799	0	0.0588364	-0.365765	-0.304104	-0.355081	-0.542968	-0.546267	-0.567408	-1.24692	-1.23916	-1.21871	3
TMEM41B	0	0.121092	-0.00721977	-0.243604	-0.268147	-0.191342	-0.291051	-0.288983	-0.402113	-1.19771	-1.05076	-1.12509	3
TFAM	0	0.050243	-0.0193398	-0.421184	-0.420304	-0.387063	-0.419374	-0.342335	-0.451509	-0.985968	-0.952005	-0.921283	3
TMEM181	0	0.0324005	-0.0124337	0.0989135	0.222223	0.0669992	-0.602728	-0.479396	-0.617949	-0.46463	-0.423618	-0.431908	3
C20orf27	-0.0688784	0	0.0193847	-0.0579427	-0.123669	-0.0903074	-0.363855	-0.446635	-0.353564	-0.601656	-0.625259	-0.536503	3
TLN2	0.0233999	0	-0.149089	-0.0205267	-0.00637369	-0.0339962	-0.57448	-0.62584	-0.592726	-0.687092	-0.709451	-0.654495	3
C6orf120	-0.0404765	0	1.71344e-05	-0.0897393	-0.154996	0.0384019	-0.230205	-0.348098	-0.27051	-0.395291	-0.412	-0.443462	3
C6orf52	-0.19659	0	0.177238	-0.39485	-0.40656	-0.219726	-0.469221	-0.636302	-0.231887	-0.729075	-0.354876	-0.484102	3
THBS2	0.0491955	-0.262914	0	-0.485381	-0.547222	-0.471494	-0.354914	-0.324716	-0.584736	-0.761136	-0.674323	-1.06889	3
CACNA1G	0.133526	0	-0.324851	-0.169338	-0.499339	-0.540943	-0.207457	-0.358104	-0.463598	-0.648366	-0.333123	-0.883453	3
C1orf198	0.0545519	0	-0.0129316	0.106471	0.112564	0.204691	-1.16936	-1.1049	-1.2166	-1.214	-1.01408	-1.07069	3
SDK1	0.279899	-0.0130659	0	-0.257371	-0.635253	-0.247055	-0.613206	-0.445115	-0.511166	-0.502854	-0.395756	-0.222231	3
LRP3	-0.073276	0	0.0261601	-0.0567577	0.0366749	0.134236	-0.537407	-0.690705	-0.597477	-0.611934	-0.65617	-0.515551	3
GPR135	-0.114227	0	0.0348216	0.030746	0.0821627	0.0838388	0.0385017	-0.404473	-0.502765	-0.30142	-0.632915	-0.477453	3
GNB2	-0.0115607	0	0.0354587	0.0133978	-0.0039541	0.0417421	-0.33868	-0.369587	-0.336523	-0.401398	-0.399893	-0.380739	3
MT2A	-0.0549214	0	0.0877109	-0.339694	-0.361768	-0.449635	-0.387327	-0.471972	-0.462121	-0.881212	-0.736582	-0.633004	3
IMP4	0	-0.00905572	0.0255685	-0.0757235	-0.0564907	-0.0602693	-0.426148	-0.470775	-0.401017	-0.59611	-0.640456	-0.477385	3
PDZD2	0.447873	0	-0.0847336	-0.251191	-0.223412	0.109968	-0.626623	-0.258051	-0.286997	-0.380014	-0.483094	-0.42543	3
GLUD2	0.0447445	-0.155553	0	-0.682486	-0.47455	-0.336101	-0.538498	-0.426825	-0.512276	-0.53744	-0.737235	-0.307188	3
GLUD1	-0.00267663	0.0241322	0	-0.182079	-0.19082	-0.143514	-0.31211	-0.322793	-0.307446	-0.471074	-0.457225	-0.516714	3
GFPT2	-0.0209446	0.138689	0	0.0699569	0.0116051	-0.0328496	-0.748339	-0.610655	-0.652379	-0.665566	-0.7962	-0.82283	3
GEM	0.105958	-0.296739	0	-0.0150277	-0.114209	-0.579781	-0.382354	-0.632511	-0.341041	-0.63874	-0.85787	-0.55124	3
PKD1L1	-0.00828874	0.244361	0	-0.178467	0.0341433	0.00117064	-0.0909487	-0.708239	-0.286308	-0.402638	-0.813374	-0.49351	3
GALK1	-0.0998753	0.015579	0	-0.192007	-0.222673	-0.24703	-0.393569	-0.387665	-0.351686	-0.731337	-0.767418	-0.713472	3
PLXNB3	-0.0874777	0.155353	0	-0.00460712	0.0233998	0.0586902	-0.768721	-0.658909	-0.396295	-0.266163	-0.433824	-0.780605	3
MRTO4	0	-0.094691	0.00659591	-0.149765	-0.316377	-0.169035	-0.306531	-0.333227	-0.306615	-0.452869	-0.515762	-0.547161	3
PNMA2	-0.0280503	0	0.00406581	-0.0650713	-0.0900863	-0.0955858	-0.528691	-0.529632	-0.509532	-0.583898	-0.551524	-0.740274	3
IRF9	-0.00143905	0.0295237	0	-0.292325	0.357215	0.0440362	-0.417051	-0.107613	-0.453827	-0.418971	-0.372308	-0.410683	3
FUBP1	0.0369228	0	-0.00526725	-0.0973674	-0.124781	-0.0188694	-0.423001	-0.392999	-0.388009	-0.470064	-0.481628	-0.46218	3
POTEE	0	0.242721	-0.104273	0.249402	0.717794	-0.211777	-0.498434	-0.338169	0.0259998	-0.702065	-0.525853	-0.521364	3
ITGA3	0.0603181	0	-0.0101812	-0.245074	-0.178557	-0.226095	-0.565101	-0.64661	-0.7865	-0.922563	-1.04731	-1.0267	3
POTEF	0.21305	0	-0.0554853	-0.248035	0.376842	-0.0421783	-0.4304	-0.478471	-0.264528	-0.382526	-0.525841	-0.815464	3
FOXC2	0	-0.290066	0.0247312	-0.649912	-0.215546	-0.973141	-0.496567	-0.391727	-0.711975	-0.878376	-0.672719	-0.642975	3
HIST1H3D	-0.513871	0	0.0465059	-0.381179	-0.315832	-0.330574	-0.835825	-0.600581	-0.521648	-0.798669	-0.709143	-0.848569	3
ITGA9	0.063886	0	-0.188621	-0.371532	-0.205313	-0.0508552	-0.276055	-0.228822	-0.40381	-0.449186	-0.6225	-0.450911	3
FILIP1L	0.0210503	-0.434168	0	-0.408455	-0.345704	-0.585144	-0.408746	-0.435352	-0.339495	-0.691645	-0.496188	-0.445468	3
PRKACA	0.0544445	0	-0.00470862	0.0552815	0.0482883	0.0621971	-0.529261	-0.519773	-0.517154	-0.733519	-0.716707	-0.696204	3
MTCH1	-0.0888538	0	0.0133518	-0.0310536	-0.0682655	-0.0496368	-0.3778	-0.458072	-0.375295	-0.483313	-0.520632	-0.530708	3
IL15RA	0	0.0272931	-0.101868	0.428228	0.371062	-0.139421	-0.329051	-0.616062	-0.684365	-0.532626	-0.591361	-0.528578	3
GNG4	-0.0831448	0.00873238	0	0.216777	0.227456	0.141019	-0.612843	-0.615008	-0.556052	-0.463697	-0.4108	-0.463542	3
IFNAR2	0	-0.00891672	0.00823579	-0.0477611	-0.164117	-0.139722	-0.484217	-0.428083	-0.452799	-0.672379	-0.677644	-0.76486	3
HIST1H2BD	-0.131175	0	0.0650553	-0.197056	-0.176032	-0.0490124	-0.328437	-0.242849	-0.422926	-0.437735	-0.525579	-0.594911	3
HIST1H2AC	-0.0644331	0	0.00802381	-0.507833	-0.497366	-0.467763	-0.359165	-0.421301	-0.506593	-0.960903	-0.97455	-0.835096	3
HIPK2	0.0257421	0	-0.0294506	0.320193	0.455891	0.216806	-0.855196	-0.72015	-0.94891	-0.565837	-0.328847	-0.386434	3
NPIPB3	0.250244	0	-0.255322	0.26742	0.350524	0.0359299	-0.834101	-0.580501	-0.785851	-0.648276	-0.515159	-0.493762	3
NGEF	0.0610045	-0.189125	0	-0.139395	-0.114855	-0.165247	-0.524362	-0.540748	-0.413398	-0.599622	-0.544351	-0.299646	3
HES5	0.189114	-0.218231	0	-0.518991	-0.319872	-0.424418	-0.499621	-0.257041	-0.445068	-0.547248	-0.508955	-0.728165	3
HOXB9	0.123219	-0.00491431	0	0.0487237	0.0531605	0.0916437	-0.52663	-0.495045	-0.458029	-0.478203	-0.452237	-0.483624	3
HSPA6	0.0603358	-0.171896	0	-0.535871	-0.580958	-0.348293	-0.450358	-0.965598	-0.496751	-1.91822	-0.889426	-1.01248	3
NTRK1	0.0620711	0	-0.367495	-0.348495	-0.122474	-0.968468	-0.285703	-0.580794	-0.242624	-0.991144	-0.977865	-0.495143	3
GSDMB	0.329431	0	-0.300147	0.348337	0.272744	0.0439619	-0.712878	-0.417169	-0.446495	-0.48131	-0.737996	-0.966191	3
HYOU1	0.0420525	-0.00853674	0	0.0419961	0.00467078	0.00477404	-0.27947	-0.279623	-0.270529	-0.40084	-0.387543	-0.3915	3
FHL2	0	-0.185817	0.0615483	-0.544419	-0.305362	-0.289903	-0.200616	-0.31006	-0.518005	-0.886905	-0.83023	-0.497488	3
NUP35	0	-0.0462877	0.00633935	-0.272994	-0.262786	-0.123656	-0.337261	-0.410472	-0.42672	-0.649856	-0.674156	-0.780802	3
ID3	0	0.12611	-0.00230814	-0.303126	-0.546697	-0.265949	-0.444521	-0.501422	-0.274075	-0.550019	-0.768705	-0.816231	3
MYOZ3	0.279636	0	-0.139121	-0.354352	-0.152523	-0.427707	-0.28735	-0.361902	-0.334979	-0.193308	-0.457688	-0.46756	3
GRAMD1C	-0.191851	0	0.0136781	-0.245265	-0.237862	-0.16898	-0.369422	-0.496005	-0.494155	-0.607533	-0.742526	-0.672593	3
ODF3B	0.0508134	0	-0.0305648	-0.484708	-0.269515	-0.422192	-0.441795	-0.613678	-0.431824	-0.889051	-0.589012	-0.607116	3
OLFML2B	0.296392	0	-0.230736	-0.595975	-0.960201	0.0248558	-0.116056	-0.22755	-0.694899	-0.966277	-0.48816	-0.575599	3
GPR35	-0.495056	0.140269	0	-0.401724	-0.310602	-0.199801	-0.14955	-0.572468	-0.76974	-2.16403	-0.849607	-0.971918	3
MYO1E	0.298787	-0.0259932	0	0.0451954	0.137505	0.0406999	-0.32576	-0.49085	-0.344096	-0.518499	-0.434811	-0.359105	3
MYL9	0	-0.0268236	0.0306556	-0.116598	-0.108821	-0.115301	-0.671324	-0.723125	-0.663227	-1.1323	-1.1272	-1.12891	3
PABPC1L	0.195422	0	-0.127285	0.190795	0.371752	0.324993	-0.458895	-0.507345	-0.248516	-0.432412	-0.525495	-0.384674	3
IFI27	0	-0.259652	0.176948	0.372999	0.217691	0.318006	-0.709786	-0.631026	-0.682994	-0.646393	-1.09166	-0.31079	3
GOLGA8K	0.0089	-0.0965244	0	-0.106247	0.0741374	0.0975712	-0.352828	-0.922297	-0.825369	-0.645688	-0.675312	-0.537245	3
ID2	-0.00181805	0.0448273	0	-0.0769105	-0.252209	-0.120128	-0.341581	-0.385223	-0.418602	-0.368616	-0.488485	-0.547138	3
PRKCH	0.145838	0	-0.0139246	-0.0474552	-0.227899	-0.0928436	-0.971618	-0.859692	-0.653316	-1.01007	-0.797752	-1.09064	3
FLCN	0	0.0247746	-0.0213193	0.0378909	-0.0405331	-0.00668577	-0.471935	-0.418147	-0.413692	-0.449002	-0.401141	-0.495763	3
MEX3D	-0.0424585	0	0.099124	-0.00297722	0.0417982	0.0664972	-0.619791	-0.750821	-0.704743	-0.707604	-0.593284	-0.570646	3
EMD	-0.03223	0.00161021	0	-0.0157407	-0.00263511	-0.0350709	-0.766398	-0.779871	-0.753941	-0.885421	-0.890317	-0.89412	3
SCLY	0.0557555	0	-0.261826	0.0413867	0.128236	-0.242583	-0.188102	-0.161622	-0.472366	-0.406406	-0.660244	-0.757962	3
DLGAP3	0.0590364	-0.0457265	0	-0.0820015	-0.116158	0.118513	-0.506276	-0.448526	-0.469305	-0.509426	-0.539815	-0.560343	3
LRRC66	0.217514	0	-0.0356988	0.13682	0.286097	0.204343	-0.816089	-0.64811	-0.626603	-0.405248	-0.30381	-0.435053	3
MECOM	0	-0.0500447	0.0705244	-0.160844	-0.155617	-0.265959	-0.410791	-0.56814	-0.656626	-1.00968	-1.01795	-0.636988	3
LSR	-0.0384607	0	0.0153383	-0.0380513	-0.0636698	-0.0221105	-0.814936	-0.851252	-0.727833	-1.05092	-1.11631	-1.02079	3
RBPMS	0	0.304124	-0.225165	-0.114712	-0.215557	-0.0628491	-0.347416	-0.357712	-0.36898	-0.850381	-0.499939	-0.619552	3
PRKCZ	0.00328106	-0.0550673	0	-0.00231915	-0.0575063	-0.0287981	-0.427263	-0.449396	-0.455419	-0.590959	-0.605295	-0.649619	3
KDR	0.434349	-0.319418	0	-0.215613	-0.624381	-0.610688	-0.757178	-0.71067	-0.624442	-1.32123	-0.686301	-1.05781	3
KLF2	0	-0.133254	0.0885515	-0.24427	0.127469	-0.281565	-0.465109	-0.881742	-0.620723	-0.564832	-0.964017	-0.673664	3
ELK3	0.0493853	-0.0980694	0	-0.0413925	-0.0985057	-0.0273187	-0.407736	-0.362743	-0.375539	-0.471221	-0.364919	-0.465318	3
LTB4R	0.158494	0	-0.168574	0.26964	0.419235	0.286471	-0.374226	-0.322563	-0.18384	-0.456822	-0.572265	-0.372485	3
KIF5C	0.318531	-0.117546	0	-0.0522424	-0.212655	-0.00898816	-0.666397	-0.438466	-0.320046	-0.477056	-0.570709	-0.479643	3
RGS9	0.00949078	0	-0.0447859	-0.0320063	-0.0304672	-0.173627	-0.140063	-0.865614	-0.413147	-0.844762	-0.615853	-0.664191	3
EIF3B	0	0.00431102	-0.0161447	-0.0145364	-0.0404568	0.00627467	-0.389215	-0.409117	-0.345104	-0.432165	-0.452522	-0.430001	3
EFHC1	0.0392481	0	-0.0547305	0.145605	0.0888504	0.205626	-0.346345	-0.406692	-0.183062	-0.407341	-0.497949	-0.400693	3
MAPK15	0.0375492	0	-0.158577	0.0228414	0.128515	-0.0681179	-0.331021	-0.341038	-0.227997	-0.409243	-0.769019	-0.256397	3
RILPL1	0	-0.121436	0.0168006	-0.142649	0.12326	-0.0415468	-0.148032	-0.347953	-0.196313	-0.59772	-0.549001	-0.489023	3
E2F7	0.0271016	-0.00149925	0	0.00470587	0.0713623	0.087447	-0.635244	-0.637577	-0.727928	-0.639823	-0.780184	-0.695928	3
KLF16	0.00287531	0	-0.0219365	-0.133772	-0.121363	-0.151819	-0.358313	-0.444052	-0.462151	-0.483572	-0.344654	-0.454719	3
KIAA1324L	0.0386575	0	-0.0130272	0.0884253	-0.00811958	0.080929	-0.375208	-0.46815	-0.354442	-0.601983	-0.780074	-0.634845	3
KCNJ2	0.0602721	0	-0.166686	-0.00757274	-0.0889941	-0.214364	-0.371825	-0.106361	-0.309318	-0.583796	-0.325633	-0.526466	3
LTB4R2	0.159319	0	-0.0553181	0.257837	0.436335	0.0728662	-0.530062	-0.4479	-0.451759	-0.418233	-0.780932	-0.506096	3
RAB11FIP4	0	-0.0247024	0.0323078	-0.0895519	-0.110105	-0.126935	-0.462439	-0.369712	-0.433858	-0.612445	-0.611941	-0.558257	3
PURA	0.0111764	-0.0709762	0	-0.133498	-0.0678412	-0.171691	-0.358023	-0.355946	-0.36496	-0.471935	-0.495583	-0.521133	3
ZNF860	0.00948825	-0.012611	0	-0.283775	-0.343287	-0.227135	-0.33047	-0.539121	-0.50121	-1.10326	-0.931176	-0.762579	3
FAM126A	-0.0273363	0	0.0748577	-0.355756	-0.325998	-0.311516	-0.594857	-0.594127	-0.646247	-0.884666	-0.897718	-0.86585	3
ESRRB	0.217326	0	-0.296256	-0.184845	-0.328564	-0.273584	-0.325355	-0.227421	-0.275739	-0.45116	-0.926964	-0.740789	3
ERV3-1	0.0774339	0	-0.278334	-0.115601	0.0639317	-0.0739479	-0.458273	-0.35993	-0.349992	-0.538368	-0.385775	-0.553974	3
FAM9C	0.13277	0	-0.0402847	0.022519	0.104929	0.189039	-0.286589	-0.288335	-0.212573	-0.530222	-0.504424	-0.474649	3
ERI3	-0.0673006	0.0482885	0	-0.106674	-0.27269	-0.0969954	-0.277654	-0.419409	-0.342584	-0.556906	-0.550126	-0.625757	3
F2RL2	0.181293	0	-0.0967579	-0.779053	-0.589738	-0.383582	-0.452424	-0.772971	-0.251194	-1.22989	-0.39593	-0.593093	3
KCNAB3	0.236697	0	-0.158901	0.00150564	0.18768	0.299051	-0.304356	-0.268335	-0.106563	-0.498113	-0.54002	-0.303004	3
LFNG	-0.0513769	0	0.0926574	-0.240156	-0.220815	-0.194168	-0.398764	-0.396634	-0.253688	-0.527007	-0.654249	-0.446294	3
PRPF4	-0.0261568	0.00678868	0	-0.212681	-0.336484	-0.338027	-0.334455	-0.308265	-0.346231	-0.553596	-0.621388	-0.612064	3
RAI1	0.109044	-0.00991078	0	0.0599249	0.116778	0.100171	-0.693057	-0.738365	-0.675236	-0.646144	-0.568875	-0.509712	3
RAP1GAP2	0.112986	0	-0.0140514	0.0301263	-0.0347373	0.0587004	-0.914409	-0.829207	-0.79184	-0.620877	-0.740438	-0.659048	3
RAPSN	0	-0.0101517	0.295712	0.0259125	0.197964	0.334499	-0.520701	-0.492103	-0.346261	-0.532832	-0.433823	-0.0245519	3
PRR22	0.051775	0	-0.219405	-0.277858	-0.222149	-0.0867703	-0.36484	-0.618568	-0.56512	-0.554216	-0.511117	-0.800522	3
LRFN4	0	-0.0293008	0.0346209	-0.291962	-0.240143	-0.239888	-0.337704	-0.509547	-0.373291	-0.501322	-0.470221	-0.484623	3
LARS	-0.0218752	0	0.00587277	-0.739109	-0.776403	-0.813745	-0.0235512	-0.00926394	-0.00657074	-0.993975	-0.919099	-0.961874	4
LINGO2	0.0538694	0	-0.0238808	-1.51485	-0.876021	-0.34617	0.222486	0.00376872	-0.222339	-0.700944	-0.646083	-0.636737	4
LRP8	0	0.0890141	-0.162705	-0.728806	-0.571323	-0.620541	0.0949874	0.0817501	-0.00962334	-0.902539	-0.803956	-0.903238	4
TTBK1	0.158326	-0.134389	0	-0.935377	-0.986093	-0.373527	-0.135933	-0.284539	-0.22929	-0.934959	-1.23812	-0.666633	4
TSKU	0	-0.0304866	0.0407991	-1.15515	-1.29392	-1.19136	0.00220895	0.00460005	0.0148964	-1.22492	-1.18813	-1.29874	4
TTC9B	0	-0.0291362	0.333153	-0.524923	-0.906431	-1.74248	-0.232453	-0.357743	-1.01218	-0.880038	-1.0556	-1.4886	4
LRRC49	0	-0.0169586	0.0814664	-1.06527	-0.505345	-0.53258	-0.145788	-0.135594	-0.324969	-0.574446	-0.446382	-1.04466	4
B3GNT5	0	-0.0662667	0.0655341	-0.470519	-0.867936	-1.24594	-0.109916	-0.071465	0.0891462	-0.960802	-1.07793	-0.791379	4
LRRC15	0	0.252793	-0.0898778	-0.567222	-0.922974	-0.793176	-0.359906	-0.596089	-0.923075	-1.06459	-1.06299	-2.49587	4
TTC1	-0.0342912	0	0.0166336	-1.2405	-1.18595	-1.20449	-0.00375134	0.0273977	-0.0357619	-1.22959	-1.37597	-1.30132	4
ZNF283	0	0.023076	-0.03734	-0.686441	-0.44407	-0.655934	-0.0742676	0.0427205	-0.0356929	-0.991024	-1.14747	-1.07922	4
KCNA7	0	0.0218146	-0.11514	-1.038	-1.42664	-1.09557	0.370451	-0.0175469	-0.0672101	-1.77861	-0.558124	-1.30287	4
ZDHHC2	-0.0480642	0	0.0113605	-0.783534	-0.6962	-0.686557	0.0854359	0.0855141	-0.000331894	-0.736663	-0.664154	-0.692302	4
IGBP1	-0.0275275	0	0.0187659	-1.18148	-1.37744	-1.40302	-0.023411	-0.0465057	0.028584	-1.4677	-1.40943	-1.52595	4
MGARP	0	0.335595	-0.22262	-0.841423	-0.408009	-0.619181	0.195277	0.0802698	-0.231792	-1.35999	-1.03971	-0.983632	4
JADE2	0.0378643	0	-0.0090056	-1.20373	-1.28962	-1.27019	0.275609	0.22296	0.273489	-1.18417	-1.19013	-1.22226	4
MMP24	0.0608128	0	-0.000738498	-0.788472	-0.620666	-0.563554	-0.174084	-0.091548	-0.162332	-0.888264	-0.96528	-0.727282	4
ANKRD1	0.0317641	-0.178483	0	-0.804884	-0.936272	-0.96609	-0.114029	-0.0377102	-0.0692589	-1.28789	-1.41475	-1.34159	4
ANP32E	0	-0.00569534	0.0470377	-1.03787	-1.04089	-1.05143	-0.252583	-0.204422	-0.238158	-1.50821	-1.36402	-1.55226	4
MRPL51	-0.116447	0	0.0830014	-1.31011	-1.2987	-1.46321	-0.0103788	0.0401433	0.0055253	-1.52351	-1.42018	-1.62687	4
APOBEC3C	0.0855563	-0.00823886	0	-0.989024	-0.941305	-1.04871	0.0680902	0.123416	0.109262	-1.06978	-0.972299	-1.01474	4
MFSD1	-0.0350195	0.0923741	0	-0.754211	-0.799083	-0.702864	0.0241633	0.0257995	-0.010528	-0.528056	-0.628055	-0.630907	4
KIFC1	0	-0.00741836	0.0414766	-0.994704	-1.03993	-0.986933	-0.0149352	-0.103592	-0.0175415	-1.11438	-1.09574	-1.10605	4
APOOL	0.00308676	0	-0.077685	-0.770789	-0.850098	-0.9183	0.0596827	0.0832987	0.0611151	-1.06554	-1.10032	-1.16196	4
INSIG1	-0.036673	0.0392245	0	-0.673993	-0.751403	-0.723363	0.328318	0.323994	0.302132	-0.788781	-0.733029	-0.849109	4
ARFIP2	-0.0410406	0	0.000607411	-1.02686	-0.886915	-0.941493	-0.0575211	-0.0571229	0.0128658	-1.11725	-1.17313	-1.03687	4
MSI2	0	0.031715	-0.0222396	-1.16438	-1.02455	-1.0681	-0.0746751	0.0161584	-0.0809962	-1.28842	-1.11233	-1.18121	4
MELK	-0.040586	0	0.00360065	-1.07136	-0.980889	-1.04727	0.0543853	0.0531806	-0.0207158	-1.07267	-1.12018	-1.25443	4
ARHGEF26	-0.01266	0.0109126	0	-0.869131	-0.79285	-0.753492	-0.0869335	-0.0417821	-0.0891294	-1.16361	-1.1027	-1.12356	4
ZCCHC12	-0.084365	0.0305469	0	-2.15	-2.27775	-2.73097	0.0622522	-0.345506	0.0597927	-2.23489	-2.97737	-2.82893	4
MDFIC	0	-0.0298752	0.0223911	-1.27996	-1.22442	-1.18477	0.143979	0.0673492	0.0447485	-1.16234	-1.05725	-1.07395	4
MYBPH	-0.223103	0	0.0205754	-1.09879	-0.819952	-0.679896	-0.616994	-0.488373	-0.618499	-0.837457	-0.924691	-1.18226	4
MSH2	-0.0454484	0.0110959	0	-0.89166	-0.886253	-0.886827	0.0281528	0.102851	0.0111105	-0.854271	-0.841762	-0.944086	4
HMGB2	0	-0.0998712	0.0410591	-0.943646	-1.02717	-0.996769	0.10397	0.142875	0.145979	-0.882315	-0.955858	-0.947104	4
DEPDC1	-0.00132868	0	0.00177567	-1.46672	-1.44925	-1.41548	0.0307794	0.0457101	0.0196294	-1.65133	-1.56819	-1.62166	4
BNIP3L	-0.0122412	0	0.0558778	-0.939175	-0.857747	-0.776586	-0.0705259	-0.0239114	-0.0889388	-0.928283	-0.938159	-0.958865	4
RGS1	0	-0.145342	0.0895037	-0.921276	-0.75393	-0.801974	-0.509072	-0.423232	-0.305337	-1.12847	-1.61959	-1.45287	4
RELL1	0.0449372	0	-0.13888	-1.19639	-0.863266	-1.33975	-0.0968613	0.161035	-0.0993822	-1.10185	-0.869456	-1.41722	4
REEP3	0.0440109	0	-0.00096728	-1.20145	-1.19599	-1.156	0.0378052	0.062574	0.039234	-1.35865	-1.42561	-1.46185	4
SLN	0	-0.16318	0.167915	-0.904508	-0.908394	-1.49432	-0.238437	-0.286845	0.10695	-1.14163	-1.44567	-0.792559	4
COLEC12	0.0530953	0	-0.0272185	-0.464185	-0.363262	-0.505755	-0.183572	-0.132291	-0.182431	-1.07044	-1.28902	-1.23623	4
CNOT11	-0.0141925	0	0.00232116	-0.86891	-0.813203	-0.797954	-0.114341	-0.123332	-0.115218	-1.18261	-1.21478	-1.20113	4
ELAVL3	0	-0.166981	0.00535241	-0.61018	-0.551586	-0.680108	-0.148068	-0.228566	-0.277242	-0.877607	-0.9238	-0.607568	4
SMN1	0.0385255	0	-0.246468	-0.664859	-0.572071	-0.852724	0.0596217	0.0560049	0.155499	-0.63717	-0.698728	-0.900617	4
ERAP1	0.0444551	-0.0236527	0	-0.886177	-1.01326	-0.930424	0.123063	0.0577837	0.0198651	-0.916805	-0.967791	-1.12474	4
SNCA	-0.150324	0	0.0210434	-0.750527	-0.778165	-0.718684	0.0307396	0.0125693	0.0422522	-0.641641	-0.533961	-0.515448	4
ERC1	0.0953925	0	-0.0238921	-0.729111	-0.725294	-0.746269	-0.0681321	-0.0277116	-0.101006	-0.839312	-0.811988	-0.74881	4
PRKG1	0.0695018	0	-0.0652347	-0.762708	-0.545734	-0.953063	0.122659	0.265367	0.0808191	-0.415307	-0.970873	-0.7016	4
SSR1	-0.037029	0.0258919	0	-0.865046	-0.874084	-0.866826	0.111371	0.151127	0.0432071	-0.827688	-0.765303	-0.854901	4
PRKAR1A	-0.0467749	0	0.0127701	-1.53468	-1.51747	-1.46524	-0.0137383	0.00446505	-0.00773362	-1.54405	-1.42109	-1.46319	4
RASGRP4	0	-0.501536	0.194932	-0.751006	-0.838195	-0.716309	0.202418	0.084567	-0.592884	-1.17569	-1.11872	-1.45868	4
STIL	0.112494	0	-0.0402928	-0.983348	-0.867131	-0.820036	0.0355561	0.0367647	-0.00387764	-0.969502	-0.848116	-0.928396	4
CTBP2	-0.0229732	0.0174894	0	-0.648559	-0.722033	-0.674606	-0.0696073	-0.0697026	-0.0951496	-0.74443	-0.818217	-0.830742	4
RIOK2	0	0.0615649	-0.00251862	-1.11476	-1.07291	-0.907008	0.0175971	0.0806136	0.0222243	-0.920532	-0.993676	-0.930922	4
SEMA3C	0	0.0127233	-0.0125135	-0.795067	-0.746253	-0.752264	0.088804	0.0901678	0.0647816	-0.795512	-0.76092	-0.752881	4
SERPINE1	0.0213875	0	-0.114227	-1.07685	-1.08898	-0.946113	-0.0980881	-0.0971522	-0.229938	-1.21428	-1.01073	-0.791999	4
DENND6A	-0.0236514	0.065017	0	-1.46105	-1.41261	-1.34816	0.230498	0.189852	0.153666	-1.39296	-1.39968	-1.37992	4
DET1	0	-0.242934	0.0520846	-1.43673	-1.31073	-1.14577	-0.269502	0.00720581	-0.167788	-1.0163	-1.15271	-1.64903	4
SGTB	0.0595493	-0.00401483	0	-0.717017	-0.816165	-0.780128	0.11405	0.0639386	0.0190756	-0.909142	-0.82662	-0.984223	4
SH2D5	0	0.162829	-0.150712	-0.529933	-0.672225	-0.814919	-0.30374	-0.269602	-0.159629	-0.866437	-0.915942	-0.764377	4
CXCL2	-0.479812	0	0.118749	-1.04284	-0.870646	-1.09008	-0.79099	-0.656616	-0.657963	-1.64537	-1.70811	-1.76557	4
SCD	0	0.0241612	-0.0389338	-0.686022	-0.751855	-0.762083	0.264346	0.260124	0.232095	-0.728733	-0.727123	-0.787641	4
DOK4	0	-0.0206481	0.0969283	-1.10596	-0.980821	-1.10361	0.0193541	0.000848965	0.0145906	-1.1736	-1.12734	-1.08412	4
DPYSL5	0	0.0770031	-0.0444988	-0.798782	-0.663993	-0.700467	-0.000832585	-0.0328664	-0.086478	-0.816875	-0.693333	-0.78074	4
DSCC1	-0.017443	0	0.0135282	-0.641729	-0.816849	-0.665334	-0.0198049	0.0985019	0.075531	-0.831506	-0.796152	-0.947182	4
DYNLT3	0.00502969	-0.0924453	0	-0.711675	-0.778238	-0.72514	0.0433495	0.138164	0.0075665	-0.599449	-0.587534	-0.7099	4
ECI2	0	-0.0357812	0.0569476	-0.620101	-0.628462	-0.644713	-0.034003	-0.0328649	-0.0412684	-0.826925	-0.878528	-0.781273	4
RNF41	0	0.00615017	-0.00943457	-1.31107	-1.38134	-1.51353	0.223889	0.241424	0.219166	-1.38593	-1.26499	-1.37354	4
SACM1L	-0.0943118	0.0341621	0	-0.813197	-0.688907	-0.808495	0.00898831	0.0106047	-0.0208673	-0.826632	-0.922904	-0.869636	4
NLRP1	-0.182482	0.0251184	0	-0.520442	-0.657775	-0.57768	-0.291518	-0.207461	-0.168326	-1.01421	-1.22542	-0.887359	4
CEND1	0	0.000651788	-0.122335	-0.504853	-0.795902	-0.799193	-0.305454	-0.311197	-0.14679	-0.972382	-0.895009	-0.965325	4
FOXS1	0.110435	0	-0.0587501	-1.00251	-1.07152	-0.150634	-0.0448003	-0.17629	-0.264972	-0.982779	-1.92649	-1.12168	4
DESI2	-0.0323226	0.00123644	0	-1.15651	-1.06772	-1.15759	0.0893376	0.115187	0.0451186	-1.07273	-1.09758	-1.119	4
OSTC	-0.0394472	0.0593098	0	-0.969196	-0.938494	-0.989096	0.186167	0.165411	0.115267	-0.889949	-0.947258	-0.983402	4
OSCAR	0.00699027	0	-0.0866962	-0.999379	-0.649105	-0.835075	-0.170369	-0.423783	-0.264923	-0.701527	-0.877698	-0.804214	4
TM7SF3	-0.0403436	0	0.0035687	-0.570673	-0.60614	-0.629624	-0.0641619	-0.0827318	-0.0835004	-0.910354	-0.919493	-0.949214	4
TMEFF1	-0.729893	0.196637	0	-0.71194	-0.615859	-0.826977	-1.05322	-0.137069	-0.286483	-0.808895	-0.771916	-0.96788	4
NXPE3	0	0.028845	-0.0059736	-0.734243	-0.702208	-0.637732	0.0106476	0.0187584	-0.0630316	-0.78368	-0.734635	-0.826288	4
THAP5	0.0082454	0	-0.0953615	-0.752732	-0.726988	-0.57117	-0.00541766	0.00112155	-0.0186751	-0.58483	-0.626991	-0.625597	4
TMEM156	0	0.176963	-0.222764	-0.719445	-0.655548	-0.726865	-0.100244	-0.374228	-0.477677	-0.597674	-0.991774	-0.813015	4
C16orf72	-0.018994	0.00521989	0	-1.9776	-1.99913	-1.9013	0.0460502	-0.0171524	-0.0179492	-1.96536	-1.9844	-1.89564	4
GYG1	-0.0377869	0	0.121532	-0.913432	-0.880433	-0.845375	0.122066	0.163187	0.119315	-0.825668	-0.84456	-0.899383	4
C12orf56	0.199353	0	-0.044347	-0.752426	-0.646912	-0.607079	0.00640812	0.0313859	0.0567205	-0.925693	-1.04994	-0.975892	4
HAPLN1	0	-0.178773	0.00181734	-0.684169	-0.682232	-0.627216	0.0738394	0.0732241	0.0207813	-0.824489	-0.742257	-1.06583	4
HGF	0	-0.155619	0.0383215	-0.78456	-0.439207	-0.697275	-0.393123	-0.432636	-0.532001	-1.29278	-1.16199	-1.33613	4
HIGD1A	-0.101237	0	0.0178871	-1.89059	-2.12327	-1.90442	0.0652223	0.148232	0.121845	-1.85948	-1.89362	-1.96676	4
NUDT15	-0.145042	0	0.0104963	-1.67387	-1.68855	-1.79579	-0.162672	-0.115126	-0.0857805	-1.94788	-1.96027	-2.09816	4
SUCLG2	-0.0455859	0	0.0299003	-0.685377	-0.685072	-0.831049	0.0217295	0.178661	0.0150266	-0.672348	-0.751527	-0.627343	4
TGM2	0	-0.0281863	0.0699328	-0.680992	-0.664865	-0.480199	-0.155304	-0.297076	-0.281841	-0.919543	-0.883112	-0.770807	4
PARD6G	-0.04124	0	0.0634775	-0.770485	-0.737019	-0.786608	-0.0197627	-0.0503542	-0.0281979	-0.898753	-0.707757	-0.750093	4
CDH3	0	0.00263709	-0.074776	-0.940972	-0.784103	-0.902538	-0.1023	-0.0736226	-0.0640443	-1.00179	-0.895337	-0.741419	4
FSD1	0.0122514	-0.0385082	0	-0.648839	-0.707364	-0.642062	-0.278945	-0.393034	-0.255482	-0.997758	-1.22251	-0.991356	4
SYT11	0.00598086	0	-0.0713338	-0.937038	-0.949014	-0.965963	-0.203316	-0.279307	-0.322229	-1.40205	-1.33932	-1.5019	4
CDC5L	-0.00866779	0	0.0618239	-0.689131	-0.765812	-0.715266	0.0242134	0.0937128	0.0426467	-0.70462	-0.775721	-0.772451	4
PMEPA1	0	-0.246234	0.0129102	-0.720223	-0.681254	-0.440648	-0.2756	-0.442542	-0.203876	-0.763321	-0.910049	-0.850902	4
PLEKHF2	-0.143503	0	0.00214418	-0.783484	-0.700582	-0.630397	-0.0907132	-0.138258	-0.214104	-0.685748	-0.70604	-0.735727	4
TGFBR3	0	0.0162238	-0.0901121	-0.697435	-0.681348	-0.71252	-0.145469	-0.0598258	-0.233575	-0.851085	-0.879173	-0.967586	4
PITX3	0	-0.162194	0.147963	-0.518132	-0.997779	-0.673877	-0.337473	-0.527698	-0.366735	-1.22426	-1.3478	-0.571192	4
CCDC125	0.208316	0	-0.0176235	-0.685269	-1.02431	-0.899038	0.0475219	-0.200556	-0.0667855	-1.15133	-1.23653	-1.07046	4
GLRX	-0.00894592	0	0.150679	-1.0913	-1.10325	-1.0482	0.150803	0.118603	0.446172	-1.32592	-1.58922	-1.11344	4
CAPN11	0	0.108177	-0.194832	-0.559089	-0.861216	-0.71153	-0.272564	-0.185387	0.0445961	-0.692869	-0.792472	-0.528252	4
PDGFRB	-0.253138	0	0.0781801	-0.625539	-0.442335	-0.941546	-0.208618	-0.255071	-0.376757	-1.34924	-1.06507	-1.04473	4
GNAL	-0.132703	0.0417682	0	-1.23596	-1.1009	-1.25784	-0.214703	0.0264404	-0.0759995	-1.21003	-1.07767	-1.18092	4
CACNG4	0.0285012	0	-0.056356	-0.901659	-0.820517	-0.702721	-0.525226	-0.699989	-0.505724	-1.12347	-1.57519	-1.23542	4
GLDC	0.110866	0	-0.0314388	-0.920889	-0.811104	-0.874376	0.0395234	0.0448375	-0.0771497	-1.09507	-1.12298	-1.08087	4
EDEM2	0	-0.0117166	0.0656577	-1.05033	-1.08556	-1.11161	-0.0119983	0.0138635	0.136751	-1.0568	-1.195	-0.963908	4
7SK	-0.171868	0.198628	0	0.694699	0.598271	0.597308	-0.209538	-0.272976	-0.147482	0.662615	0.572209	0.587051
A1BG	0.438044	-0.0731032	0	-0.0180847	0.162994	0.1913	0.0256023	-0.0354389	0.00572878	0.21091	-0.337963	0.220141
A1BG-AS1	0	0.0423455	-0.00761268	-0.111346	-0.0918519	0.0723231	-0.0762321	-0.102421	0.030376	0.0533816	0.165331	0.0229514
A2M	0.0979524	-0.192235	0	0.275478	0.103913	-0.337128	-0.208376	-0.301077	-0.434257	-0.745508	-2.27549	-0.387681
A2M-AS1	-1.00894	0.516503	0	0.327824	0.565324	0.592298	0.294759	-0.0923705	0.0455933	0.502667	-0.460111	0.0453184
A4GALT	0.0415381	-0.138943	0	-0.182782	-0.185917	0.085899	-0.146559	-0.0799895	-0.297614	-0.229128	0.0166318	-0.148705
AAAS	-0.00906555	0.000486986	0	0.0135989	-0.000956508	-0.0111995	0.0835481	0.0208787	0.154656	0.221862	0.189284	0.203099
AACS	-0.0431076	0.00500218	0	-0.0973188	-0.129035	-0.0813339	-0.0264689	-0.0503765	-0.0188809	-0.20675	-0.177863	-0.204518
AACSP1	1.82028	0	0	0	2.1808	0.101398	0	0	0	0	0	0
AADAT	0.27322	-0.0423149	0	0.439256	0.409634	0.591292	-0.338532	-0.211012	0.127006	0.309107	0.0261964	0.274272
AAGAB	-0.0522223	0.0898818	0	-0.0612257	-0.0184524	-0.127731	0.113886	0.063296	0.0804944	0.076158	0.0909964	-0.000891063
AAK1	0.113971	0	-0.0318105	0.163195	0.296615	0.183492	-0.0235358	0.00532231	-0.0712962	0.230972	0.268109	0.189516
AAMDC	-0.092768	0	0.244323	-0.0417247	0.0424008	0.00521827	0.102178	0.183043	0.0982194	0.0644464	-0.0288262	0.0585187
AAMP	-0.130617	0	0.00265642	-0.0512016	-0.0883983	-0.0748387	0.0548262	0.0274138	0.0930217	0.0631247	0.0750016	0.0736684
AAR2	-0.0279458	0.00233745	0	-0.0363204	-0.0397624	0.0239877	0.0376866	0.00796092	-0.0567505	0.0672206	0.0149366	0.0782393
AARD	-0.127262	0	0.121901	-0.051411	-0.0798005	-0.0787337	0.00609703	0.0911628	0.0036276	-0.310525	-0.153144	-0.18073
AARS	0.0521913	0	-0.0267662	-0.138492	-0.154522	-0.228059	0.0231645	-0.0234296	0.0398169	-0.159349	-0.12106	-0.122845
AARS2	0.0199376	-0.0400534	0	0.181027	0.158926	0.171534	-0.192353	-0.110328	-0.0226157	0.101365	0.114302	0.153579
AARSD1	0.0468815	-0.0611851	0	0.13407	0.113275	0.10936	-0.236984	-0.536111	-0.343192	-0.432949	-0.145024	-0.348903
AASDH	-0.0560066	0.00519189	0	-0.00479274	0.0193916	0.0902985	0.0351897	0.0291021	0.08618	0.178637	0.124912	0.186111
AASDHPPT	-0.0795944	0.0147576	0	-0.170316	-0.159694	-0.140864	0.0341501	0.0527373	-0.00382137	-0.000205997	-0.0265494	-0.0051109
AASS	1.17917	0	-0.240144	2.46126	0.51632	1.36122	-0.747832	1.62084	0.898384	2.43357	1.90743	-0.687409
AATF	0.0232188	0	-0.0105077	-0.0429208	-0.0602306	-0.0587262	-0.0419629	-0.0383868	-0.0294025	-0.0187354	-0.0314908	0.0206499
AATK	0.0158203	-0.0461039	0	0.070349	0.0986519	0.0414508	-0.162192	-0.384791	-0.237713	-0.275398	-0.122896	-0.111232
ABAT	0.00729943	-0.00106961	0	0.0350342	-0.0129623	0.0790297	-0.0409091	0.081455	0.0604834	0.089787	0.112212	0.175857
ABCA11P	0.568736	0	-0.165181	-0.0640577	0.629315	0.29239	-0.0145712	-0.218143	-0.528155	-0.223495	-0.424083	-0.404223
ABCA13	-0.15746	0.517562	0	0.866997	0.712926	0.642288	-0.305395	-0.272948	0.229474	0.126202	-0.000938973	0.203121
ABCA2	0	0.0595032	-0.00475203	0.0162489	0.0599212	0.0314634	0.0233147	-0.0712521	0.0318585	-0.00365207	0.0470408	0.0540696
ABCA3	0	0.038905	-0.0574644	0.217314	0.255721	0.237011	-0.0854552	-0.0818744	-0.103145	0.128939	0.138083	0.0653726
ABCA4	0.34501	-0.370864	0	-0.267367	-0.507845	-0.380052	-1.31402	-0.750445	-0.48667	-0.21442	-0.594473	-0.676763
ABCA5	0	0.0668677	-0.150445	0.242907	0.181346	0.258538	-0.149838	-0.200494	-0.112116	0.0249208	0.152693	0.000397952
ABCA7	0.0801399	0	-0.0350462	0.0618186	0.0978614	0.0703226	-0.055383	-0.0921675	-0.0124552	-0.121438	-0.0784888	-0.0498696
ABCB1	0	0.086751	-1.60788	-0.879926	-0.776299	0.597718	-0.377986	0.111002	-2.06466	0.517624	0.45673	0.117363
ABCB10	0.000779774	-0.0153784	0	-0.11241	-0.147697	-0.136169	0.0507856	0.0371256	-0.0213637	-0.0381822	0.00581826	-0.0458789
ABCB10P1	0	-0.107624	0.0158808	0.265376	-0.102741	-0.235873	0.39968	-0.249182	0.23092	-0.127469	0.375591	-0.113287
ABCB10P4	-0.0682474	0.00693004	0	0.361534	0.318346	-0.573487	0.359072	-0.256048	0.227614	-0.173557	0.0903846	0.110371
ABCB4	-0.455115	0	1.60553	-0.85314	-0.206668	-0.490497	0.554032	0.303826	1.25643	0.649419	1.13196	0.893001
ABCB5	-0.100805	0	0.18587	0.492068	0.486146	0.0809306	-2.94666	-0.396218	-0.0268503	0.0905617	0.500525	-0.168186
ABCB6	0.504747	0	-0.00240529	1.24076	0.809446	0.351992	-0.234439	-0.808516	-0.616909	0.268269	0.215758	-0.1945
ABCB7	0	-0.0116118	0.0320715	0.00772389	-0.116114	-0.132516	-0.0734918	0.0273489	0.0101582	-0.0566354	-0.0859749	-0.103233
ABCB8	0.0238935	0	-0.156466	-0.0418251	0.0586635	-0.0071433	-0.169673	-0.148279	-0.0519145	-0.224918	-0.146065	-0.176579
ABCB9	0.0226929	-0.07116	0	-0.0659536	-0.000292279	0.00644629	-0.0538611	-0.00318199	-0.122252	-0.0919027	-0.171757	-0.0766342
ABCC1	0.0286074	0	-0.0813399	0.0806501	0.121135	0.123367	-0.182166	-0.0489378	-0.0871261	0.0932833	0.0940062	0.0573226
ABCC10	0.187244	0	-0.0454441	0.0505732	0.12488	0.0884562	0.00979444	-0.024076	0.0137134	-0.0868389	-0.018681	-0.0346559
ABCC2	-0.0513032	0.012155	0	-0.450443	0.161259	0.0484906	-0.405518	-0.224356	0.201994	-0.184996	-0.19124	0.0507634
ABCC4	0.00308504	0	-0.240377	-0.00332149	0.13418	-0.0979915	-0.0170985	-0.0625532	-0.0511795	0.0360548	0.110682	0.0132024
ABCC5	0.0222528	0	-0.0900331	0.078238	0.101971	0.0333367	-0.0941388	-0.0801328	-0.132196	-0.0603654	-0.0555916	-0.0981207
ABCC6	-0.0612858	0	0.00617448	0.307398	0.447195	0.410847	0.0971279	0.0102747	-0.0305342	-0.048766	0.214129	0.0775222
ABCC6P1	-0.300065	0.0294867	0	-0.0906922	0.148756	-0.223219	-0.302664	0.00153037	0.0770765	-0.196813	-0.0379669	-0.169699
ABCC6P2	0.0391496	0	-0.127184	-0.379259	-0.0868583	0.21199	0.309391	0.266322	-0.0704244	-0.506779	-0.249745	-0.622813
ABCC8	0.289285	0	-0.073519	0.413399	0.373454	0.499897	-0.1072	-0.218271	-0.148238	0.0710017	-0.256793	-0.0988053
ABCC9	-0.00214904	0.514715	0	0.275797	0.484242	0.767054	0.617165	0.864038	0.793195	0.608227	1.11075	-0.490538
ABCD1	0.059594	-0.0927636	0	-0.0506436	-0.118714	-0.069357	0.148481	0.113126	0.219097	0.177259	0.225158	0.204627
ABCD2	0	-0.0750852	0.0974044	-0.364076	-0.192055	0.0436214	0.171335	0.216034	-0.105841	-0.047022	0.0403973	-0.0188636
ABCD3	-0.0307657	0.014251	0	-0.00680687	0.0122527	0.0543198	0.0323467	0.0676976	0.0859689	0.0924465	0.160733	0.0538613
ABCD4	0.0788787	-0.0218924	0	0.230373	0.201086	0.320792	0.00493226	-0.0564249	0.0278294	0.114363	0.101949	0.13106
ABCE1	0	-0.0192129	0.00151847	-0.106254	-0.161425	-0.0871509	0.036147	0.0195248	-0.0297102	-0.0652138	-0.0551392	-0.126881
ABCF1	0.0177808	-0.0676755	0	-0.00344063	-0.0177247	0.00476622	0.0234509	0.0412867	0.065196	0.0780796	0.115489	0.0926021
ABCF2	-0.0661243	0	0.0208796	-0.168682	-0.201918	-0.203532	0.0024714	0.0119506	0.0755917	-0.0834679	-0.101267	-0.0905289
ABCF3	-0.0645164	0	0.0725401	0.0760708	0.069685	0.0930211	-0.0655925	-0.0222221	-0.000260383	-0.0859479	0.0824644	0.00159958
ABCG1	0	0.102465	-0.0235364	-0.0961716	-0.159776	0.118689	0.466439	0.0781523	0.555666	0.0592782	0.103124	-0.100544
ABCG2	-1.01408	0	1.90244	-1.41596	0.626544	-0.0165048	0.985709	0.547576	-0.139699	1.29253	0.570841	0.915813
ABCG4	0	-0.0774664	0.151605	0.187257	0.312345	0.143507	-0.242741	-0.225653	0.378299	0.0630196	-0.138571	-0.322449
ABHD1	-0.369779	0.621229	0	0.250091	0.15094	0.0356028	-0.0741994	0.468565	0.161551	0.298571	-0.0851679	0.0819662
ABHD10	-0.0325742	0	0.0409019	0.00884163	0.0807521	0.0614173	-0.176349	-0.281435	-0.192952	-0.240853	-0.226385	-0.220522
ABHD11	-0.0174983	0	0.0606694	-0.156799	-0.0785935	-0.033366	0.0252832	0.0226696	0.0925153	-0.0573104	-0.142392	-0.18769
ABHD12	-0.0549842	0	0.0172657	-0.099511	-0.0839082	-0.0874969	0.0764389	0.0406789	0.0336212	-0.00513269	-0.0606761	-0.0869738
ABHD13	-0.104812	0	0.0118493	-0.0407286	-0.0421341	-0.100276	0.0268986	-0.00129187	-0.127213	0.0267448	-0.00495817	-0.0480184
ABHD14A	0	-0.0567877	0.0895614	-0.0457592	0.104919	0.0269491	0.0881961	-0.0123761	0.0231607	0.10724	-0.0606103	0.0522739
ABHD14B	-0.0986067	0.0803177	0	-0.127643	-0.0771106	-0.0507567	0.0726385	0.117119	0.0799536	-0.0905852	-0.157733	-0.0523496
ABHD15	-0.0440255	0.0294126	0	0.123868	0.0519713	0.0657266	0.172183	0.0963546	0.0827352	0.305403	0.338423	0.285873
ABHD16A	0	0.130585	-0.0265662	0.132176	0.197603	0.275088	0.106826	0.197738	0.118067	0.233461	0.471048	0.230855
ABHD17A	-0.0544062	0	0.0290832	-0.0272389	-0.0014529	0.132048	-0.0922008	-0.160983	-0.122562	-0.135857	-0.0957165	-0.0373089
ABHD17AP5	0	-0.206663	0.0621169	-0.254144	-0.435691	-0.0462035	-0.501566	-1.06453	-0.846696	-0.611242	-0.661359	-0.724567
ABHD17B	0	0.00307915	-0.107561	-0.217084	-0.300325	-0.0502239	0.0265936	0.260237	0.0593835	-0.451666	-0.279801	-0.435841
ABHD17C	-0.65205	0.245377	0	0.686539	0.565423	0.171586	0.37866	0.223585	0.45814	0.12122	0.236368	0.422855
ABHD18	0	0.0559156	-0.110422	0.137632	0.208026	0.0566104	0.097876	0.0185427	0.12595	-0.00751842	0.0329195	-0.00156728
ABHD2	0.0452041	-0.000342603	0	-0.170589	-0.102529	-0.242825	0.103233	0.127517	-0.0231297	-0.0264697	0.0292853	-0.00511088
ABHD3	-0.0285596	0.0339755	0	0.0822635	0.0208169	0.0292435	0.0649378	0.0618617	0.0203267	0.240771	0.122266	0.132596
ABHD4	0	0.00936812	-0.0869411	-0.0093702	-0.0625038	-0.0277218	0.01182	-0.0983224	-0.00212042	0.184886	0.0819031	0.0527319
ABHD5	0.111614	0	-0.0335437	0.111694	0.0313074	0.0945924	0.350535	0.312081	0.167016	0.450662	0.321215	0.201653
ABHD6	-0.140234	0	0.0976236	-0.136916	-0.199764	-0.00948611	-0.113268	0.00735578	-0.0999337	0.00262877	-0.00869524	-0.0693423
ABHD8	-0.0799623	0.0641989	0	-0.0938838	-0.136068	-0.0203179	-0.0930262	-0.157181	0.0256191	-0.085239	-0.0936401	0.0108011
ABI1	0.0330236	-0.0276088	0	0.1066	0.0445344	0.0444074	-0.112046	-0.0448447	-0.0789211	-0.00891798	0.0130454	-0.0543391
ABI2	0.0128174	0	-0.0264746	-0.0598862	-0.0265712	-0.0296923	-0.0326796	0.00913717	-0.0639522	-0.224518	-0.195941	-0.225729
ABI3	-0.0638916	0	1.543	1.06803	-0.382675	-0.0990952	-1.27131	-0.298166	2.47145	1.90267	1.03923	1.86928
ABI3BP	0.712989	-0.725732	0	-0.367983	0.360803	-0.123205	-1.33007	-0.384184	-0.361864	-0.0103689	-0.497822	-0.515237
ABITRAM	0.0405172	0	-0.0197689	-0.0625944	-0.0486604	-0.177679	-0.126942	-0.0337884	-0.105892	-0.21415	-0.120855	-0.34691
ABL1	0.0298644	-0.00676058	0	0.0041479	0.0272527	0.0599615	0.0604443	0.0316684	0.0427689	0.154867	0.169157	0.221193
ABL2	0.00615108	0	-0.189112	-0.411006	-0.334001	-0.477849	-0.0718989	-0.0525916	-0.241268	-0.328541	-0.345393	-0.378489
ABLIM1	0	-0.11224	0.275438	0.245036	0.439923	0.128906	0.132545	0.0447549	0.107436	0.0659671	-0.137947	0.281816
ABLIM2	0.157163	0	-0.300245	0.320302	-0.320112	0.333244	-0.320834	-0.139809	-0.601458	-0.440609	-0.282517	-0.00112743
ABLIM3	0	-0.875163	0.00852186	-0.64641	-0.435449	-0.868877	-0.301659	-0.974934	0.135125	-0.126191	-0.49816	-0.409323
ABR	0.0255661	-0.00867612	0	-0.0364994	-0.0113913	-0.0546071	-0.00967039	-0.0173019	-0.0419482	-0.0938829	-0.0447497	-0.00771779
ABRACL	-0.116668	0	0.0194162	-0.228696	-0.145806	-0.284509	0.0526379	0.013681	-0.101717	-0.131025	-0.220735	-0.36955
ABRAXAS1	-0.0182652	0	0.111348	-0.0624745	-0.0971856	-0.204786	-0.127891	-0.0548904	-0.0447985	0.0818836	-0.179646	-0.205387
ABRAXAS2	0.0301356	0	-0.0122118	0.0316827	0.144753	0.127418	0.0532336	0.0416469	0.11011	0.127547	0.154754	0.11886
ABT1	-0.0962151	0	0.0380804	-0.0581873	-0.0958539	-0.0294696	0.157077	0.0472464	0.101916	0.113083	0.0865851	0.104194
ABTB1	-0.00394958	0	0.040292	0.391178	0.3088	0.265395	-0.468451	-0.495547	-0.373921	-0.0676022	-0.117779	-0.00410171
ABTB2	-0.174441	0	0.0802966	0.171501	-0.0349286	0.316059	0.0921774	0.200825	-0.00145227	0.248462	0.31991	0.164802
AC000068.1	0	-0.375741	0.229852	-0.251515	-0.207752	-0.162136	-0.369274	-0.290451	0.19741	-0.42162	-0.18622	0.328013
AC000123.3	-0.114682	0.363857	0	0.157455	0.633914	-0.00143615	-0.753883	-1.1741	-0.016787	-0.125355	0.0549046	0.239589
AC002116.2	0	0.10841	-0.00155319	-0.27188	0.368597	-0.0725781	0.187492	0.0341	-0.193109	0.248865	0.0987625	-0.141875
AC002310.1	0	-0.940314	0.00209482	0.421371	-0.564039	-0.110399	0.212532	0.994385	1.02269	0.923071	0.914162	0.949441
AC002456.1	0.117944	0	0	0	0	0.0975549	0	0	0	0.788357	0	0
AC002467.1	0.151632	-0.128259	0	0.144929	0.0869938	-0.22433	0.415691	0.358154	0.151304	0.269564	0.254687	0.501339
AC002524.1	0.120963	-0.0118185	0	-0.280547	-1.07997	-0.461828	0.26379	0.341801	0.0827921	0.644704	0.295944	-0.873779
AC003092.1	0	-2.17068	0.274256	0.105285	-0.778801	-0.411222	-0.0919041	0.109396	0.111438	-3.43923	-1.45034	-1.87975
AC003102.1	0	-0.0170681	0.289824	0.292357	0.561276	0.549354	0.15438	0.0801834	0.624293	0.159901	0.466228	0.0991801
AC003681.1	0.212157	0	-0.249802	0.113788	0.389475	-0.0914266	-0.22426	0.251303	-0.122767	-0.157296	0.0910522	-0.153569
AC004083.1	-0.00662712	0.152713	0	-0.170549	0.083355	-0.239914	0.0779617	0.161463	-0.0661568	-0.127032	-0.151801	-0.0906482
AC004130.2	0	-0.0267486	0.0691788	-0.153497	-0.114688	-0.185749	0.000416373	-0.105304	-0.415893	-0.382603	0.146511	0.100057
AC004148.1	0	-0.0572888	0.610032	0.0275386	0.393109	-0.0169908	0.294949	0.6546	0.21904	0.184526	0.264237	0.00694926
AC004156.1	0.183463	-0.121871	0	-0.0904634	-0.39351	-0.554319	0.273813	-0.107588	0.0602412	0.361544	0.486808	0.256496
AC004233.2	0.0955194	0	-0.040784	0.196398	0.159506	0.354138	0.133605	0.291735	0.226982	0.275381	0.24186	0.279055
AC004241.1	-0.191037	0	0.266109	0.325315	0.458659	0.419379	0.392801	-0.124686	-0.252823	0.276072	0.17414	0.477928
AC004241.3	-0.0114424	0	0.151195	-0.73542	-0.570524	-0.155551	-0.0890399	0.00838563	-0.198884	-0.685649	-0.533243	-0.251819
AC004408.2	-0.0843399	0	0.604152	-0.0847241	0.13092	-0.49503	0.754731	0.832151	0.465941	-0.994306	-0.727906	-1.55052
AC004453.1	-0.164902	0.217702	0	0.203524	0.0985992	-0.556832	0.274855	-0.119431	0.0288233	-0.24522	0.470407	0.0127176
AC004466.1	0	0.0159502	-0.444223	-0.141217	-0.136518	0.0593231	0.148573	0.068072	-0.406224	-0.415817	-0.158028	-0.0566716
AC004477.1	-0.104207	0	0.0377306	-0.454063	-0.285999	-0.462034	-0.209204	0.0198887	-0.238868	-0.0769157	-0.44072	0.0264883
AC004585.1	3.5923	0	0	0	0	0.0983243	0	0	0	0.788705	0	0
AC004674.1	0.142197	0	-0.445445	0.709173	1.34387	0.0825489	-0.632555	-0.486057	-0.797403	0.0198873	-0.109868	-0.35257
AC004674.2	0.426122	0	-0.54064	0.802414	0.974086	0.582775	-0.802783	-0.533784	-0.316932	-0.141119	0.0596229	-0.0371504
AC004801.2	-0.190561	0	0.180478	0.606979	0.321457	0.637824	-0.455488	-0.110202	-0.507524	-0.410722	0.012564	-0.552959
AC004803.1	0	0.11662	-0.0413262	0.246437	-0.054726	-0.0795084	0.127607	0.434248	0.000918585	0.267922	0.400757	0.372421
AC004812.2	0.251848	0	-0.0611681	0.353139	0.198846	0.344304	0.118496	0.18684	0.227111	0.358006	0.0405135	0.142465
AC004816.1	0	0.0623313	-0.0994413	0.135167	-0.0194426	0.0686537	0.16242	0.212445	0.0424299	0.041366	0.176798	0.242644
AC004817.3	1.20825	0	0	1.3671	0	0.101646	1.49013	0	0	2.05643	0	0
AC004825.2	0	-0.206195	0.168132	-0.00823475	0.0863077	-0.698841	0.45293	-0.705378	0.305466	0.369435	0.248874	0.368227
AC004835.1	-0.10601	0.00178922	0	-0.310026	-0.220054	-0.636798	0.246794	-0.374309	0.180093	-0.188247	-0.415787	-0.419071
AC004846.1	-0.945919	0.089469	0	-0.979578	-0.373673	-0.402901	-0.333046	0.113892	-0.206799	-0.397853	-0.727998	-1.8321
AC004854.2	-0.23182	0	0.237309	-0.163475	-0.119174	-0.13135	-0.187589	0.182477	-0.453913	-0.242961	-0.354578	0.141773
AC004890.2	0	-0.0263956	0.00331457	0.32628	0.269714	0.469588	-0.510518	0.175638	-0.370761	-0.200965	-0.132462	-0.0309822
AC004908.2	0	0.344767	-0.0518335	0.384973	-0.0737023	0.13306	-0.120328	-0.457204	0.192481	-0.324012	-0.317172	0.134278
AC004917.1	0.115386	0	0	0	1.45479	0.0954737	0	0	0.811574	0.787724	0	0
AC004918.4	-0.0230815	0.400509	0	0.453009	0.71648	-0.0203971	-0.126115	0.160249	-0.137806	0.0813288	-0.1065	-0.124632
AC004943.2	0.0560908	-0.151288	0	-0.295907	-0.216375	-0.226398	-0.234642	-0.22785	-0.127324	-0.269818	-0.37209	-0.348142
AC004967.1	-0.0966865	0.0365138	0	-0.169077	-0.136721	-0.477652	-0.0717502	-0.0839494	-0.176961	-0.175402	-0.347446	-0.277691
AC004980.1	0.353739	-0.0805444	0	0.469757	-0.16393	-0.136411	-0.0628826	0.0951135	0.0804908	-0.109209	0.0095296	-0.0179925
AC004982.2	0	-0.353911	0.00320731	0.0333893	0.103502	0.325558	-0.314567	-0.650628	0.0538296	0.11394	-0.272214	0.230368
AC004987.2	0.291842	-0.274883	0	0.158573	-0.0796778	-0.0709238	0.138196	-0.235752	0.260057	0.516391	0.295884	0.166726
AC004988.1	0	-0.113259	0.744061	0.693692	0.772857	-0.0195164	-0.113259	-0.113259	-0.113259	-0.113259	-0.113259	-0.113259
AC005005.3	0	0.300202	-0.13799	0.179888	1.17282	0.13132	0.608129	0.520359	0.982003	0.296038	1.04536	0.784034
AC005034.3	0	0.0703526	-0.241868	-1.13786	-0.798099	-0.767882	-0.217797	-0.0885534	-0.0614118	-1.01576	-0.893704	-0.82709
AC005037.1	-0.110574	0.541592	0	-0.0322459	-0.041988	0.258512	-0.0441648	0.098225	-0.534735	0.600568	0.47374	0.439192
AC005041.1	0.0794534	-0.0867266	0	-0.614921	-0.399887	-0.286148	0.106294	-0.0390931	-0.0519291	-0.00354278	-0.171668	-0.208607
AC005076.1	-0.405214	0.0618078	0	-0.0858083	-0.130827	-0.355389	0.121846	-0.258688	0.226005	0.30764	-0.129557	-0.364561
AC005077.4	0	0.0319475	-0.772609	0.236769	0.669886	0.0217217	0.125733	0.103759	0.20244	-0.153066	-0.871728	0.512292
AC005220.1	-0.0264245	0.0474792	0	0.63586	0.0925141	0.000577454	-0.163186	0.0920503	-0.161297	0.0506922	0.102743	-0.0626805
AC005229.4	-0.115567	0	0.148046	-0.249746	0.0250505	0.044768	0.17898	0.341191	0.31764	0.413667	0.312547	0.480828
AC005256.1	0	-1.21015	0.617623	-0.401196	0.245701	1.32587	1.67983	0.756981	-0.396843	1.67624	1.58529	1.08379
AC005261.1	0.0826486	-0.0141455	0	0.0376169	-0.0836463	-0.0418422	-0.144703	-0.187802	-0.185748	-0.179689	0.0777063	-0.335191
AC005288.1	0	0.250058	-0.0138813	0.122933	0.201185	0.157607	0.277139	0.578392	-0.00247545	0.483657	0.593343	0.493841
AC005291.1	0	1.14775	-0.123593	-0.123593	0.765051	2.0819	-0.123593	0.849551	-0.123593	0.668547	0.86729	-0.123593
AC005291.2	-1.30148	1.37415	0	1.13278	-1.42534	0.353695	-0.50779	-1.42534	0.662756	-1.42534	0.149263	-1.42534
AC005306.1	-0.263014	0.237575	0	0.150606	0.576459	0.221769	-0.125107	-0.889241	-0.328283	-0.68422	-0.593455	0.141829
AC005307.1	0.0588385	-0.246186	0	0.164777	-0.0663482	-0.132259	0.273471	-0.477717	-0.621873	-0.000230449	-1.03813	-0.117811
AC005329.1	-0.253117	0	0.0289768	0.345801	0.113985	0.39514	0.34801	0.474079	0.151092	0.367652	0.384344	-0.14143
AC005332.3	0.366397	-0.100926	0	0.790686	0.513306	0.545059	-0.0699727	-0.0112081	-0.178437	-0.065046	0.347688	0.0840543
AC005332.4	-0.191781	0	0.00392423	-0.0423856	-0.0595367	-0.0248094	-0.255599	-0.353514	-0.171454	-0.0115235	-0.234282	-0.0710983
AC005332.5	0.012923	0	-0.21426	0.201707	0.190986	0.0656807	0.000751146	-0.0378165	-0.0886859	-0.109486	-0.0636208	-0.0311626
AC005332.6	-0.0565379	0.0427991	0	-0.0324147	0.000643961	-0.0259686	-0.0444762	0.0229659	0.00921376	-0.170344	-0.0753474	-0.105369
AC005381.1	0	0.0213382	-0.0663673	0.0066403	-0.452398	0.303797	0.225448	-0.00741229	0.259613	0.190008	0.306161	0.119902
AC005476.2	0	-0.159216	0.125095	-0.502296	0.0763279	-0.769764	-0.115355	0.0671654	-0.261904	-0.370133	-0.476477	-0.445582
AC005498.3	0.133273	0	-0.144659	0.305782	-0.058818	0.358975	0.0687132	-0.254041	-0.0368437	0.00811936	0.29255	-0.0734569
AC005519.1	-0.0527359	0.418327	0	0.883034	1.09802	0.621504	-0.403833	-0.169608	0.177672	-0.288049	-0.182485	0.721401
AC005520.2	0	-0.157192	0.0163798	-0.781011	-0.115687	-0.239123	-0.463497	-0.222402	-0.0495232	-0.061111	0.154696	-0.466604
AC005534.1	0.595186	0	-0.237931	-0.116606	0.553056	0.276017	-0.227491	-0.77124	-0.397614	0.128521	-0.0549486	0.119774
AC005537.1	0.443208	0	-0.0072136	0.694394	0.918138	-0.84706	0.958037	0.793815	0.921244	0.542941	-0.640577	-0.0730557
AC005562.1	-0.0603314	0	0.0260969	0.13733	0.101651	-0.0461072	-0.194317	-0.00690142	-0.275361	0.0264425	0.033977	-0.215992
AC005618.1	0	2.36862	-0.259811	1.18483	2.19763	2.06521	0.621554	1.28285	0.916463	1.15704	1.30723	1.59736
AC005670.3	0.162239	0	-0.0405642	-0.113373	-0.14951	-0.197395	-0.00713962	-0.0627537	0.135992	0.118167	0.186717	-0.0853045
AC005674.2	0.0362589	0	-0.43716	-0.167813	0.0713629	-0.135153	-0.30866	-0.630138	-0.949672	-0.585735	-0.35283	-0.505777
AC005696.1	-0.131093	0	0.242007	-0.0790371	-0.787149	-0.606576	-0.227381	-0.217811	-0.308564	-0.0537601	-0.421455	0.10358
AC005696.4	-0.0515771	0	0.0292367	-0.0708638	-0.106676	-0.0264735	-0.313688	-0.480563	-0.0944682	0.135104	0.0695853	0.0443039
AC005726.1	0.141301	0	-0.0207777	0.352179	0.0424668	-0.00699794	-0.257521	-0.171251	-0.35789	-0.208588	0.0305651	0.0487854
AC005736.1	0	-0.0221192	0.162548	0.139759	-0.105757	-0.170528	0.423122	0.205395	0.0837137	-0.156382	-0.144074	-0.254257
AC005759.1	0.0565477	-0.10257	0	-0.48646	-0.27694	-0.178134	-0.2128	-0.00168766	0.162707	-0.177439	-0.60525	-0.410217
AC005775.1	-0.791956	0.453266	0	0.150957	0.559682	0.351942	0.0809467	-0.0201773	0.349916	0.548347	0.405655	0.448241
AC005831.1	0	0.604576	-0.1232	0.687554	-0.1232	1.65684	0.793971	0.849874	-0.1232	0.668446	-0.1232	0.854596
AC005837.1	0	-0.129666	0.208499	0.190066	0.0447592	-1.63621	0.394904	0.830247	0.662726	0.135482	0.250071	0.60119
AC005839.1	0.12254	0	-0.35193	0.430263	0.291748	0.420498	-0.648991	-1.13776	-0.336457	-0.567096	-0.408764	-0.362687
AC005840.2	1.21031	0	0	0	0	0.0996857	0	0.972785	0	0	0	0
AC005863.1	0.120375	0	0	0	0.887135	0.0995301	0	0	0.81307	0	0	0
AC005912.1	0	0.0536022	-0.058676	0.713297	0.0123882	0.00676309	0.0437568	0.589637	-0.0946524	0.0829145	0.485722	0.360522
AC005993.1	0.752498	-0.16779	0	1.81781	0.352696	1.20102	0.389747	0.461047	-1.82682	0.892018	-0.25245	1.46551
AC006001.2	-0.115099	0	0.0916819	0.364473	0.170971	-0.00710901	-0.499642	-0.484242	-0.220287	-0.360483	-0.498937	-0.0432371
AC006001.3	0.223504	0	-0.0533189	0.445853	0.533319	0.470176	-0.141005	-0.21839	-0.0440096	-0.342434	-0.365751	-0.298795
AC006001.4	0	-0.361849	0.0278644	-0.211664	-0.24467	-0.608102	-0.18942	0.211617	-0.131314	-0.084318	-0.262279	-0.249517
AC006058.1	-0.604744	0	0.133881	0.0839124	0.730988	-0.625474	2.4858	-0.724512	-0.724512	-0.724512	0.26623	0.834815
AC006058.3	0.119443	0	0	0	0.886881	0.0987728	0.91606	0	0.812652	0	0	0.977495
AC006064.2	0.358672	0	-0.706081	-0.342607	-0.383802	-0.323686	-0.0539359	0.286268	-0.979951	-0.232872	-0.274473	0.477152
AC006077.2	0	-0.0179331	0.462034	-0.18363	-0.241301	-0.00537434	0.284797	0.533055	0.0854841	-1.3784	-0.719075	0.539611
AC006111.2	0.229656	0	-0.439349	-0.387982	-0.348176	-0.14427	-0.772638	-0.660305	-0.162761	-0.346951	-0.179282	-0.298685
AC006213.2	-0.319388	0	0.0709476	0.281542	0.290329	0.0466972	0.37726	0.179888	0.0466453	0.241289	0.0435728	0.0739383
AC006213.3	0	0.0351495	-0.011386	-0.149269	-0.182255	-0.88089	-0.581342	-0.726737	-0.446401	-0.0463904	-0.200348	0.0161365
AC006252.1	0.0744295	0	-0.0472591	0.110072	-0.220682	-0.30457	0.0509878	-0.263657	0.264162	-0.16427	-0.305013	0.136252
AC006254.1	0.464049	-0.11158	0	0.136065	0.44007	0.286608	-0.586436	-0.507862	-0.041047	-0.125372	-0.0880173	0.203701
AC006262.1	0.350487	0	-0.802791	-2.22708	-1.3389	-2.12551	-1.31005	0.3234	-1.41231	-0.882339	-2.22708	0.32946
AC006262.2	0.120057	0	0	0	0	0.0992722	0	0	0	1.34228	0	0
AC006329.1	-0.211784	0	0.240502	0.280537	0.206378	-0.177084	-0.0782966	-0.321608	0.300304	0.225087	0.319762	-0.0321144
AC006333.2	-0.0775333	0	0.00600572	-0.0402375	0.0433948	-0.104068	-0.38369	-0.365803	-0.427507	-0.472033	-0.568314	-0.408239
AC006449.5	-0.455687	0.187426	0	-0.0859393	-0.0736437	0.126171	-0.206168	-0.078005	0.307419	0.0433277	-0.00542804	-0.280363
AC006449.6	0.504515	-0.221004	0	-0.0961976	-0.00674406	-0.0989141	0.678879	0.000449038	-0.0314249	-0.124606	0.288407	-0.0328094
AC006450.3	0.289074	-0.595305	0	0.231372	-0.132325	-0.355134	-0.258029	0.025837	0.0888035	-0.183895	0.125119	-0.187878
AC006460.1	-0.606966	0	0.134701	-0.722837	-0.722837	-0.626968	-0.722837	2.04939	0.0888164	-0.722837	-0.722837	-0.722837
AC006504.1	0.146266	-0.121493	0	0.0277668	0.290824	0.209962	-0.236232	-0.157022	-0.29054	-0.665911	-0.563416	-0.517556
AC006504.5	0	-0.00915688	0.0445652	0.0617305	-0.0834154	0.0152504	-0.22742	-0.195393	-0.120969	-0.166015	-0.107243	-0.0651659
AC006511.3	-0.138633	0	0.474909	0.0165606	-0.0691513	0.932025	0.205967	0.171758	0.291721	0.129152	0.308824	0.361141
AC006538.1	0	-0.255722	0.508389	0.482061	0.74628	0.266165	0.0911428	0.609895	0.172327	0.323033	0.634792	0.722556
AC006946.2	0.25685	-0.30938	0	-0.340536	0.462497	-0.167959	-0.0168188	-0.545137	-0.164298	-0.352469	-0.476697	-0.411188
AC006978.1	0.120804	-0.271612	0	-0.0022363	-0.115264	-0.25275	-0.188276	-0.0244836	-0.0511256	-0.219718	-0.0213031	-0.0396093
AC007000.1	-0.0108802	0	0.0822046	0.909156	0.467459	1.08159	-0.187971	0.759701	0.639922	0.838645	0.756792	0.592916
AC007032.1	0.261151	-0.195048	0	-0.189418	0.0118651	-0.290445	-0.198739	-0.868893	-0.245787	-0.379559	-0.534118	0.166028
AC007038.1	0.882361	0	-0.301925	0.608167	0.827813	1.06563	-0.0804606	-0.522213	0.128964	0.26761	-0.404757	-0.213201
AC007040.2	0	0.846917	-1.09994	0.110971	0.0112535	-0.395854	-0.871224	-0.118521	-0.432093	-2.33819	-1.0938	-1.52528
AC007066.2	0.0305357	0	-0.128517	0.411091	0.175471	0.193253	-0.368102	-0.381954	-0.399183	-0.404622	-0.398846	-0.275788
AC007114.1	-0.285332	0.0643548	0	0.327212	-0.528799	0.0346252	-0.329523	0.306925	-0.0558048	-0.121323	0.023649	-0.0530013
AC007128.1	0.112864	0	-0.246389	0.193592	0.180156	-0.159789	0.0662065	-0.0473662	-0.237441	0.110296	-0.160007	-0.098082
AC007128.2	0.463335	0	-0.208893	0.155054	-0.448316	0.34125	0.591819	0.148273	0.0641797	0.0952989	0.313729	0.226958
AC007191.1	0	-0.217351	0.117893	-0.0789393	-0.329195	-0.144761	-0.416634	-0.489577	-0.334224	-0.740882	-0.773343	-0.778413
AC007238.1	0.733343	0	-0.212112	0.102785	-0.479515	0.189534	0.416762	0.417288	0.0440585	0.290827	-0.442515	0.208136
AC007318.1	0	-0.0270409	0.197949	0.0344636	-0.191933	-0.281973	-0.123389	-0.146167	0.0974311	0.083241	0.0162831	0.24635
AC007325.2	0	0.136834	-0.340379	-0.441105	-0.271566	0.0597215	-0.287768	-0.0705694	-0.0868094	-0.45476	-0.883381	-0.356471
AC007325.4	0.0631327	0	-0.109943	0.0696949	-0.177551	-0.197905	0.0728319	-0.219737	-0.0839423	0.0493286	0.303525	0.210464
AC007382.1	0.0489472	-0.214632	0	-0.251124	-0.0887685	-0.0962228	-0.289426	0.0506251	-0.205229	-0.805395	-0.753561	-0.537314
AC007383.2	-0.162268	0	0.046163	-0.085573	-0.0695057	-0.036997	0.0531066	0.0178422	-0.0342254	0.00753381	0.0766176	0.0653789
AC007405.3	-0.0463945	0.0748554	0	0.0190935	-0.0402132	0.144303	0.237085	0.0468011	-0.00950895	0.288618	0.268686	0.21
AC007406.5	0	0.038207	-0.252927	0.0134018	0.227099	-0.0601568	-0.246683	-0.43045	-0.285321	-0.281673	0.160077	0.258755
AC007485.2	0	0.135633	-0.353773	0.155721	0.404408	0.235434	-0.184401	-0.250257	-0.243806	0.0547046	-0.0801069	0.147881
AC007541.1	0.204014	0	-0.802573	0.197023	-0.135253	0.375633	-0.178853	-0.174587	0.0208495	0.516532	-0.104407	0.29979
AC007637.1	0	0.208825	-0.493453	-0.0325686	-0.0492512	-0.0239516	-1.11288	-0.524172	-0.0890314	-0.506701	0.0767987	0.125197
AC007663.4	0.470314	-1.5684	0	0.892271	0.601037	0.617597	-0.22394	0.0874997	-0.0645931	-0.242293	-0.040127	-0.642566
AC007686.3	0	0.111447	-0.0948337	0.29518	-0.00680366	0.304552	-0.275918	-0.567925	-0.20958	-0.0433882	-0.401148	-0.536678
AC007743.1	1.15625	-1.42288	0	1.32239	-1.42288	-1.32314	0.475528	0.131056	-0.609678	-0.0802347	1.15033	1.1335
AC007773.1	-0.00864209	0.145438	0	-0.172451	-0.735747	-0.0455602	0.207664	0.140311	0.232239	0.186225	0.20659	0.00731724
AC007842.1	0.119579	0	-0.0954986	0.161021	0.257103	0.0457059	-0.217243	-0.0569411	-0.00102695	-0.0409139	-0.0604223	0.0602204
AC007848.2	0.12189	0	0	0	0	0.100761	0.916658	0	0	0	0	0
AC007906.2	0	0.0529505	-0.470324	-1.61775	-0.517649	0.453278	0.427786	0.599159	0.583042	-0.335394	-0.375992	-0.80853
AC007952.4	0.0586547	0	-0.085738	-0.204796	0.21	0.0127049	-0.295656	-0.315613	-0.0756093	-0.515288	0.0349674	-0.19203
AC007969.1	0.271817	-0.11344	0	-0.167934	0.0731702	0.186875	0.255959	0.459642	0.200359	0.0867523	-0.0230525	0.298011
AC007996.1	0	-0.044625	0.165963	-0.00324328	0.293439	0.191631	0.0139774	0.199214	-0.110042	0.348869	0.167419	0.215105
AC008013.1	-0.447772	0	1.15357	-0.851619	0.520244	0.123781	-1.65929	-1.65929	-1.65929	-0.318083	-0.084913	0.63456
AC008014.1	0.0206894	-0.10412	0	-0.00418321	0.0668773	-0.274675	-0.045703	0.270748	0.035173	-0.267481	0.077292	-0.100328
AC008035.1	-0.169158	0	0.148036	-0.0936477	-0.349141	0.171896	-0.534514	0.0445699	-0.0169412	-0.0513736	0.0498013	-0.111615
AC008105.1	0.176887	0	-0.0963445	-0.0850765	0.283449	0.556419	0.14807	0.147957	0.41959	0.319623	0.145442	0.379523
AC008105.3	-0.296396	0.430875	0	0.694002	0.644197	0.394613	-0.162337	-0.105813	0.310934	-0.177475	-0.0586304	-0.011757
AC008115.3	0.188842	-0.138817	0	-0.0717868	0.0404916	0.0705221	-0.56208	0.216358	-0.282824	-0.495263	-0.211487	-0.348175
AC008124.1	-0.118865	0.041483	0	-0.416093	-0.300623	-0.403791	-0.128209	-0.200463	-0.115448	-0.556128	-0.53756	-0.675303
AC008267.2	0.14182	0	-0.0175579	0.0676325	-0.0429866	0.451435	-0.466005	-0.483737	-0.814193	-0.426323	-0.222307	-0.240531
AC008267.5	0	0.194005	-0.00668886	0.00280188	0.0463027	-0.005425	0.514672	0.298527	0.302313	0.736184	0.591962	0.569108
AC008393.1	-0.226248	0.533497	0	0.30108	0.239495	0.239436	0.480454	0.359601	0.496892	0.495115	0.355562	0.150942
AC008429.1	-0.417174	0	0.0305341	-0.320051	-0.583432	-0.104687	-0.887384	-0.237228	0.231036	0.244279	-0.470312	0.397347
AC008438.1	0.0347934	0	-0.0877822	0.418086	-0.273009	-0.444633	-0.207768	-0.281253	-0.0331653	-0.365603	-0.619127	-0.0988485
AC008443.1	0.143918	-0.0387643	0	0.426605	0.325486	0.225527	-0.101779	-0.290779	-0.0817015	-0.157107	-0.123341	-0.102693
AC008443.3	-0.0285973	0.172824	0	0.313992	0.541362	0.286157	-0.204812	-0.23248	-0.116311	-0.122276	-0.426866	-0.361501
AC008443.5	0	-0.0880608	0.597687	0.325507	0.0892467	-0.208069	-0.17272	0.484598	0.167883	0.0788568	0.570727	0.0550789
AC008443.7	-0.0296865	0.397165	0	0.536489	0.85118	0.606661	-0.0164231	-0.216386	0.289081	0.118994	0.34109	0.093535
AC008555.4	0.394939	-0.265692	0	-0.222064	0.761393	0.561308	-0.241149	0.359056	-0.297955	-0.0282336	-0.0526126	0.0120239
AC008556.1	0	0.175122	-0.00988335	-0.427913	-0.64815	-0.48097	-0.0931016	0.18736	0.136752	-0.136995	-0.0366537	-0.0309618
AC008608.2	0.049862	0	-0.10174	0.188805	0.131096	0.241217	0.0200112	-0.213731	0.852603	-0.628996	0.379043	0.327042
AC008610.1	0.13849	-0.0921933	0	0.385285	0.498006	-0.0812053	-0.151472	-0.0984472	-0.154423	-0.143902	-0.266379	-0.117868
AC008622.2	0.144288	0	-0.365206	-0.80389	0.283724	-1.45507	-0.114183	-0.357896	-0.394888	0.143444	-0.0770147	-0.273372
AC008687.6	0	0.756934	-0.354112	-1.21176	0.243138	-1.11527	0.276846	-1.21176	0.872451	-1.21176	-1.21176	-1.21176
AC008708.1	-0.110029	0.277575	0	-0.241253	-0.321571	-0.572469	-0.0009737	-0.0558334	0.156552	0.0153966	-0.0785018	-0.610961
AC008708.2	-0.0838143	0	0.0309878	-0.262568	-0.0292012	-0.0822017	-0.00279907	-0.0145042	0.135651	-0.24829	-0.432602	-0.200123
AC008736.1	0	0.0302892	-0.0574088	-0.137199	-0.0994393	0.12005	-0.129692	-0.0263665	0.0226556	-0.0120997	0.40147	0.419137
AC008750.2	0.363392	0	-0.508143	-0.269119	-0.156485	-0.188949	0.122224	-0.19601	0.225541	-0.115592	-0.296823	-0.030246
AC008764.6	0.437265	-0.0810301	0	0.332752	0.308192	0.320492	0.257721	-0.184821	0.234524	-0.316147	-0.229588	-0.283837
AC008764.8	0.177098	-0.366286	0	0.112738	0.00322827	-0.117193	-0.233927	-0.139922	0.0638125	-0.780747	-0.495187	-0.310869
AC008771.1	-0.178063	0	0.188696	0.0981538	0.474742	0.47341	0.150429	0.239398	0.104548	-0.0427059	-0.170043	-0.112401
AC008825.1	0.481483	0	-0.727093	-0.727093	0.160977	-0.625679	-0.727093	-0.727093	-0.727093	-0.727093	-0.727093	-0.727093
AC008870.2	0.448836	0	-0.127974	-0.0416632	0.299212	0.824659	-0.747565	0.0303146	-0.723142	-0.22709	-0.0911491	-0.908683
AC008894.3	-1.29435	0	0.0802218	-0.354052	-0.0718473	-0.0165415	0.366832	-0.572155	-0.427104	-0.796746	-0.232677	-0.0652191
AC008915.2	-0.0945	0	0.130472	-0.276618	-0.0740611	-0.0330556	0.246956	0.221707	0.2904	0.129111	-0.012349	0.212184
AC008946.1	-0.127517	0	0.0673548	0.0250309	-0.188327	-0.612461	0.0406362	-0.183149	-0.122282	0.12246	0.00917959	0.218539
AC008957.3	1.21141	0	0	0	0	0.097646	0.915843	0	0	0	0	0.977437
AC008966.1	0.106936	-0.00236467	0	0.182493	0.186965	0.159206	0.185763	0.238976	0.108735	0.420268	0.228233	0.17788
AC008969.1	0.174773	0	-0.131652	0.38999	0.447872	0.411242	-0.650969	-0.383768	-0.359553	-0.38292	-0.444071	-0.326253
AC008982.2	0.0888806	0	-0.348514	0.635728	0.554299	0.609009	-0.341975	-0.670497	-0.146362	-0.0717364	-0.0411718	0.0251715
AC009005.1	0	0.00817267	-0.113851	-0.131599	0.115494	-0.0324218	0.156907	-0.0565412	-0.0932805	-0.170821	0.241412	0.0984772
AC009022.1	0.158923	0	-0.249816	0.657094	0.64797	0.609722	-0.444664	-0.453652	-0.336311	0.118525	-0.189728	0.201481
AC009041.2	0	-0.0555086	0.273228	0.402512	0.00361829	0.00985941	0.285462	0.272008	0.332554	0.328758	0.142094	0.303951
AC009041.4	0	-0.0577054	0.136304	0.194053	0.263923	-0.116275	0.502453	0.504499	0.356253	-0.71255	0.177565	0.727812
AC009053.1	0.0727392	0	-0.40181	0.30481	0.329225	0.0627826	-0.0800833	-0.125623	-0.216328	-0.0586009	0.139306	0.161124
AC009061.2	0.297479	0	-0.312416	0.30691	0.402528	0.505761	0.297483	-0.0711655	-0.0564633	0.115241	0.172216	0.401953
AC009065.1	0.748469	0	-0.255225	-2.16069	0.714031	0.509965	-1.04681	-0.39012	-1.18212	-1.78377	-1.21392	-0.094601
AC009065.4	0	0.118001	-0.0280678	0.195487	-0.0349791	0.189606	0.281338	0.0358285	0.040277	-0.0825304	-0.0299546	-0.116556
AC009078.3	0	0.296625	-1.46569	1.11104	0.531632	0.0920403	-1.01022	-1.04909	-0.27294	-1.08048	-0.150797	-0.820472
AC009093.1	0.121999	0	0	0	0	0.10085	0.916694	0	0.814039	0	0.990805	0
AC009113.1	0.0358344	-0.0895115	0	-0.326195	-0.271104	-0.166584	0.0262822	-0.0668235	-0.196319	-0.191506	-0.250338	-0.300196
AC009118.2	0.409921	0	-0.129015	-0.20128	0.0287431	-0.291999	-0.389271	-0.503042	-0.0410099	0.0298368	0.476849	0.0785981
AC009120.2	-0.165901	0.376569	0	0.229174	0.18435	0.364071	-0.46139	-0.872765	-0.819038	-1.20338	-1.03087	0.133699
AC009126.1	0	-0.0945357	0.0640551	0.0305362	0.0738406	0.17926	-0.00696494	0.0870533	0.292071	0.213372	0.192322	0.288766
AC009133.1	0	-0.41997	0.0286348	0.2014	0.0514632	-0.12451	-0.0593194	0.171512	0.337004	0.274594	-0.0381423	0.282442
AC009163.7	0.352942	0	-0.00200049	0.370124	-0.208122	-0.323455	0.066802	-0.0563321	0.264337	0.331877	0.696175	0.269094
AC009237.14	-0.586636	0	0.16174	-0.493273	-0.728607	0.329889	-0.0610857	-1.60936	0.0614579	-0.200551	-1.04516	-0.893151
AC009237.3	-0.270598	0	0.585985	0.194589	-0.108286	1.01381	-0.389088	0.560445	0.401372	0.0934483	0.213036	-0.191481
AC009275.1	0.827563	-0.155893	0	-0.0578998	-0.535579	-1.32343	1.27583	0.865337	0.6622	2.09459	0.88782	1.13377
AC009283.1	0	-0.446931	0.0444565	-0.283228	0.273265	0.662362	-0.599364	-0.315029	0.0445197	-0.124001	-0.197352	0.210791
AC009299.1	0	0.274475	-0.113573	0.476396	0.311178	0.762286	0.00741237	0.234009	-0.139606	0.637379	-0.575135	0.0530052
AC009299.2	0.310974	0	-0.0183174	0.18949	0.180858	0.0492382	0.465724	0.229965	-0.0460885	0.107146	0.278815	-0.410309
AC009303.4	0.223045	-0.181885	0	-0.0491664	0.218735	-0.0477512	0.301374	0.353346	0.145951	0.247353	-0.109889	0.0872575
AC009309.1	-0.446496	0.266252	0	0.370032	0.560369	-0.441781	0.861172	-0.358729	0.0645403	0.259461	0.314358	0.66711
AC009318.1	1.17824	0	-0.334949	1.27777	1.55478	1.38216	-0.722881	-0.177238	1.07022	0.251637	0.764539	0.613207
AC009403.1	0	0.0623588	-0.114063	-0.115171	-0.00984959	-0.135785	0.0839623	-0.0439704	-0.104533	0.039149	0.198667	-0.143141
AC009404.1	0.0787391	0	-0.535013	0.0282461	0.116239	0.0086259	-0.690517	-0.841635	-1.19858	-0.93505	-0.697255	-0.871105
AC009487.2	0.297343	0	-0.105963	-0.333794	0.194353	0.0486509	-0.0344949	0.440814	0.299879	0.0528646	0.229755	0.143511
AC009506.1	-0.0658763	0.0772248	0	0.384462	0.17689	0.0476782	0.211187	0.312247	0.342029	0.434461	0.522158	0.347143
AC009509.1	0.157196	0	-0.239117	0.417657	-0.775146	0.5435	-1.66317	-1.66317	-1.66317	-0.318777	-0.672338	-1.66317
AC009533.1	0.262999	0	-0.0555541	0.205705	0.584449	0.488762	-0.0207598	-0.122155	-0.14084	0.127914	-0.011633	-0.040404
AC009549.1	0	0.606157	-0.117041	-0.117041	-0.117041	1.0587	-0.117041	-0.117041	-0.117041	-0.117041	0.873656	-0.117041
AC009779.2	-0.15057	0	0.0893095	-0.0894682	-0.235733	-0.176218	0.115827	0.117351	0.086512	0.0903158	0.169598	0.122912
AC009779.3	0	-0.0413153	0.115268	0.283571	0.185767	0.470525	-0.245385	-0.0948843	0.233394	0.28011	0.427573	0.370478
AC009812.1	0.00467706	0	-0.099397	0.123825	-0.0264565	0.0409974	0.223026	0.245038	0.0192522	0.122082	0.0853376	0.836533
AC009902.2	0.116299	0	-0.802195	-1.05963	0.622107	-0.392081	0.27109	0.255165	0.295959	-0.44271	-0.0424292	-0.0600722
AC009948.2	-0.240991	0	0.0738413	-0.230876	0.0627175	0.160458	-0.633452	-0.295905	-0.449453	-0.304298	-0.0205224	0.0507164
AC009948.3	0.194482	-0.469652	0	0.0490574	0.764705	-0.0691462	0.0382966	-0.195292	-0.0649831	0.167394	0.264049	0.122408
AC009961.1	0.0538148	-0.0326903	0	0.100959	-0.032647	0.138542	0.190434	0.05491	-0.347506	0.417944	-0.225753	0.376822
AC010168.1	0.461942	-0.76463	0	0.590145	0.844418	0.833466	-0.183369	-0.621785	0.0514544	0.0181066	-1.08359	-0.615602
AC010168.2	0	0.183485	-0.319566	0.622194	0.402453	0.360535	-0.0949082	-0.656353	-0.647806	-0.0746547	-0.911725	-0.0649469
AC010173.1	-0.354279	0	0.468323	0.384887	0.0481608	-0.100896	-0.427465	0.370232	0.0607832	-0.0621476	-0.0985648	-0.0608672
AC010186.2	-0.0465426	0.107427	0	0.117912	0.0238104	0.153638	-0.304642	-0.270685	0.168203	-0.300494	-0.668481	0.13364
AC010186.3	0.564992	-0.295684	0	-1.05989	0.815325	0.196407	-0.916636	0.670191	-1.054	-0.0972116	-0.30528	-1.32117
AC010271.2	0.0924038	0	-0.148119	0.414563	0.594432	-0.428955	0.0568649	-0.410929	0.349782	0.177855	0.23656	-0.215368
AC010326.4	0	-0.119238	0.166346	0.231669	0.383354	0.275643	-0.308146	-0.0315301	-0.11699	0.292396	-0.385278	-0.333051
AC010327.6	0	0.211527	-0.214042	0.0225808	0.146127	0.193277	0.113963	0.0576796	0.375366	0.177783	0.321732	0.343006
AC010331.1	0	-0.256246	0.388392	0.336584	0.112225	0.501614	0.449552	0.376101	0.103862	0.547765	0.178409	0.492849
AC010422.3	0.198642	0	-0.0216508	-0.594722	-0.0451169	-0.499934	-0.2935	0.107052	0.0183812	-0.455579	0.0662009	-0.312118
AC010442.1	0.0188956	0	-0.0328588	-0.197065	-0.160902	-0.189684	0.0197947	0.0305356	0.00590371	-0.000986991	-0.0584798	0.0492456
AC010457.1	0.123111	0	0	0	0.888312	1.17276	0	0	0	0	0	0
AC010531.6	0.424142	-0.0191021	0	0.465793	-0.00709067	0.171721	-0.118387	0.0117047	-0.625422	0.155727	-0.963712	-0.204139
AC010536.1	0.479823	0	-0.0452584	0.542729	-0.0517513	-0.129528	0.0825794	-0.233548	0.338153	0.209593	-0.42126	0.168172
AC010615.1	0.193337	0	-0.169167	0.0458885	0.216119	0.271566	0.328118	0.407279	0.321101	0.600552	0.719753	0.597904
AC010615.2	0.115636	-0.126337	0	-0.0254785	0.131595	0.055729	0.0440606	-0.112853	-0.00932846	0.0879988	-0.199035	-0.0849709
AC010618.3	0.060884	0	-0.0773053	0.435465	0.527781	0.439507	0.0629959	-0.0105963	-0.335192	-0.0344077	0.014047	-0.247935
AC010636.1	0.117899	0	0	0	0	0.0975181	0	0	0	0	0	0
AC010643.1	-0.662057	0	0.134752	-0.198413	-0.501459	-0.442428	0.0901258	0.752552	1.06798	0.658608	-0.0972385	0.415212
AC010654.1	0.0702142	0	-0.28623	0.056769	0.331553	0.0240523	0.461825	0.200235	0.300121	-0.0969092	-0.245973	-0.0746063
AC010680.2	0	0.266627	-0.0453042	0.127822	0.229404	0.355533	0.032311	0.216106	0.281064	0.322937	0.13175	0.43065
AC010680.3	-0.199536	0	0.0934701	0.43339	0.388211	0.35423	0.0791831	-0.139828	0.00120117	0.385189	0.416671	0.51407
AC010735.2	0.156743	0	-0.194168	-0.0318738	-0.165643	-0.409864	-0.0529583	-0.00955023	0.158095	-0.294604	-0.655722	-0.529504
AC010864.1	0	-0.0143331	0.630474	0.395086	0.323514	0.502248	0.970923	0.507328	0.512311	0.504175	0.43479	0.199864
AC010894.2	-0.215385	0	0.224882	-0.144567	-0.362341	0.0709838	0.553123	0.282843	0.228123	0.528835	-0.153729	0.243135
AC010894.3	-1.98535	0.447725	0	-0.482093	0.738209	-1.00364	-0.333767	-1.51809	0.517799	0.291984	0.988571	0.070503
AC010913.1	-0.327556	0	0.685046	0.445498	0.665285	0.0965854	0.410197	0.43748	0.312273	0.253045	0.204484	1.12209
AC010967.1	-0.172825	0	0.0585944	-0.501318	-0.430053	-0.85093	0.275911	0.0188698	-0.325083	-0.191461	-0.349963	-0.389655
AC010969.2	0	-0.0602559	0.112654	0.00589866	0.0248426	0.257186	-0.102454	-0.0508323	-0.119759	-0.0369992	-0.105214	-0.0129344
AC010980.1	-0.037005	0	0.0788216	-0.0651122	-0.0752604	0.0844987	0.0610803	0.0874944	0.240501	0.0460664	0.455604	0.2574
AC011043.1	-0.00513298	0	0.0721863	-0.234502	-0.310365	-0.112214	0.242182	0.218408	0.308783	-0.29277	0.0360669	-0.203621
AC011287.1	-0.237117	0	0.0763417	-0.021594	-0.129765	0.262784	0.342983	0.181085	0.0302751	-0.107599	0.216423	0.223968
AC011379.2	0.205297	0	-0.355444	-0.170198	-0.0303174	0.115657	-0.31888	-0.150007	-0.0754011	-0.640694	-0.483275	-0.294015
AC011445.1	0.0478546	-0.0898683	0	0.0214443	-0.0965675	-0.0253271	-0.177808	-0.170128	-0.416313	-0.145396	-0.266298	-0.0293324
AC011448.1	0.102128	0	-0.293169	0.377818	0.305206	0.377605	-0.0287505	-0.00812958	-0.00203694	-0.443173	0.0461333	0.0709836
AC011450.1	0.554444	0	-0.184487	0.00295533	0.527053	0.303826	0.125241	0.623268	-0.176436	0.194652	0.110857	-0.220504
AC011468.5	0.173428	0	-0.0280068	-0.546927	-0.114394	-0.732736	-0.104142	-0.202891	-0.305512	-0.176385	-0.010742	0.0429055
AC011476.3	-0.111957	0	0.0619949	0.158494	0.501628	0.241749	-0.391126	-0.0901968	0.176153	-0.41543	0.0705638	0.474676
AC011477.1	-0.264137	0	0.269581	0.156006	-0.156939	0.145298	-0.5215	0.110465	0.108708	0.189627	0.197641	-0.417736
AC011497.2	-0.289324	0.0638274	0	0.294	-0.109782	0.114409	0.420669	-0.128214	0.398669	0.3639	0.174189	0.408902
AC011498.2	0	-0.533831	0.150044	-0.152338	-0.33063	0.336428	-0.289556	-0.334909	-0.488809	-0.488624	-0.347659	-0.404278
AC011498.7	0.351656	-0.0467477	0	0.488857	0.483135	0.52178	-0.0421786	0.166778	0.0802295	0.10695	0.14642	0.0653605
AC011603.2	0	-0.485535	0.226913	-0.265712	-0.897625	-1.01909	-0.744369	-0.0338876	-0.12618	-0.293864	-0.319555	-0.696062
AC011632.1	0	0.139548	-0.102283	0.309792	0.130157	-0.0985214	-0.109756	0.105101	-0.192053	0.0693477	-0.193937	-0.617657
AC011747.1	0.119731	0	0	0	0	0.0990073	0	0.972727	0	0	0	0
AC011815.1	0.119701	-0.160845	0	0.59155	0.00502076	0.597855	0.116374	0.475101	-0.252687	0.690418	0.734372	1.11296
AC011921.1	-0.882414	0	0.0191781	0.419387	0.390324	-0.117523	0.145759	0.223558	-0.414193	0.45693	-0.166978	0.753578
AC012063.1	-0.261348	0	0.29347	-0.13214	0.219981	0.107625	0.421529	0.0178416	0.0792318	-0.00844006	-0.0225185	-0.180386
AC012073.1	-0.0966972	0	0.128263	-0.114243	0.0859962	0.0245872	0.055938	-0.158936	0.0580814	-0.138528	0.0265473	-0.0869207
AC012146.1	-0.155445	0.0495419	0	-0.408145	-0.147409	-0.313345	-0.210276	-0.00985926	0.0827263	-0.106105	-0.17358	-0.0198926
AC012184.3	-0.161923	0	0.339942	0.0982065	-0.0419939	-0.1636	0.573492	0.304112	0.227832	0.391752	0.32879	0.699224
AC012213.1	0.128433	0	-0.0721898	0.195408	0.29619	-0.0480617	0.405881	0.187303	0.213332	0.383004	0.184215	0.445408
AC012306.2	-0.168237	0	0.0755727	-0.00310886	0.193253	-0.0811102	0.114863	-0.239749	0.045275	-0.0254688	-0.02534	0.0837364
AC012313.1	0	0.0418438	-0.0192222	0.0584167	0.244245	0.340516	0.245761	0.2513	0.207345	0.294458	0.152515	0.345418
AC012313.2	0.0181342	-0.166847	0	0.240279	0.547689	0.255467	0.141586	0.11484	0.222002	0.448143	0.139699	0.706397
AC012313.8	0	0.303435	-0.838713	0.471024	-0.239233	-0.0754965	0.0602132	0.0944192	-0.0646475	-0.353482	-0.348862	0.00930539
AC012354.1	0	0.171045	-0.466731	0.314079	0.304285	0.00889216	-0.101435	0.09214	-0.13442	-0.283851	-0.0445461	0.0022224
AC012358.2	0	0.343518	-0.39872	0.529554	0.344004	-0.0984297	0.0666777	0.94422	0.843142	0.525702	0.67088	0.74264
AC012360.3	0.14061	0	-0.0842579	0.445133	0.337435	0.517113	-0.235475	-0.174945	-0.517128	0.109781	0.0906896	0.0397391
AC012368.1	-0.396157	0.342441	0	0.295848	0.758011	0.682097	-0.0152373	-1.09435	-0.161056	0.530592	0.438525	0.018491
AC012414.5	1.34314	0	-1.77145	1.96297	1.12458	1.18199	0.95859	0.335241	1.2009	0.257171	1.68026	-0.656467
AC012435.2	-0.0338635	0.230847	0	-0.785767	-1.15144	-0.017101	-0.190701	0.181954	-0.0210438	-0.48488	-0.771385	-0.663883
AC012447.1	-0.121059	0	0.267817	0.022991	0.10939	0.300304	0.524768	-0.203493	-0.994761	-0.142523	-0.0744247	0.36371
AC012467.2	0	0.440836	-0.208104	0.177402	0.586968	0.526702	0.1635	0.493675	0.129759	0.270977	0.56781	-0.0549001
AC012510.1	0.0157026	0	-0.149685	0.0486763	0.411861	0.314369	-0.0365784	-0.15457	-0.124575	-0.0191866	-0.679896	0.0180406
AC012513.3	0.5527	-0.101728	0	0.588754	0.773635	-0.051174	-0.0833514	-0.071878	-0.297732	0.690156	0.418491	0.186224
AC012531.1	0	0.0032661	-0.191414	0.22864	0.680256	0.356664	-0.422646	-0.0484486	-0.559775	-0.070897	-0.261019	-0.262608
AC012615.1	-0.0738853	0	0.150555	-0.281545	-0.182117	0.0173263	-0.0935016	-0.461962	-0.139379	-0.333942	-0.214595	0.203638
AC012640.2	-0.0476512	0	0.114448	-0.18624	-0.120221	-0.325748	-0.216326	-0.215067	0.457557	0.159695	0.329236	0.0941247
AC012645.1	0	-0.606689	0.0445198	-0.811298	0.729541	-2.47733	1.00918	1.29194	-0.234734	-0.266012	-1.58748	-0.60528
AC012676.1	0.158741	-0.378479	0	0.0408901	-0.140477	0.0788325	0.133779	-0.262307	-0.404298	0.246837	-0.0100124	-0.0133441
AC012676.5	0.880084	0	-0.0108681	0.970893	1.0105	0.991436	-0.407122	0.448384	-0.900048	0.509979	-0.526848	0.597894
AC013451.2	-2.02333	1.06124	0	1.76152	0.876433	1.07958	0.0733661	0.144505	-0.773577	1.15323	0.166983	1.28618
AC013652.1	0	-1.52595	0.152148	-0.171287	-2.25028	-1.07521	-2.25028	-0.696434	-1.43762	0.468369	-0.675873	-0.27745
AC015574.1	0	-0.725075	0.0827756	-2.35346	-1.00052	-1.86341	-0.112075	-0.0711532	-0.619493	-1.01613	-0.706906	-1.90903
AC015712.2	0.761638	-0.11457	0	1.00343	0.453864	-0.0466417	0.231972	1.07482	0.570306	1.0127	1.18195	0.242164
AC015813.1	0.294023	0	-0.360769	0.292464	0.654694	0.311427	-1.00868	-1.29552	-0.925004	-0.808462	-0.936994	-1.13105
AC015813.5	-0.206082	0.401194	0	0.400607	0.483556	-0.144161	0.779337	0.229855	0.235887	0.201089	0.370253	0.525976
AC015813.6	0	0.0116475	-0.368443	-0.348502	0.185035	0.282478	-0.285947	-0.737763	-0.342099	-0.351562	-0.589737	-0.445226
AC015849.5	0	0.124751	-0.101648	-0.231876	-0.112961	-0.317837	-0.103855	-0.0409919	0.0419927	-0.0892098	-0.449561	-0.273364
AC015871.1	0.393522	-0.161871	0	0.102939	0.141777	-0.096868	0.34679	0.000741278	0.109294	-0.0433819	0.0384329	-0.0728439
AC015871.4	0.0591029	0	-0.0858172	0.384475	0.597691	0.197729	-0.460334	-0.34561	-0.225721	-0.173934	-0.227548	-0.205452
AC015912.3	-0.117816	0	0.0240727	0.183885	-0.485825	0.206485	0.41397	-0.0920395	-0.237443	0.174954	0.0651753	-0.142026
AC015921.1	1.85627	0	-0.722759	-0.722759	1.1393	-0.627137	-0.722759	-0.722759	0.0888431	-0.722759	-0.722759	-0.722759
AC015922.3	-0.0341678	0.0191088	0	-0.0206137	0.0062718	-0.0990138	-0.188026	0.0981144	-0.123672	-0.191426	0.220897	0.111275
AC015982.2	0	0.103828	-0.0518938	0.490712	1.01859	0.109961	0.381937	0.723764	0.371646	0.540365	0.728401	0.491198
AC016065.1	-0.38724	0.0699467	0	-0.559631	-0.358734	-0.690514	0.109684	-0.238085	0.253772	-0.308104	0.0109708	-0.160489
AC016355.1	0.216655	-0.33972	0	-0.439367	-0.14879	-0.167693	-0.633966	-0.332601	-0.232013	-0.550925	0.165002	-0.370841
AC016394.1	-0.244767	0	0.36501	-0.263347	0.188374	0.3641	0.475766	0.0524549	0.240084	0.143992	-0.0702308	-0.0447553
AC016394.2	0.0153723	0	-0.213841	0.18847	0.281093	0.357856	-0.0205854	0.0586422	-0.279953	-0.0518795	-0.404517	-0.667176
AC016582.2	0.0312901	0	-0.266408	0.0712159	0.294329	-0.0920818	-0.070248	-0.0156899	-0.141506	-0.0976627	-0.428729	0.0515564
AC016582.3	0.191538	-0.0934946	0	0.0359513	0.0425698	0.0709253	-0.0268922	-0.0138907	0.0255029	-0.177047	-0.0874475	-0.0662739
AC016590.3	0.472606	0	-0.1763	0.42962	0.283193	0.399074	0.312903	0.501794	0.367949	0.15342	0.321721	0.278894
AC016598.2	0.117305	0	0	0	0	0.0970353	0	0	0	0	0	0
AC016705.2	-0.974017	0	0.0167485	1.33004	1.50802	0.00701864	-0.318492	-2.79614	-0.453438	0.614923	0.891953	-0.502217
AC016710.1	-0.14661	0.235437	0	-0.201821	-0.0238776	0.0717531	-0.0503469	-0.557306	-0.339354	-0.299631	-0.88094	-0.550877
AC016717.2	-2.765	0.15937	0	-1.06261	0.191499	-1.43934	-2.48642	-0.311559	-0.531046	-1.92132	-0.0810599	-0.545947
AC016727.1	0	-0.164971	0.105855	0.266121	0.0726737	-0.028604	-0.164346	-0.617574	-0.758087	-0.0562141	-0.172203	0.108085
AC016739.1	0.299002	0	-0.175009	0.439738	0.340504	-0.0172842	0.329861	0.533631	0.183141	0.411627	-0.394418	0.587482
AC016747.1	-0.0146544	0.00413673	0	-0.0382066	-0.0842924	-0.180781	0.308338	0.206137	0.222425	0.00521152	0.0170542	-0.0713347
AC016773.1	0.0778085	-0.516346	0	-0.467157	0.124439	0.484538	-0.170227	-0.025015	0.148671	-0.573032	-0.936248	0.0766708
AC016831.1	0.277509	-0.270827	0	-0.655283	0.0404741	-1.05231	-0.679661	-0.601836	-1.53776	-0.990021	-1.19388	-0.948798
AC016876.1	0	-0.0861718	0.105841	0.101283	0.215029	0.216231	0.205681	0.183929	0.178062	0.274402	0.251437	0.331435
AC016876.2	0.0181816	0	-0.200126	-0.133168	0.0913274	0.26732	-0.252134	-0.277228	0.059544	0.123454	-0.109108	0.0895182
AC016877.3	0	0.515575	-0.172583	0.263762	-0.0448166	0.34122	0.248309	0.253153	0.27006	0.297823	0.403175	0.636753
AC017100.1	-0.101542	0.0922444	0	0.118442	-0.0898727	-0.0634233	-0.0438965	0.206858	0.106459	0.278073	0.25187	0.180797
AC018464.1	0.121696	0	0	0	0	0.100604	0	0	0	0	0	0
AC018521.5	-0.390771	0.384647	0	0.439518	0.461865	0.0685199	0.334835	0.564821	0.354653	0.635816	0.894908	0.797252
AC018558.1	-0.110553	0	0.0527389	-0.206531	-0.216517	-0.0842589	0.249592	0.205621	-0.138007	-0.299804	-0.0519714	-0.551712
AC018558.2	-0.128753	0.103332	0	-0.538553	-0.312619	-0.132206	-0.479978	0.131132	-0.599337	-0.50259	-0.954874	-0.872043
AC018638.2	0.00283835	0	-0.3016	0.256255	0.557282	0.0715451	-0.465691	-0.488663	-0.630864	-0.533262	-0.291831	-0.493852
AC018638.4	0.408849	0	-0.225646	0.535107	0.759634	0.50256	-0.380413	-0.375404	-0.362025	-0.361467	-0.312726	-0.095155
AC018638.5	0.218769	0	-0.0951372	0.417846	0.551778	0.233611	-0.436225	-0.554788	-0.459078	-0.325977	-0.45615	-0.235596
AC018645.3	-0.11924	0.101654	0	-0.0777416	0.00469843	0.207745	-0.224291	-0.164118	-0.128956	0.0858191	0.27104	0.000277607
AC018647.2	-0.00502752	0	0.0285441	0.0700035	0.124051	0.19302	0.092363	0.020616	0.00622066	0.0263242	0.231296	0.0839325
AC018730.1	0.120667	0	0	0	0	0.099768	0	0	0	0.789578	0	0
AC018738.1	-0.178233	0	0.0467417	-0.371958	-0.346774	-0.209288	-0.26696	-0.34827	-0.0883373	-0.271772	-0.2747	-0.22617
AC018809.2	0.430424	0	-0.348033	0.624477	1.09053	1.09359	-0.727305	-0.48066	-0.456763	-0.490635	0.373552	-0.18475
AC018816.1	0.274353	0	-0.968633	0.266543	-1.90941	0.00484155	0.413132	-0.509288	-0.711014	-1.45305	0.890672	-0.824365
AC018892.3	0	-0.142567	0.266511	0.238947	0.606298	0.396943	-0.389626	0.0749997	0.22353	0.537308	0.426987	0.136989
AC019068.1	-0.384413	0	0.035187	-0.218536	-0.380039	-0.37877	0.0882987	-0.129757	-0.401396	-0.653842	-0.245176	-0.485746
AC019069.1	-0.109403	0	0.231751	-0.0277374	-0.220727	0.0645568	0.491555	0.393517	0.124475	0.00392211	0.168865	0.118127
AC019080.1	0	0.0681448	-0.00975049	0.0484574	-0.563768	-0.328397	0.101063	-0.330659	-0.354305	-0.200743	-0.33337	-0.324069
AC019131.2	0	0.205065	-0.917707	0.463553	-0.182672	0.197147	-0.671474	0.48069	-1.64615	-0.319007	-0.0423953	0.326753
AC019171.1	0.140594	0	-0.315934	-0.0493363	0.259418	0.217935	-0.11205	0.233033	-0.0429761	0.161476	0.208339	-0.0863672
AC019205.1	0	-0.1349	0.343197	0.119956	0.267672	-0.0358056	-0.377015	-0.297745	-0.361706	-0.549527	-0.586617	-0.156574
AC020898.1	0	-0.137808	0.598152	-0.122945	-0.360827	0.434125	0.697698	0.319054	0.439424	0.1762	0.548555	0.592714
AC020904.2	-0.813537	0	0.0424659	-0.153031	-0.049626	-0.0169076	0.0114445	0.090545	0.179182	0.272567	-0.342777	-0.15999
AC020905.1	0.122282	0	0	0	0	0.10108	0	1.55411	0	0	0	0.977693
AC020910.5	0	0.461053	-0.258601	0.274189	-0.177857	0.289764	0.506261	0.2116	0.371137	0.298368	0.449366	0.701268
AC020910.6	0	0.323843	-0.171759	0.472649	-0.0354511	0.374813	-0.05079	-0.293736	0.0958489	0.407785	0.363324	0.700731
AC020915.2	-0.106473	0	0.124462	-0.104395	-0.0850557	-0.286969	-0.0176907	0.0554351	0.0591401	-0.094375	-0.101574	-0.0226419
AC020916.1	-0.0505993	0	0.0257766	0.129479	0.364325	0.125878	-0.504174	-0.326347	-0.0645827	-0.494511	-0.451454	-0.439987
AC020917.4	-0.336058	0.144956	0	0.653666	0.654339	0.741958	-0.324227	0.474787	-0.550126	-0.391904	0.0279565	0.357915
AC020928.1	0	0.0983349	-0.236846	-0.536621	-0.539345	-0.136045	0.36162	-0.208708	-0.250877	-0.131417	-0.408297	-0.724971
AC021054.1	0.187913	-0.161298	0	0.484631	0.00356617	0.287609	0.203079	0.093802	0.251027	0.571957	0.266137	0.254771
AC021078.1	0.344507	0	-0.129279	0.387974	0.556543	0.57249	-0.347373	-0.306528	-0.155944	-0.0378354	-0.175561	-0.00288835
AC021087.1	0.093998	-0.103251	0	-0.346784	-0.257408	-0.0563272	-0.0595601	0.0191505	-0.11471	-0.410376	-0.302097	-0.618784
AC021087.3	-0.137487	0.233051	0	0.0520616	0.575327	0.536337	-0.249645	0.15996	0.335491	-0.081696	-0.0346892	0.0709446
AC021092.1	0.195922	-0.0923963	0	0.408747	0.170931	-0.0844799	-0.435996	-0.208815	-0.208986	0.226228	0.0732356	0.208408
AC021188.1	0.0232776	-0.31931	0	0.109814	0.429244	0.471368	-0.348787	-0.290836	0.0212458	0.145881	-0.55804	0.165873
AC021242.3	0	0.0256116	-0.126059	0.22502	-0.374865	-0.321997	-0.128712	0.218746	-0.0513367	0.147025	-0.190921	0.253895
AC021321.1	0.219644	-0.0512226	0	-0.18757	0.55941	0.0157967	-0.0337083	0.059916	0.443254	0.210412	-0.325429	0.56462
AC021504.1	0	-0.120113	0.738398	-0.120113	-0.120113	-0.0207954	1.36901	1.43378	-0.120113	-0.120113	-0.120113	-0.120113
AC022007.1	0	-0.180884	0.162037	0.013369	-0.0799527	0.0574372	0.0824455	0.0225279	-0.0939793	0.0757706	0.328635	-0.145338
AC022028.2	0	0.60439	-0.121031	-0.121031	-0.121031	-0.0209675	-0.121031	-0.121031	-0.121031	-0.121031	-0.121031	-0.121031
AC022034.1	2.57789	0	0	0	0	0.101332	0	0.972987	0	0.791013	0	0
AC022075.1	-0.764426	0	1.42103	0.941353	1.78059	0.829262	0.726316	0.99189	0.371531	0.0836484	0.600556	0.805785
AC022098.1	-0.295318	0.325361	0	-0.507155	-0.482775	-0.0513768	-0.583958	-1.11587	-0.379066	-0.196874	-0.947154	-0.965062
AC022107.1	0.103028	-0.163461	0	0.13958	0.304615	0.0847766	0.192649	0.0970514	0.0957563	0.0777864	0.317606	0.133314
AC022144.1	0.166194	0	-0.0236749	0.0988165	-0.187467	0.278176	0.093769	-0.305683	0.225085	-0.295123	-0.33871	-0.452877
AC022148.1	0.0404101	-0.0828831	0	0.225268	-0.181439	0.0724568	0.255877	-0.257057	0.0584215	0.443612	0.153614	0.434877
AC022149.1	0.248364	0	-0.0834868	-0.18226	-0.108677	-0.0486608	-0.0537573	0.0521949	0.152589	-0.37075	-0.0181473	-0.281315
AC022150.4	0.186599	-0.0551022	0	-0.0401629	-0.0891567	0.0706823	-0.204132	0.0357699	0.0764723	-0.284474	-0.15897	-0.0914925
AC022167.2	-0.0425824	0	0.696756	0.624968	0.61947	0.582417	0.106113	0.228599	-0.232379	0.479148	0.253177	-0.224178
AC022210.1	0.147282	0	-0.137506	-0.0209555	-0.0522338	-0.0458538	0.269589	-0.162505	0.0166399	0.226024	0.00832112	-0.0714111
AC022211.2	-0.0209361	0	0.30127	0.202523	0.153843	0.288503	0.0651754	-0.0525307	0.257183	0.0114555	0.177707	0.20253
AC022211.4	-0.0213264	0	0.0762516	-0.643387	-0.45552	0.347834	-0.570695	-1.09808	-0.323389	-0.55914	-0.2397	-0.860316
AC022364.1	-0.256836	0	0.0491756	0.0569996	0.263078	0.166084	0.30447	-0.15311	-0.102147	0.20808	0.0495952	0.438465
AC022400.4	0.390351	-0.00708347	0	1.07989	0.892411	0.683458	-0.28131	-0.20352	0.224041	0.587972	0.298967	-0.48073
AC022400.5	0	0.20964	-0.0549946	0.609518	1.04308	0.785874	0.195348	0.472342	-0.180974	0.214424	-0.209362	0.524651
AC022400.6	0	-0.108751	0.153953	0.286744	0.304901	0.261339	0.125556	-0.208173	-0.076925	-0.23391	-0.21137	-0.0906165
AC022413.1	-0.224129	0	0.0269264	-0.36462	0.00263044	-0.0431767	-0.237021	-0.0540701	-0.23165	0.0961739	-0.304876	0.12941
AC022415.1	-0.182452	0.261713	0	-0.0816824	-0.0356484	0.548633	-0.38671	0.151659	-0.534676	-0.196887	0.00773524	0.0513495
AC022509.3	-0.738462	0.802006	0	-0.858476	1.58132	-0.759239	-0.858476	-0.858476	0.511328	-0.0692581	1.45193	1.11438
AC022613.1	-0.0872566	0.0305447	0	0.0251962	-0.0892155	-0.110707	-0.0732953	0.113466	0.0490937	-0.0613036	-0.150867	-0.167393
AC022613.2	0.147862	0	-0.234227	0.213483	0.0665109	0.427198	0.413832	0.372694	0.352549	0.655312	0.458992	0.0256823
AC022730.4	0	0.0249469	-0.287321	0.0649263	0.0528739	0.00277489	-0.175974	-0.0496095	-0.0823188	-0.0192054	-0.21271	-0.104585
AC022784.1	0	0.0219906	-0.061953	0.122332	0.0155516	-0.0718719	0.034049	-0.0608617	0.0524606	0.175558	0.177976	0.0798905
AC022916.1	0	0.0432831	-0.384345	-1.08578	-0.570929	-0.538901	-0.243795	0.190989	-0.712594	0.0173394	0.519547	-0.673005
AC023043.4	0	0.862135	-2.21426	0.12679	-0.221517	1.06302	0.274659	1.06052	0.577031	0.722833	0.914958	0.482404
AC023157.1	0.121535	0	0	0.80938	0	0.100473	0	0	0	1.74253	0	0
AC023157.3	0.184655	-0.0693069	0	0.144842	-0.370154	0.0959692	-0.108598	-0.107996	-0.585147	0.0575412	-0.0171632	-0.114905
AC023245.2	0.422073	-1.10255	0	-1.01883	1.71979	1.20058	-1.82773	0.72256	-0.0563386	-0.48502	1.74493	1.46451
AC023301.1	0	0.605094	-0.118935	-0.118935	-0.118935	-0.0205748	-0.118935	-0.118935	-0.118935	-0.118935	-0.118935	-0.118935
AC023347.1	0.118472	0	0	0	0	1.17541	0	0.972657	0	0	0	0
AC023355.1	-0.358785	0.0317177	0	0.185258	0.14241	0.0940431	-0.321826	-0.525204	-0.0307911	-0.267725	-0.851055	-1.0211
AC023509.3	0.0747822	-0.00854073	0	-0.228514	-0.908485	-0.0385058	0.746177	0.586499	0.1638	-0.432608	0.495676	-0.991251
AC023509.4	0.105119	0	-0.0296061	-0.0716792	0.100515	0.00554869	-0.0101736	0.00332386	0.0956663	-0.29264	-0.175673	0.0321361
AC023794.1	0.51588	-1.00879	0	-1.06785	-1.86117	-1.90945	-3.79675	-0.356763	-1.96122	-0.833521	-1.55463	-1.57197
AC023824.1	0	0.604496	-0.12301	0.68755	2.058	-0.0213395	2.57606	-0.12301	0.691868	-0.12301	0.867839	-0.12301
AC023824.3	-0.0403979	0	0.232269	0.185918	0.135567	0.0665832	0.214772	0.0713332	-0.155611	0.166144	0.241593	0.346427
AC023824.5	0.123334	0	0	0	0	0.101933	0	0	0	0	0	0
AC023824.6	0.477396	0	-0.729227	0.0825754	-0.729227	-0.626748	0.188425	0.244007	-0.729227	0.617369	0.261687	1.82751
AC023908.3	0.0636645	-0.22465	0	0.147543	0.0782525	0.291981	-0.478575	-0.391444	-0.287643	-0.393453	-0.840907	-0.255989
AC024075.1	0.179527	0	-0.999647	0.352913	0.21874	0.605631	-0.235988	-0.181749	-0.143321	-0.197869	0.257837	0.257743
AC024075.2	0	-0.113529	0.141507	0.249263	0.2918	0.29274	-0.1471	-0.0407684	-0.155231	-0.284735	0.145973	-0.146631
AC024243.1	0.498131	-0.54927	0	0.169487	-0.0971841	0.477926	0.489473	0.132456	0.420205	-0.099469	0.42443	-0.0309482
AC024257.3	-2.50563	0.902398	0	-1.25869	-0.760116	0.924136	-0.405636	-0.334337	-1.25359	-0.88174	-1.04784	0.156173
AC024293.1	0	-0.069856	0.150606	0.0999323	-0.217799	-0.0254647	0.167648	-0.074789	0.0870133	0.0576525	-0.0173641	0.191248
AC024681.1	0	0.190304	-1.39293	-0.887067	-1.36419	-0.467268	0.227034	0.883728	-2.25051	-1.46263	-2.25051	-2.25051
AC024909.1	0	-0.0273976	0.149405	-0.490426	-0.175498	-0.371999	-0.0366913	-0.0519594	-0.0681912	-0.50643	-0.607888	-0.461263
AC024940.2	0.289353	-0.252016	0	0.283542	0.253866	0.243179	0.390769	-0.314675	0.0978784	0.611902	-0.212339	0.328901
AC025031.4	-0.41903	0.148378	0	0.585089	0.427388	0.251831	-0.192715	-0.0489033	-0.121969	0.199505	0.00741375	-0.107938
AC025048.2	-0.0380717	0.0259467	0	0.113497	0.180842	0.225883	-0.0112762	-0.216341	-0.0278965	-0.00503148	-0.147165	0.0086733
AC025048.4	-2.11245	0	0.329353	-1.02248	0.0804179	-0.123672	0.342723	-0.271366	-0.0236822	0.163926	-0.777624	0.3562
AC025159.1	-0.0057368	0	0.287266	0.298881	0.373034	0.101588	0.165801	0.110513	0.257716	0.308891	0.216776	0.426481
AC025171.1	0	-0.0116515	0.0426129	-0.0249509	-0.0578646	-0.0158129	0.167836	0.058723	0.109402	0.0974549	0.094849	0.160987
AC025171.2	0.383812	0	-0.112886	0.405365	0.472679	0.426492	0.303342	0.175397	0.247894	0.461866	0.442842	0.446323
AC025171.5	-0.847551	0	0.133315	-0.308064	-0.405173	0.0180504	-0.364429	-0.286466	-0.607603	-0.153573	-0.420223	0.0971375
AC025181.2	0	-0.104462	0.0163526	0.147814	0.0529408	0.192322	-0.020014	0.110755	0.0919821	0.186305	0.0160103	0.158162
AC025569.1	0	0.955252	-0.107548	-2.25054	0.769658	-0.0419779	-0.761942	-0.283569	-2.25054	-0.909654	0.05985	-2.25054
AC025588.1	0	0.442717	-0.690696	0.618608	0.691453	0.143165	0.153844	-0.0509893	0.341066	0.455573	0.314599	-0.0206112
AC025678.3	0	-0.64178	0.281862	0.219299	0.211938	0.194627	-0.28556	-0.732219	-0.132786	-0.770793	-0.27613	-0.395004
AC025682.1	0	-0.0138238	0.138608	-0.26263	0.193849	-0.345825	-0.0194412	-0.338671	0.265603	-0.236387	0.409166	-0.0426074
AC025884.1	0	-0.134389	0.00323905	-0.107089	-0.327427	0.00688581	0.0251526	-0.000987427	0.0131733	0.0327236	0.2972	0.431292
AC025884.2	0.0307904	0	-0.806783	-0.848078	-0.201896	-0.353843	-0.529892	-0.742025	-0.152635	-0.132944	-0.750129	-0.139929
AC026271.1	-0.244888	0	0.000412115	-0.173027	-0.0729932	0.24098	0.188887	0.280023	0.000261742	0.100314	0.208243	0.0636243
AC026304.1	0	0.383841	-0.259757	0.263751	0.109184	0.472616	-0.0499416	0.028658	-0.0794966	0.342341	-0.291728	0.124492
AC026356.1	-0.703534	0	0.43619	-1.16201	-0.522155	-0.0801058	-0.137858	-0.58024	-0.470367	-0.455863	-0.435464	-1.09703
AC026401.3	-0.00699265	0	0.142142	0.490119	0.0483126	0.0858028	0.182368	0.257877	0.257058	0.014192	0.190009	-0.0102881
AC026403.1	-0.0900389	0	0.147462	0.276157	0.268766	0.135804	0.278199	0.204964	0.380105	0.158646	0.316144	-0.0197627
AC026410.3	-0.449477	0.000531717	0	-0.298328	-1.41738	-0.830413	-0.208084	0.260886	0.362511	-0.454569	-0.311723	-0.405701
AC026412.1	0	-0.0406616	0.0177968	-0.101937	-0.0705144	0.0505131	0.104771	0.101362	0.165577	0.072646	0.159974	0.171146
AC026471.1	0	0.0313053	-0.0398265	0.0200538	-0.0259402	0.183363	0.211587	-0.0439338	0.304387	0.059429	0.299954	0.110686
AC026471.3	-0.625506	0	0.194961	0.180987	-0.57135	0.00793294	-0.48012	-0.800646	-0.530018	-1.42763	-0.281521	0.0316399
AC026471.6	0	-0.0328271	0.264494	0.0567505	-0.0464359	-0.561462	-0.433906	-0.116784	-0.0861998	-0.347573	-0.834102	-0.702949
AC026691.1	-0.439321	0	0.135598	-0.089781	-0.187713	-0.967092	-0.751612	0.0600091	-0.494542	-0.355893	-0.11135	-0.45848
AC026740.1	0	0.0357067	-0.377572	-0.527866	-0.473206	0.0437251	-0.75092	-0.426463	-0.0894098	-0.211564	-0.414249	-0.188538
AC026785.3	0.123524	0	0	0.811121	0	1.17228	0	0.97313	0	0	0.990878	1.5597
AC026801.2	-0.494507	0	0.0328465	-0.182963	-0.0710517	-0.473069	-0.278022	0.00940074	-0.779464	0.268438	-0.420564	-0.438543
AC026877.1	-0.131265	0.00244074	0	-0.322741	-0.482864	-0.10366	-0.0210566	-0.319703	-0.00756068	-0.31022	-0.395783	-0.231767
AC026979.2	-0.132326	0.436816	0	0.512332	0.60873	0.840917	0.666627	0.368743	0.120435	0.713381	0.575386	0.417774
AC027031.2	0	0.257828	-1.4367	-1.4978	-0.245491	-0.239329	-0.37557	-0.493804	-0.513336	-2.47434	-0.108379	-0.487666
AC027097.1	0.362018	-0.000522701	0	0.0776148	-0.012813	0.236707	-0.0367885	-0.0978886	0.0191714	0.170718	0.0769359	-0.0912565
AC027097.2	0.128118	-0.403481	0	-0.292766	-0.193507	-0.0137646	0.0822341	0.0618737	0.196833	-0.349406	-0.165986	-0.381277
AC027237.3	0.255234	-0.0296105	0	0.0135781	0.20717	0.0642333	0.0520052	0.0376128	-0.357967	0.14268	-0.341995	0.167034
AC027290.2	0.0252216	0	-0.100453	0.600744	0.506677	0.00221377	-0.541324	-0.629619	-0.425308	-0.314402	-0.21971	-0.330903
AC027307.2	0.0293496	-0.00286973	0	-0.136177	0.0641461	-0.0470806	-0.00518893	0.0262423	-0.0188123	0.0492751	0.0341462	0.0789696
AC027307.3	0.0629059	0	-0.605011	-0.0254583	-0.372137	0.121126	0.390969	-0.48729	-0.712063	-0.442149	-0.795218	-0.108832
AC027559.1	-0.307802	0.00831994	0	-0.279494	0.0408085	-0.175588	-0.0832822	-0.352235	-0.418048	-0.0915343	-0.201874	0.0125587
AC027644.3	-0.0899115	0	0.0710727	0.0673868	-0.0077584	-0.104925	-0.0657714	0.166774	-0.218184	0.0777182	0.147878	0.0776404
AC027682.6	0.174712	-0.256504	0	-0.36038	-0.0879184	-0.573617	-0.0949343	0.0483647	0.319597	0.132804	0.291171	0.0152433
AC027796.4	0.0871838	-0.01792	0	0.0549772	0.436528	0.372798	-0.0164156	0.304808	0.209805	-0.0444875	-0.47778	-0.326005
AC034231.1	0	-0.28534	0.00685234	-0.29413	-0.0471816	-0.394703	-0.359978	-0.207469	-0.234911	-0.674191	-0.387187	-0.22489
AC034236.2	0	-0.151099	0.127906	0.0420853	-0.00691043	-0.0876023	-0.227094	-0.147931	-0.0697845	-0.0829861	0.131014	-0.224295
AC036111.1	0.119893	0	0	0.80848	0	0.099139	0	0	0	0	0.990744	0.977518
AC036214.1	-0.430421	0	0.100749	0.209866	-0.180651	-0.133797	-0.332608	-0.255272	-0.346591	-0.994318	-0.301321	-0.471109
AC036214.2	-0.293434	0	0.468558	0.578957	0.310327	0.333062	0.144284	0.556748	0.402656	0.063659	0.15091	0.015141
AC037459.2	0	0.143747	-0.274997	-0.177763	-0.234044	-0.33805	-0.529567	-0.435228	-0.259448	-0.364033	-0.487463	-0.746738
AC040160.1	-0.289184	0	0.727286	0.549138	1.04754	0.460735	-0.495536	-0.0467666	-0.918214	0.0944798	-0.159918	-0.177753
AC040162.1	-0.0232392	0	0.0174988	-0.0546052	0.0851318	0.275899	0.253965	-0.379753	-0.103674	-0.00352098	0.229872	0.685557
AC040162.3	0	0.259936	-0.261847	0.280837	0.345365	0.480909	-0.333961	-0.11952	0.109837	-0.0224024	-0.0402835	0.231017
AC040169.1	0.568856	-0.0392724	0	0.641978	0.263098	-0.427142	0.335703	-0.102052	0.555267	-0.0284989	-0.12232	0.09162
AC040970.1	0.291948	-0.247904	0	-0.0352091	-0.104216	0.342092	0.056753	0.0704485	0.288135	0.420048	0.198382	0.229057
AC040977.1	-0.261896	0.11447	0	0.0655372	0.0405236	-0.308002	-0.352695	-0.576908	0.123357	-0.884298	-0.173851	-0.477282
AC044860.1	-0.332305	0	0.160146	0.0164767	-0.512364	-0.185092	-0.0715922	-0.45283	0.0592563	0.162223	-0.489758	0.394817
AC046134.2	-0.0272872	0	0.434529	-0.101089	-0.080262	0.0871384	0.222647	0.358658	0.165591	0.368671	0.173881	0.218688
AC046143.1	0	-0.268576	0.054785	-0.729082	-0.841197	-0.879876	-0.480404	-0.062796	0.166534	-0.318406	-0.379468	0.396042
AC046185.3	-0.0463631	0.0813689	0	-0.272607	-0.0135863	0.392615	0.40403	0.325185	0.518769	0.0631355	0.475592	0.295583
AC046195.1	0	-0.122133	0.73729	-0.122133	-0.122133	-0.0211746	0.794606	-0.122133	0.692004	-0.122133	-0.122133	0.855545
AC048341.1	0	0.162549	-0.365331	0.024277	0.230785	0.330006	-0.366436	0.198132	-0.139269	-0.241734	-0.436235	0.165225
AC048341.2	-0.32787	0	0.510023	0.529099	-0.480699	0.198221	0.0455162	-0.180745	0.090785	0.226086	-0.184622	0.493213
AC048344.4	-0.380975	0	0.16133	0.314294	0.396685	0.169785	-0.0447201	-0.195792	-0.4717	0.194012	-0.0749324	-0.403347
AC055811.4	0	0.145783	-0.157121	0.759726	1.29323	0.555811	-0.371386	-0.0810471	-0.286161	0.212548	0.291697	-0.0744415
AC060766.1	-0.148707	0.523814	0	0.524844	0.0010776	-0.256548	0.515579	0.376883	0.396486	0.244312	-0.0245607	-0.650107
AC060766.7	0.00638983	-0.1558	0	0.0798613	-0.42817	-0.572095	-0.387414	-0.0556435	-0.0260361	-0.314951	0.224247	0.282036
AC060780.1	0	0.274227	-0.140152	0.283226	0.473345	0.278979	0.122708	-0.309846	-0.221187	-0.535503	-0.473594	-0.524056
AC061992.2	-0.0856836	0	0.323432	0.029967	-0.121025	0.0805583	0.0829134	0.307653	0.258204	0.708606	0.378001	0.569396
AC062015.1	0	-0.412549	0.596888	0.58701	-0.711412	0.197139	0.242228	0.0395429	-0.286757	0.0640667	0.648547	-0.590861
AC064807.1	0.348108	0	-0.281865	-0.282134	-0.216389	-0.367946	-0.199506	-0.411546	-0.229458	0.00501052	-0.346811	-0.288664
AC064836.3	-0.199963	0	0.0215168	-0.0455891	-0.29146	-0.310839	0.141904	0.160937	0.10179	0.0569796	0.384096	0.222432
AC064862.3	0.117849	0	0	0	0	0.0974772	0	0	0	0	0	0
AC064862.4	0.113712	0	0	0	0	0.0941117	0	0	0	0	0	0
AC067750.1	-0.208423	0.201631	0	0.175642	0.16753	0.054554	-0.225459	0.0297776	0.0193937	-0.16544	-0.46282	-0.49103
AC067852.2	0	-0.101906	0.0106993	-0.124765	-0.114926	-0.10179	-0.0199018	-0.0144233	0.0698238	-0.0476389	0.0187504	0.00576045
AC067930.3	0.825118	-0.55109	0	0.61482	0.77538	0.779122	0.494594	-0.204684	0.223814	1.18701	0.869926	1.38613
AC068057.1	0.489465	0	-0.722263	0.0846616	-0.722263	-0.630919	0.193252	-0.722263	-0.722263	0.0651631	-0.722263	-0.722263
AC068338.2	0	-0.00872794	0.307612	0.115904	0.139427	0.138683	-0.212331	0.298989	0.0844952	0.295566	0.493791	0.87328
AC068473.5	0.0275374	-0.0397854	0	-0.139885	-0.240445	-0.0420136	-0.117595	-0.288396	-0.0371584	-0.141163	-0.0944678	-0.039018
AC068620.1	-1.47068	0.0578576	0	-0.486958	-0.411907	-0.204551	-0.1759	-0.311523	-0.290328	-0.0457222	0.0990484	0.00538117
AC068888.1	0	0.0681047	-0.0051969	0.0578057	-0.139788	-0.180938	0.225737	0.319715	0.328986	0.280066	0.0672653	0.138118
AC069061.2	0	0.606913	-0.115943	-0.115943	-0.115943	1.05997	-0.115943	-0.115943	-0.115943	1.22483	-0.115943	-0.115943
AC069120.1	0.118135	0	0	0.807811	0	0.0977099	0	0	0	0	0	0
AC069185.1	-0.658799	0	0.0240992	-1.36573	-0.502399	-0.786896	0.537724	0.384092	-0.408163	-2.57355	-1.02748	-0.673403
AC069277.1	-1.68621	1.00788	0	0.474263	-0.0755221	0.420527	1.28344	1.45469	0.931217	0.200187	1.28668	0.709432
AC069281.2	-0.0476374	0.0610714	0	0.125549	0.0409396	0.370943	0.168216	-0.131858	-0.215194	-0.0488542	-0.380853	0.27891
AC069503.1	0	-0.213847	0.465599	0.720866	0.285174	0.405481	0.46766	0.576198	0.250755	0.646722	0.950517	0.674997
AC069544.1	-0.270021	0	0.339141	0.598752	0.34559	0.034409	-0.0108169	-0.181275	-0.15856	0.0191384	-0.329809	-0.476289
AC073046.1	-0.0145531	0	0.0419535	0.114876	0.00423609	-0.0611972	-0.0747235	0.328814	0.0189223	0.182046	0.450567	0.263545
AC073073.2	-0.181427	0.215033	0	-0.380903	0.0407487	0.263617	-0.803433	-0.147958	-0.161622	-0.802257	-0.353774	-0.260939
AC073115.1	0	-0.120606	2.02297	-0.120606	-0.120606	-0.0208879	-0.120606	-0.120606	-0.120606	-0.120606	-0.120606	-0.120606
AC073115.2	0.120835	0	0	0.808957	0	0.0999045	0	0.972806	0	0.789679	0	0
AC073130.1	-2.32099	0	0.18112	0.114259	0.578778	0.0951481	1.25299	1.22291	0.628216	-1.09878	1.13158	-0.881731
AC073130.3	0.358126	0	-1.213	-0.552156	1.03644	0.312728	-0.725506	-0.192163	0.213922	0.550341	0.179575	-0.323169
AC073195.1	0	-0.688785	0.00241655	-0.514943	-0.0204704	-0.246353	-0.0458659	-0.110203	-0.155525	-0.00357112	-0.396549	-0.441753
AC073365.1	-0.0625279	0	0.105396	-0.292039	-0.254796	-0.0456804	0.149552	0.0474941	0.153513	-0.752239	-0.510357	-0.805672
AC073389.1	-0.220219	0.357164	0	0.582184	0.0096127	-0.170096	-0.614326	0.0976019	-0.0353112	-0.162779	0.122339	-0.687037
AC073389.3	1.04283	-0.589178	0	1.24495	1.73318	1.41436	0.397632	1.60979	0.632489	-0.0941544	1.17466	1.74174
AC073464.1	1.72047	-0.133623	0	-0.0498703	-0.858681	1.34927	-0.858681	0.114104	0.511429	-0.0691616	-0.858681	0.118877
AC073508.3	0	-0.120408	0.00639232	-0.297068	-0.235567	-0.0306059	0.383766	0.111875	0.0711256	0.276392	0.0620815	0.414094
AC073529.1	-0.00198857	0.217532	0	0.18509	0.298617	0.197813	0.387481	0.15514	0.0208919	0.0964308	0.140894	0.1226
AC073548.1	0.755931	-0.358795	0	0.14301	0.847756	0.504906	-0.596246	-0.361944	0.393665	0.221701	-0.0681454	0.0595989
AC073585.1	0.143592	-0.155313	0	0.0411241	-0.185866	-0.0997917	-0.00635552	-0.116357	0.0475242	-0.189941	0.0155228	-0.129434
AC073611.1	-0.206792	0.120038	0	-0.798601	0.145544	-0.0878005	-0.645682	-0.0756289	-0.0656862	-0.273298	-0.372807	-0.473365
AC073857.1	0	-0.0326774	0.0432846	-0.584615	-0.140721	-0.112192	-0.53192	-0.0116755	-0.282832	-0.457736	-0.487862	-0.411479
AC073861.1	0.1131	-0.248824	0	0.147741	0.35707	-0.232504	0.103791	0.252401	-0.170861	0.00333607	0.222094	-0.0578232
AC073869.1	0.0574961	0	-0.154159	0.199855	0.302878	0.314178	-0.224553	-0.369923	-0.114477	-0.198506	-0.133204	-0.172211
AC073896.2	-0.0214807	0	0.247382	0.590082	-0.222576	0.237455	0.251116	-0.566955	-0.191305	0.358449	0.0258829	-0.248543
AC073896.4	0.114924	0	-0.139855	0.244487	0.319418	0.507913	0.0800549	-0.130101	0.0459203	0.317468	0.23704	0.407047
AC074117.1	0	0.106867	-0.191737	-0.134219	-0.11116	-0.00743718	-0.125558	-0.226066	-0.104722	-0.184516	-0.00448623	0.0411916
AC074135.1	0	0.024915	-0.197711	0.392298	-0.931524	0.442935	1.24836	0.956669	0.793295	-0.0735047	0.643979	0.626196
AC074138.1	0	0.0429936	-0.507825	1.1066	0.937562	0.683761	-0.829201	-1.38909	-0.424632	0.13773	-1.01131	0.147646
AC074212.1	-0.128044	0	0.0249656	0.0650998	0.455044	0.391219	-0.0472286	-0.017817	-0.0265937	0.0635388	0.0730453	0.0866535
AC078846.1	-0.38171	0	0.0754926	0.315	0.24836	0.0840608	0.00521456	-0.393143	-0.327481	0.0710623	-0.260107	-0.123466
AC078881.1	-0.282994	0	0.202859	-0.178217	-0.0871738	-0.306616	0.436339	0.00299473	0.177676	0.0662247	-0.158321	-0.341087
AC078925.4	0	-0.123769	0.736888	-0.123769	-0.123769	-0.0214824	-0.123769	-0.123769	-0.123769	-0.123769	-0.123769	-0.123769
AC078993.1	0.115952	0	0	0	0	0.0959345	0	1.55372	0	1.34077	0	0
AC079062.1	0	0.014555	-0.0492378	-0.0200903	0.0213717	0.00904252	0.216446	-0.0092461	0.143155	-0.0370347	-0.153866	-0.0493666
AC079610.1	-0.436732	0	0.161014	-0.0932296	-0.0208025	0.366817	-0.0206231	0.285714	-0.296015	-0.330273	-0.959636	0.220115
AC079807.1	0	-0.240201	0.159759	0.237316	-0.07728	0.0639444	0.323658	0.288779	0.155635	0.291971	0.178253	0.111939
AC079921.2	0	-0.251395	0.16651	0.0941787	-0.118577	0.272956	-0.267171	0.124642	-0.275595	-0.449821	-0.256527	-0.274746
AC079922.2	0.176565	-0.197153	0	0.305813	0.0974569	0.571554	0.258516	-0.00668534	0.301065	0.474116	0.496667	0.653452
AC079944.2	0.368217	-0.00774188	0	0.593534	0.705287	0.211294	0.648735	0.429707	-0.222102	-0.256179	0.231805	0.516381
AC079949.2	-0.0630394	0.101	0	-0.526741	0.386163	0.168537	0.169195	0.506283	-0.191021	-0.399147	0.600372	-0.330225
AC080038.1	-0.347458	0	0.0827922	-0.453749	0.096971	-0.32127	-0.695974	-0.0482505	-0.275567	-0.463955	-0.0561509	-0.451236
AC080080.1	-0.0914814	0.223352	0	0.0920988	0.0231127	0.204767	-0.205918	-0.459953	0.45409	-0.305225	0.219218	0.315261
AC080100.1	-0.75924	0	0.432727	-1.16124	1.2011	0.238309	0.507772	0.994637	0.372737	0.748922	-0.979067	0.586544
AC080112.1	0	0.0303	-0.0318358	0.0361346	0.00455204	0.0760375	0.1852	0.049471	0.214958	0.217328	0.249654	0.362579
AC083798.2	-0.263086	0.175108	0	0.353219	-0.139758	-0.152765	-0.232828	-0.102106	-0.199145	-0.265161	-1.3167	-0.482503
AC083799.1	0.00868651	-0.0664684	0	0.153875	-0.0206453	0.288916	0.191685	0.171562	0.116044	0.29564	0.218922	-0.120909
AC083805.3	0.11737	-0.3359	0	-0.821076	-0.566345	-0.0491659	-2.58681	0.368643	-0.42042	-0.454553	0.13801	-0.374643
AC083843.3	-0.088517	0.0406468	0	0.159559	0.42933	0.329004	-0.46107	-0.0672265	-0.236683	-0.541983	-0.650951	-0.502987
AC083880.1	-0.292059	0.15064	0	0.249845	0.471267	-0.00564498	-0.0668133	0.280607	0.0831353	0.387354	0.347972	0.398216
AC083899.1	-0.341421	0	0.168577	0.216698	-0.254692	0.241316	0.171243	-0.0187353	0.0330322	-0.0746562	-0.0568393	-0.358894
AC084018.2	-0.370419	0	0.0917072	0.708603	0.807575	0.408815	0.194519	0.272878	0.52989	0.902872	0.585093	1.07462
AC084125.2	0	0.116106	-0.39339	0.0928002	0.20463	0.244566	0.082191	-0.161492	0.647806	0.0125749	0.000435645	0.56719
AC084757.3	-0.25048	0.259086	0	-0.43429	0.058192	-0.0531938	0.0814049	-0.180133	0.22402	0.380403	0.444399	0.815114
AC084816.1	0.119225	0	-0.194509	-0.0368926	-0.116132	-0.0814413	-0.392768	-0.15766	-0.0491242	-0.569347	-0.138689	-0.474444
AC084824.1	-0.0389498	0	0.233159	0.28349	0.764407	0.608346	0.296556	-0.325124	0.255906	-0.0415784	0.362531	-0.318551
AC084876.2	-0.491636	0	0.439139	0.160964	0.157638	-0.455032	0.218392	0.0609555	0.256915	0.0762906	0.574284	0.135666
AC084880.1	-0.404409	0	0.0436156	-0.873193	-0.836064	-0.376155	-0.343891	-0.381227	-0.104096	-0.225679	-0.619671	-0.315828
AC087235.2	0	-0.205817	0.164684	0.0597683	0.607548	-0.495379	-0.0889371	-0.261742	-0.255931	-0.853936	-0.141088	-0.230578
AC087269.1	0	0.0837844	-0.157361	-0.306213	-0.702421	-1.76289	0.318877	0.233176	0.19324	-0.230864	-0.486785	0.343461
AC087477.2	-0.0163558	0.0358744	0	0.11532	0.298383	0.266934	-0.0371839	0.0829457	-0.0377789	-0.0129353	-0.0978205	0.256132
AC087500.1	-0.376754	0.191459	0	0.268017	-0.104481	0.086102	0.227667	0.205894	0.00894912	-0.0403118	0.0736896	-0.237671
AC087501.4	0	0.237692	-0.259295	0.375896	0.0482249	0.205654	-0.382988	-0.513643	-0.517779	-0.15035	0.211575	0.117439
AC087516.2	0	0.115263	-0.290378	0.239197	-0.0524709	0.0758134	-0.184113	-0.193842	-0.202758	-0.171698	-0.195391	-0.589376
AC087623.2	0.182128	-0.691482	0	0.0765384	0.0994691	0.153774	-0.026452	-0.261236	0.193203	0.446254	0.518529	0.488346
AC087645.2	0	-2.86831	0.215047	-0.678828	-0.158946	-1.38331	-0.532775	0.541423	0.238075	0.574742	-1.28147	0.699818
AC087741.1	0.429969	0	-0.437927	0.3475	0.517206	0.333919	-0.599073	-0.677758	-0.0537438	-0.355836	-0.358463	-0.395488
AC087741.3	-0.276574	0.171009	0	0.00627897	0.0408903	-0.0518861	0.18861	0.45954	0.053884	-0.00824186	0.410744	-0.189339
AC087752.3	0	-0.207548	0.217816	0.433102	0.300304	0.368998	0.719877	0.0982889	0.349864	0.687892	0.0436083	0.426777
AC089983.1	0.959061	-0.860263	0	-0.860263	-0.860263	-0.758316	-0.860263	-0.860263	-0.860263	-0.0684377	0.130605	-0.860263
AC090015.1	0	-0.0736856	0.00692613	0.182847	-0.380932	0.289582	-0.0260461	-0.576486	0.422444	-0.252063	-0.170685	-0.138195
AC090061.1	-0.284675	0.0267846	0	-0.0567806	-0.233234	0.0705875	0.120452	-0.0306767	0.0609131	-0.0697488	0.201177	-0.116
AC090109.1	0	0.60431	-0.1218	-0.1218	-0.1218	-0.021112	-0.1218	-0.1218	0.692099	-0.1218	-0.1218	-0.1218
AC090114.2	0	-0.00540185	0.0758808	0.0411333	0.0186486	0.0421259	-0.132296	0.0846729	0.022254	-0.10593	0.150959	-0.00074984
AC090152.1	0.0941294	0	-0.0165915	0.0443196	0.00990831	-0.0583909	0.00228132	0.0529859	-0.00566251	0.0587669	0.12023	0.101856
AC090181.2	0	0.0622564	-1.00209	0.186457	0.323269	0.176269	-0.2439	-0.201764	-0.189904	0.400709	0.559894	0.352203
AC090192.2	0	-0.122722	0.737067	-0.122722	-0.122722	1.05042	0.794237	0.850282	-0.122722	-0.122722	0.868113	-0.122722
AC090197.1	-1.30492	1.01891	0	-0.614326	-1.42179	-0.24602	-0.506088	-1.42179	-0.60994	-0.0808185	-1.42179	-0.444394
AC090204.1	0	-0.251618	0.163075	-0.361088	-0.502074	-0.482341	-0.282404	-0.0954328	-0.755436	-0.546141	-0.246917	-0.493473
AC090409.1	0.123315	0	0	0	0.888444	0.101918	0.917228	0	1.37253	0	0.990866	0
AC090498.1	0	-0.0277171	0.230606	0.15255	-0.204118	0.104357	0.0271052	0.18338	0.227781	0.213472	-0.2511	0.158447
AC090505.1	0	-0.118551	2.28378	-0.118551	0.76813	1.05683	-0.118551	-0.118551	-0.118551	0.67002	-0.118551	2.43779
AC090517.2	-0.405787	0.0323875	0	0.0466694	-0.360671	0.0818037	-0.140788	-0.445621	-1.19359	-0.769339	-0.389946	-0.439064
AC090587.2	-0.277552	0.185023	0	-0.475751	0.168926	-0.674487	-0.43765	-0.359138	0.0626328	0.228357	0.0805848	-0.259465
AC090589.3	0.249832	0	-0.224824	0.498555	0.682421	1.02306	-0.397979	-0.452148	-0.0558671	-0.0372165	-0.0835915	-0.10166
AC090825.1	-0.0254331	0	0.219217	0.135677	0.0393939	0.00132088	0.441609	0.413382	0.187118	0.48772	0.130003	0.316459
AC090970.2	-0.151358	0	0.0973363	-0.509224	-0.457152	-0.100067	0.295797	0.646516	-0.0954981	-0.370809	-0.441733	-0.10472
AC091057.1	0.101998	0	-0.0566046	0.075913	0.155225	0.179271	-0.0900904	-0.018081	0.0471741	-0.0829461	-0.099989	-0.0568517
AC091212.1	0.00939746	0	-0.0679983	-0.302352	-0.583936	-0.0620083	-0.128154	-0.183321	-0.479443	0.0128641	0.0964875	-0.130986
AC091271.1	-0.321512	0	0.0871162	-0.122945	0.15245	-0.580658	-0.0707706	0.102203	0.183499	-0.133451	-0.0668013	0.0905743
AC091729.3	0.00116081	-0.000379493	0	-0.234253	-0.163141	-0.185317	0.386121	0.215118	0.298324	0.193345	0.231462	0.0761104
AC091804.1	0.115671	0	0	0	0	0.0957061	0	0	0.811619	0	0	0
AC091806.1	-0.214228	0.547772	0	-0.613926	-1.42357	-0.249772	-1.42357	0.130499	-1.42357	-1.42357	0.150917	-0.445907
AC091982.3	0.040662	0	-0.261927	-0.211098	0.14146	0.0650568	0.152458	0.136524	0.403527	0.204637	0.576475	0.238307
AC092070.2	-0.0213159	0.106498	0	-0.100191	-0.138171	-0.00931448	-0.376175	-0.00302866	0.105927	-0.00520404	-0.235152	0.00352994
AC092115.1	-0.461571	0	0.0458332	-0.0746131	-0.0814281	0.308709	0.234496	-0.034744	0.0421337	0.245004	0.0982428	0.0448978
AC092115.3	0	0.0236697	-0.179033	-0.31599	-0.288574	-0.583548	0.734819	-0.376567	-0.309639	-0.11482	0.0682808	-0.0278886
AC092117.1	-0.806083	0	0.0567575	-0.407851	-0.547431	-0.186741	0.233774	-0.555575	0.250511	-0.336675	-0.256577	0.0581717
AC092119.2	0	0.024435	-0.348918	0.453721	0.142156	0.362452	-0.748079	-0.238227	-0.513826	-0.14631	-0.427742	-0.597787
AC092143.2	0	0.125965	-0.00864343	-0.424519	-0.108219	-0.566834	-0.176334	-0.1203	-0.0841906	-0.208148	-0.537694	-0.148742
AC092171.3	0.00739551	-0.283379	0	-0.0479301	0.190176	0.0895422	-0.527822	-0.0908752	-0.232544	0.144592	0.044839	-0.000243323
AC092171.4	-0.262666	0.312274	0	0.164092	0.220944	-0.0187823	-0.0884686	0.282543	-0.0654229	0.290559	-0.0595777	0.532354
AC092171.5	-0.342067	0	0.0464861	0.312845	0.418461	0.109022	0.0519592	0.624621	0.479308	0.306462	0.203843	0.445518
AC092198.1	0	0.0779465	-0.153389	0.271589	-0.0197415	0.654218	0.177733	0.53704	0.266514	0.483612	0.06287	0.565622
AC092279.1	0	0.00728393	-0.228973	0.453565	0.52803	0.364579	0.0819293	0.174085	-0.00720403	0.352639	0.224093	0.240034
AC092295.2	-0.00890029	0	0.171152	-0.134882	-0.00317848	-0.0496674	0.253637	-0.0832738	0.208725	0.226567	0.124688	0.106355
AC092368.3	0	0.18774	-0.017354	0.350717	0.463902	0.232328	0.0122056	0.143616	0.0161922	0.104293	0.0615385	-0.264784
AC092447.7	0	-0.120343	2.02315	-0.120343	1.33533	-0.0208384	1.36883	0.852426	-0.120343	-0.120343	1.45409	1.43902
AC092490.1	1.3657	0	-0.0821145	1.09757	0.434013	-0.446094	1.36081	1.05923	0.335705	-1.43567	-1.23591	-1.24901
AC092645.1	-0.0459786	0.686449	0	0.329525	0.151077	-0.176238	0.684637	0.29538	0.876569	-0.0423089	0.53834	0.403137
AC092687.3	0.0914253	-0.355767	0	-0.598339	-0.321644	-0.527289	-0.280348	-0.280698	-0.681184	-0.351815	-0.2695	-0.358142
AC092718.4	0.441832	-0.202942	0	-0.0138757	-0.0414052	0.304548	0.274549	0.258877	0.194131	0.33608	0.343523	0.232362
AC092720.2	-0.121312	0.394829	0	0.430191	0.5075	0.216558	0.0719564	0.285631	0.349091	0.450541	0.328713	0.177521
AC092747.4	-0.0342278	0.0300147	0	0.178898	0.177848	0.186161	-0.0357189	-0.19055	-0.285462	0.178565	0.239924	0.170735
AC092803.1	-0.0307819	0	0.479366	0.124904	-0.0474701	0.113076	0.126781	-0.0592349	0.131297	0.0650137	0.135621	-0.24523
AC092821.1	0.295996	0	-0.0520782	0.410566	0.712806	0.249399	-0.830116	0.0664696	-0.272153	-0.173691	0.0913098	0.156727
AC092835.1	0	0.223314	-0.0187293	-0.0237177	-0.0178834	-0.204822	0.240031	0.152605	0.0290503	0.0480119	-0.0334643	0.109309
AC092910.3	0	-0.402082	0.203093	0.179329	0.193623	0.227087	-0.176748	-0.302164	0.0133998	0.112266	0.0445821	-0.249269
AC092919.2	-0.0147073	0.174073	0	-0.0971794	-0.0421446	0.203383	-0.168452	-0.27893	-0.0422809	-0.0225738	-0.422502	-0.328209
AC092957.1	0.307871	-0.0462259	0	0.2008	0.176687	0.109947	0.42318	0.269576	0.0577129	-0.0301783	-0.0989775	-0.44768
AC092958.1	-0.0698908	0	0.0988439	0.22172	0.160637	0.140221	-0.411853	-0.28416	-0.36094	-0.471095	-0.357518	-0.493138
AC092969.1	0.325318	-0.0176578	0	0.0198209	0.175802	0.0524496	0.658409	0.476857	0.193552	0.3955	0.207751	0.344006
AC093010.3	1.0821	0	-0.197892	-0.804255	0.363807	-0.609916	-1.11385	0.418281	0.194891	-1.2844	-0.431432	-1.22564
AC093157.1	-0.263424	0.105667	0	0.140551	-0.158894	0.242472	-0.159341	-0.434219	-0.0448038	-0.71844	-0.709697	-0.552132
AC093227.1	0.0118472	0	-0.272347	-0.453843	-0.244599	-0.221749	-0.346932	-0.29727	-0.515019	-0.785452	-0.644913	-0.644005
AC093249.6	-0.410543	0	0.1436	0.0820698	0.227146	0.178979	0.214747	-0.150773	-0.0351156	0.157561	-0.0116175	-0.0575837
AC093297.2	-0.148542	0.026026	0	0.162511	0.240904	0.218947	-0.291834	-0.0565012	-0.317919	-0.144807	0.0505384	-0.138872
AC093323.1	-0.283062	0.0147224	0	-0.219278	-0.0207558	-0.159672	0.0264629	-0.177462	0.0293916	-0.168806	-0.100084	0.0160221
AC093515.1	1.21175	0	0	0	0.886378	0.0965377	0	0	0	0	0.990694	0
AC093525.8	0.0276559	0	-0.155677	0.344364	0.266348	0.486652	-0.0364748	-0.0533843	-0.446838	-0.596766	-0.089189	-0.236619
AC093616.1	0	-0.326523	0.0713241	-0.439609	-0.380228	-0.103066	0.0343865	-0.845916	-0.241369	-0.688871	0.052727	-0.921846
AC093627.5	0	-0.146333	0.277256	0.162341	-0.345908	-0.620114	0.330952	0.658531	0.197266	-0.339608	-0.0942447	-0.626966
AC093673.1	-0.101289	0	0.0130206	-0.293884	-0.362474	-0.258967	-0.229851	-0.338823	-0.115751	-0.461489	-0.267606	-0.429312
AC093724.1	0	-0.358238	0.454502	-0.883929	0.108551	-0.410773	-1.22244	-1.88528	0.390255	-1.38525	-1.86471	1.17428
AC093752.1	-0.00310007	0	0.00647963	0.202166	0.148569	0.144577	-0.0363003	-0.0320884	-0.0100906	0.00317222	-0.108121	0.0645526
AC093791.1	0.215419	0	-0.37468	-0.329711	-0.754389	-0.408258	-0.0818961	-0.155774	-0.337474	-0.429605	-0.531752	-0.549785
AC093866.1	0.547818	0	-1.2712	0.497414	2.66221	0.50839	1.20743	-0.298067	1.48185	0.786031	2.03859	1.69971
AC093890.1	0.236424	-0.0560321	0	0.249745	-0.373725	0.190579	-0.43285	-0.163586	0.740137	0.435226	-0.554204	0.0127012
AC096536.2	0	-0.450633	0.354621	0.617059	0.193488	0.425891	0.435251	0.381734	0.159064	-0.676996	0.101337	0.388225
AC096677.1	0.0382003	0	-0.0104998	0.217032	-0.146759	-0.342551	-0.214256	0.0139803	-0.717291	-0.12927	-0.0666819	0.192726
AC096887.2	0.142788	0	-0.062563	-0.245316	-0.0456875	-0.258046	0.110945	0.156051	0.298408	-0.0603731	-0.000502656	-0.125602
AC096992.2	0	0.0363803	-0.0280819	0.230307	0.763787	0.203715	-0.475242	0.0739738	0.154859	0.132246	0.476068	0.0656015
AC097059.1	0.121788	0	0	0	0	0.100678	0	0.972894	0	0	1.57448	0
AC097263.1	0	0.376577	-0.164763	0.0150991	-0.124772	-0.0456389	0.807955	0.600648	0.802362	-0.407074	-0.204815	-0.000357156
AC097359.2	0	0.0321029	-0.363367	-0.0556073	0.0517104	0.0132232	-0.15017	-0.301932	-0.074197	0.318556	-0.0168594	0.0556994
AC097374.1	-0.478637	1.15438	0	0.38168	0.64163	0.84399	-0.672247	0.403764	0.133607	-0.0467835	-0.0479587	0.497743
AC097376.3	0	-0.115511	0.0202507	0.0433683	0.200929	0.190719	-0.110441	0.336113	0.0936014	0.139184	-0.0480228	-0.388279
AC097534.2	0.12702	-0.143623	0	0.24393	0.145801	0.197245	0.199706	-0.357181	-0.318091	-0.0343204	0.130632	0.112372
AC097639.1	-0.503496	0.0715498	0	0.293752	-0.012233	0.759143	0.046976	0.325366	0.326836	0.278782	0.318902	-0.077849
AC097658.1	0.535985	-0.290124	0	0.0446011	-0.30038	-0.0734968	-0.298331	0.129558	0.0226582	0.0577992	-0.235142	0.0727066
AC098487.1	-0.996513	0.802158	0	0.374694	0.334938	0.668839	1.11194	0.55694	-0.352874	0.141021	0.424055	0.0980165
AC098679.2	0	0.354347	-0.041307	0.232584	0.645089	0.531292	-0.303398	-0.590924	0.0689362	-0.0746976	-0.359923	-0.307558
AC098820.1	-0.0843935	0.0124297	0	0.204239	0.163485	0.296213	-0.162199	0.668474	0.100622	0.227999	-0.21934	0.13448
AC098934.1	-0.0366783	0	0.116621	-0.176434	-0.0626785	-0.399479	0.0144175	0.185849	0.125686	-0.305732	0.0280577	0.169199
AC098934.2	-0.390686	0.178614	0	-0.155335	-0.226653	-0.167319	0.61805	-0.182947	-0.215094	0.0172437	0.16355	0.145513
AC099066.2	1.82113	0	0	0.809604	0	0.100739	0.916649	0	0.813943	0.790388	0	0.977654
AC099343.3	0.130571	-0.0767741	0	0.165613	0.188466	0.227387	0.00632006	-0.0535569	-0.416032	-0.386287	-0.211514	-0.00462107
AC099522.2	-0.478607	0.298047	0	-0.576451	-1.38846	-0.747484	0.13316	-0.348287	0.267034	-0.153308	-0.484397	-0.682684
AC099560.2	0.160941	-0.0663739	0	-0.24487	-0.0625801	0.145032	-0.0482613	0.0310411	-0.143184	0.160897	-0.0140611	0.037677
AC099568.2	0.0248841	0	-0.00096139	0.19877	-0.230383	0.464122	-0.0673785	0.0871401	0.14562	0.596471	0.130229	-0.23748
AC099778.1	0.346156	0	-0.533429	-0.083817	0.247304	0.152648	-0.0517659	0.0389341	-0.143006	-0.306294	-0.229536	-0.11287
AC099850.1	-0.00544175	0	0.0826828	0.144741	-0.097969	0.126806	0.272382	-0.0487473	0.119609	0.188507	0.364793	0.280872
AC100800.1	0	0.366927	-0.70514	0.525043	0.245361	-0.368956	-1.25119	0.493614	0.309332	0.0125997	0.388962	-0.458875
AC100803.3	0.449328	-0.0680644	0	0.342845	-0.254716	0.260054	0.516402	0.727084	0.733737	0.652386	0.336768	-0.543749
AC100803.4	0.665677	0	-1.25792	-0.0885087	-1.63091	-1.26779	-1.18089	-0.107597	0.192183	-0.553798	-0.623702	0.422167
AC100810.1	0.137034	-0.0661425	0	0.233802	-0.0110953	0.129036	0.0174972	0.0625089	0.187793	0.196467	0.0758347	0.129456
AC100839.2	0.395774	-0.696954	0	-0.613846	-1.42426	-1.32271	-1.42426	-1.42426	-1.42426	-1.42426	-1.42426	-0.44651
AC100844.1	0.307652	-0.228183	0	-0.213819	-0.415179	-0.257508	-0.628423	-0.344437	0.155165	-0.780635	-0.612255	-0.721286
AC100861.1	0	-0.182623	0.0120073	-0.182891	-0.143113	-0.265618	-0.133027	-0.290262	-0.115636	-0.104182	-0.0789038	-0.126656
AC102953.2	-0.0256919	0.0942858	0	0.112064	0.145649	0.0175714	-0.0374592	-0.0420192	-0.0970543	0.131695	0.118269	0.171842
AC103691.1	0	-0.349883	0.0680712	0.474305	0.0226645	0.236707	-0.059737	0.152966	-0.104205	-0.21084	0.0656468	-0.207186
AC103702.2	0	-0.0699255	0.133566	0.0212934	-0.205503	-0.107947	-0.223212	-0.182043	0.0947949	0.0098753	-0.37428	0.0667958
AC103706.1	0.358398	0	-0.678371	-0.0176012	0.466756	-0.544546	-0.382445	0.467793	-0.329783	0.436365	-0.507643	0.795877
AC103740.1	-0.935392	1.37876	0	0.601607	-0.280904	0.390879	-0.654574	-1.17143	0.607531	0.575289	0.428873	0.634069
AC103740.2	-0.214281	0.547789	0	1.77609	-1.42359	0.357692	-1.42359	1.12678	1.13835	-1.42359	-0.432784	-1.42359
AC103746.1	0	0.304473	-0.378826	0.0437653	0.175906	-0.321137	0.595036	-0.220546	-0.127766	0.29972	-0.029508	-0.369333
AC103808.3	0.4016	-0.381912	0	-0.474274	0.206288	0.157543	-0.231816	0.325279	-0.100846	0.0662146	-0.41877	0.300111
AC103810.3	0.215588	-0.0135107	0	0.128913	-0.00326051	-0.352528	-0.0540026	-0.584527	-0.430908	-0.283215	-0.0490117	0.0069335
AC103923.1	0.213285	-0.114241	0	0.230572	0.0525871	0.264681	-0.0178853	-0.4429	-0.191217	0.0372736	0.0329069	-0.365071
AC104024.2	0.121775	0	0	0	0	2.53559	0	0	0	0	0	0
AC104109.2	0	0.1053	-0.0741572	0.721142	0.484867	0.375317	0.427345	0.909981	0.66189	0.973711	0.855451	0.406684
AC104137.1	-0.0495907	0	0.113797	-0.355741	0.111572	-0.215233	0.236805	-0.0562029	0.00548164	-0.251445	-0.340311	-0.495907
AC104365.1	0	-0.120042	0.447204	0.274489	-0.246373	-0.132494	0.0867947	0.246993	0.0101167	-0.168797	-0.0305478	-0.342827
AC104435.2	0.353737	-0.134422	0	-0.857814	-0.857814	2.3647	0.0579655	0.695944	-0.0457903	-0.857814	-0.857814	-0.857814
AC104447.1	0.345756	-0.195331	0	-0.538849	-0.583378	-0.345026	-0.542515	-0.694587	-0.262477	-0.796333	-0.393166	-0.198673
AC104506.1	0.0205978	0	-0.0188899	0.373895	0.377579	0.050628	0.225832	-0.918128	-0.479759	0.0702778	-0.524483	0.117954
AC104763.1	0	0.617502	-0.401699	1.82175	1.34817	1.72262	0.393227	1.94773	0.518914	0.895691	1.48643	0.470501
AC104794.3	0	-0.0174018	0.0999768	-0.234598	-0.182403	-0.412597	0.00327954	-0.0177956	0.0687	-0.0462715	-0.104707	-0.0147433
AC104825.1	0.149556	0	-0.527763	-0.114774	0.191018	0.277371	-0.492044	-0.444819	-0.086873	-0.176017	0.132543	0.0357046
AC104971.1	0.258424	-0.0360446	0	-0.214718	0.345524	0.192107	0.0475222	-0.119427	-0.171389	0.162477	0.168374	0.00580125
AC105052.2	0	-0.115766	0.170531	0.379861	0.186173	0.416615	-0.850453	0.22815	0.165545	0.0322277	0.553329	0.479855
AC105219.1	0.130532	0	-1.30525	-0.300193	-0.131603	0.202864	0.160279	-0.923183	-0.634667	-0.184106	-0.101019	-0.0236062
AC105219.4	-0.525444	0.246644	0	-0.018358	-0.000941253	0.0225349	-0.398624	0.0756013	-0.350476	0.238303	0.467588	0.124794
AC105285.1	-2.5024	0.00716709	0	0.290757	-0.442382	-0.839638	0.588158	-0.071901	-0.537426	-1.83306	-0.633319	-1.06283
AC105339.2	0	0.17719	-0.0237678	0.0336249	0.236927	0.208852	-0.706988	-0.102238	-0.195246	-0.602574	-0.159873	-0.199461
AC105411.1	0.482618	0	-0.726489	0.0833412	-0.726489	-0.625501	-0.726489	-0.726489	-0.726489	-0.726489	-0.726489	0.833027
AC105446.1	-0.149782	0	1.92213	0.366408	1.33666	-0.189601	1.08802	0.316951	0.372164	-0.228439	0.339357	1.6993
AC105942.1	-0.246008	0.0425354	0	-0.427346	-0.152701	-0.455403	0.326731	0.19012	0.224538	-0.243089	-0.134215	-0.349188
AC106038.1	0.0634299	0	-0.0332488	0.160473	0.301682	-0.136162	-0.0583008	-0.394566	-0.436147	0.0886814	-0.0702305	-0.213945
AC106786.1	0	0.214301	-0.42761	0.292069	-0.42721	0.457186	0.224538	0.378322	0.602222	0.673875	0.129539	0.635329
AC106791.1	0.349859	-0.859369	0	0.506759	-0.859369	-0.758489	-0.859369	-0.859369	-0.859369	-0.0688429	-0.859369	0.700132
AC106795.1	0.114888	0	-0.0696077	0.0129921	-0.0535227	-0.0223567	-0.0665767	-0.10637	-0.0993145	0.0629222	0.0346631	0.10531
AC106795.2	-0.0403166	0.10284	0	0.152245	0.209112	0.323919	-0.0803592	0.160129	0.0799659	0.0103725	0.0788812	0.379945
AC106818.1	0.00396319	0	-0.222181	0.786663	0.482145	0.306695	-0.316833	-0.167864	0.195775	0.133548	-0.143156	-0.553606
AC106820.4	0.109909	0	-0.0254164	0.152407	0.310846	0.396364	-0.105077	0.113637	0.177042	0.151363	-0.254525	0.410761
AC106820.5	-0.0216599	0.0207533	0	0.349209	-0.158908	0.450356	0.235486	0.087679	0.580422	0.453914	0.183774	0.478353
AC107027.3	-0.326121	0	0.0443936	-0.597745	-0.499865	-0.319347	-0.112979	0.143542	-0.191347	-0.319073	-0.513962	0.129066
AC107068.1	0.0592831	0	-0.0578381	0.123543	0.15033	-0.913148	-0.212148	-0.415708	0.0963075	-0.238943	-0.230668	-0.150866
AC107308.1	0.377796	-0.140932	0	-0.20538	0.36594	0.145045	-0.0934662	-0.214076	0.040409	-1.08097	-0.628457	-0.255652
AC107375.1	0.316768	-0.433125	0	0.191245	0.00719287	0.192969	-0.349358	-0.218338	-0.460966	-0.403648	-0.298614	-0.490761
AC107884.1	0.29139	0	-0.677974	0.247062	-1.05145	-0.848314	-0.598941	-0.107989	-0.520599	-0.275913	-0.383206	-1.1006
AC107954.1	-0.739765	1.58272	0	0.506003	-0.857951	-0.7602	-0.857951	1.69228	-0.857951	-0.857951	0.716436	-0.857951
AC107956.1	-0.121918	0.0972206	0	0.0688268	-0.0253408	-0.161667	0.0326889	0.0365221	-0.156268	0.0896897	0.241614	-0.0850232
AC107959.1	-0.698947	0.101285	0	-0.0721827	-0.304791	-0.00704201	-0.120816	-0.725382	-0.472438	-0.031267	-0.387574	0.119277
AC108010.1	0.318031	-0.000585589	0	0.665051	0.812133	0.63873	-0.455473	-0.404765	-0.398204	-0.12575	-0.161839	0.02419
AC108047.1	0	0.584075	-1.10743	0.00765539	-0.0748124	-0.336141	0.478744	0.481744	0.655628	-0.112366	0.717416	0.240348
AC108449.2	0	-0.150307	0.210339	0.543618	0.533272	0.407716	-0.162608	0.389697	0.0228125	0.327011	0.62849	0.296726
AC108463.1	0	-0.0832257	0.111272	-0.406137	-1.05138	-0.281341	-0.391588	-1.17567	0.267857	-0.433943	-0.611351	-1.62817
AC108471.2	0	-0.402956	0.349861	0.367479	-0.166855	0.109168	-0.0209351	-1.19009	-0.168067	-0.391396	-0.796399	0.161968
AC108488.1	0	0.105741	-0.0188251	0.108774	0.309227	0.0225998	-0.409986	-0.416814	-0.594487	0.00362498	-0.538309	-0.515158
AC108704.2	0.575633	0	-0.240123	0.905221	0.838381	0.434885	-0.908908	0.1682	-0.426903	0.308925	-0.179335	0.329972
AC109322.1	-0.103339	0	0.371502	0.285492	0.145925	0.284133	0.110839	-0.150095	-0.083467	0.433389	-0.022291	0.467327
AC109326.1	-0.0362508	0.198704	0	0.760935	0.837298	0.332245	-0.403188	-0.339408	-0.0989702	0.49486	0.54025	0.282524
AC109347.1	0	0.175937	-0.286904	-0.125747	0.278187	0.310052	-0.256881	0.0174906	0.306221	0.50772	-0.26267	0.236595
AC109460.3	0.226715	-0.363402	0	0.489367	0.0580484	0.6266	-0.783963	-0.290631	-0.273344	0.096899	-0.365502	-0.213683
AC109635.3	0.122724	0	0	0	0	0.101438	0	0	0	0	0	0.977739
AC110079.1	0.173246	0	-0.228127	0.332321	0.267843	0.0130599	-0.205749	-0.294332	-0.106122	-0.00939939	-0.137607	-0.0400647
AC110285.2	0.0810998	-0.104211	0	-0.0870203	-0.0349272	0.197484	-0.102454	-0.216614	-0.0806171	-0.46865	-0.335441	-0.536527
AC110285.6	0	-0.0703692	0.0218233	0.206271	0.0733972	0.0994569	-0.443825	-0.292299	-0.404893	-0.304296	-0.426871	-0.388661
AC111170.1	0	-1.21184	0.209776	0.867546	0.242977	-1.11988	-1.21184	-1.21184	-1.21184	-1.21184	-1.21184	-1.21184
AC112178.1	0	-0.12065	1.30224	-0.12065	-0.12065	-0.0208962	0.795663	-0.12065	1.96444	0.668918	-0.12065	-0.12065
AC112220.2	0	0.025402	-0.0866328	0.191691	0.0942212	0.159267	0.0508931	-0.133612	0.264282	-0.0916989	-0.00745149	-0.230435
AC112229.3	0	-0.0257947	0.243197	0.429811	0.283938	-0.0860401	0.623092	-0.169053	-0.466922	0.118912	0.380751	-0.875953
AC112484.1	0	-0.48126	0.0267407	0.492541	0.248726	0.768403	0.107871	-0.923698	-0.351694	-0.00417687	0.34472	-0.234403
AC112484.3	0.249714	0	-0.336216	0.255216	0.855804	0.825568	0.159411	-0.177912	-0.323188	-0.319911	0.483913	0.11807
AC112721.1	0.122243	0	0	0	0	1.17355	0	0	0	0	0	0
AC112721.2	0.122949	0	0	0.8105	0.888214	0.101621	0	0	0	0	0	0
AC112777.1	-0.387061	0	0.381465	-0.392748	-0.308666	-0.919704	0.11076	0.356962	0.510365	-0.60122	0.122663	0.566038
AC112907.3	0	0.887241	-0.578334	0.155615	-0.317541	0.0621983	-1.08219	-0.838028	0.292712	0.734191	0.185332	-0.194827
AC113189.1	0	0.0602029	-0.0424328	-0.177023	-0.639573	-0.0736495	-0.113545	0.413249	0.222672	0.103992	-0.562315	-0.173639
AC113194.1	0	-0.222267	0.0273413	-0.11878	-0.403541	-0.267715	-0.24172	-0.187699	0.0337587	-0.225757	0.11537	-0.652532
AC113383.1	0	1.02068	-0.347107	-0.396405	-0.31893	-1.10543	-1.20751	-1.20751	0.879992	-1.20751	-1.20751	-1.20751
AC113404.3	0	-0.105812	0.0669062	0.144951	-0.085296	-0.296021	-0.529765	-0.416101	0.556108	0.0115396	0.250881	0.461665
AC114271.1	0	0.320705	-0.0269691	0.0889275	0.0588005	-0.196855	0.0812087	0.198355	0.360236	0.390329	0.247976	0.229656
AC114485.1	0.121077	0	0	0	0	1.17433	0	0	0	0.789831	0	0
AC114490.1	-0.180638	0	0.047749	0.323219	0.0442151	0.0571061	-0.329499	-0.853522	-0.564338	-0.219683	-0.404548	-0.356302
AC114550.1	0.15613	0	-0.244249	-0.527927	-0.3308	-0.687612	0.271255	0.32899	0.211142	-0.622789	-0.639252	-0.389725
AC114550.3	0	-0.108808	0.0382663	-0.610129	-0.363414	-0.687743	0.11891	-0.182113	-0.176953	-0.813873	-0.965099	-0.327637
AC114811.2	0.120532	0	0	0	0	0.0996579	0	0	0	0	0	0
AC115223.1	0.0300269	-0.138031	0	-0.135044	-0.312851	-0.320984	-0.260303	-0.0489572	-0.11957	0.256048	-0.144937	-0.0677589
AC115618.3	0	-0.178161	0.018474	0.13365	0.617055	0.603386	-0.186663	0.00956982	0.397014	0.580355	0.51012	-0.311356
AC115837.1	0.0684342	0	-0.162097	-0.0976941	-0.155545	-0.150632	-0.181542	0.08444	-0.0306085	-0.0296397	-0.277315	-0.213974
AC116049.2	-0.0281051	0.129507	0	-0.022275	-0.154836	-0.242601	0.0510599	0.0877086	-0.21559	-0.367574	-0.16992	-0.137028
AC116345.1	0.119181	0	0	0	0.886818	0.0985599	0	0	0	0	0	0
AC116351.1	-0.00783743	0	0.33298	-0.470116	0.253897	-0.271554	0.539938	0.120756	0.785383	-0.03655	-0.241638	-0.316283
AC116351.2	0.141015	-0.104741	0	0.220785	0.260936	0.367514	0.00886406	0.16888	-0.130823	0.489624	0.446192	0.6877
AC116407.2	0.0279647	-0.221183	0	-0.271812	-0.0894357	-0.257738	-0.350029	-0.527778	-0.168796	-0.203363	0.108361	-0.183342
AC116407.4	0	0.0160387	-0.951074	-0.00758899	0.320504	-0.0236819	-0.0359195	-0.337848	-0.273614	-0.0670975	-0.246108	0.377925
AC116533.1	0	-0.189064	0.142903	-0.26769	-0.125293	0.0112994	0.177464	0.176998	-0.0306998	-0.197859	-0.1061	-0.0963154
AC116609.3	-0.0627747	0.106283	0	0.501574	0.369248	0.224653	1.00447	0.754869	1.02506	1.23081	1.04626	1.16411
AC116913.1	0	0.333302	-0.441494	-0.112878	-0.0423735	-0.622375	0.200479	-0.0902718	-0.0248539	-0.657434	-0.475071	0.127094
AC117409.1	0.0405776	-0.000869447	0	-0.114432	0.307082	-0.0634405	0.416056	0.299687	-0.243355	0.390962	-0.497224	0.080715
AC118344.1	0.112552	0	-0.244041	0.195791	0.654118	0.308582	-0.798298	-0.33285	-0.645896	-0.662484	-0.342533	-0.648211
AC118344.2	0.467662	0	-0.326356	0.798256	1.0022	0.822641	-0.575667	-0.512853	-0.49186	-0.4628	-0.143934	-0.304579
AC118549.1	0	0.0430017	-0.0395084	-0.0559429	-0.12312	-0.0939103	-0.0421662	0.03233	0.0184728	0.0130728	0.0815426	-0.0251741
AC118553.1	0.414579	0	-0.00430184	0.435876	0.603068	0.501149	0.344322	0.354259	0.283937	0.600454	0.15254	0.313487
AC119751.3	-0.00179741	0.105545	0	-0.278367	0.381581	-0.0483491	-0.270098	-0.701347	-0.417611	-0.918035	-0.473144	0.042022
AC120036.4	-0.00424716	0	0.151946	0.0508636	0.317879	-0.0728153	-0.308803	-0.209657	0.0118412	0.293318	0.115759	0.258215
AC120114.1	0	0.220075	-0.235345	0.242538	0.23317	0.476336	0.711547	0.712883	0.868643	0.431591	0.312645	0.824971
AC120114.3	0.624353	0	-0.166302	0.926827	1.11132	1.08926	-0.0846005	-0.643335	-0.151867	-0.167077	0.348906	-0.270676
AC121761.1	0	0.090931	-0.0130762	-0.227775	0.0197723	0.186795	-0.231126	0.0232714	0.375255	-0.0745365	-0.127239	-0.0877675
AC122685.1	1.72091	-0.133849	0	0.907112	1.8016	2.16994	-0.858428	-0.858428	0.511304	2.17794	-0.858428	1.43546
AC122688.3	0	0.2383	-1.02427	0.324114	0.138522	0.351411	-0.0507698	-0.246556	-0.116802	-0.683996	-0.221934	-0.666205
AC123912.4	0	0.0625601	-0.543568	0.12715	0.25348	-0.45268	-0.487821	0.0608168	-0.144636	-0.197031	-0.11002	-0.192081
AC124016.1	0	-0.305007	0.0135026	-0.0671669	-0.346927	-0.345123	-0.468769	-0.54599	-0.0276312	-0.413219	-0.235426	-0.567134
AC124045.1	0.318455	0	-0.374153	0.20412	0.408955	0.260148	-0.0677307	-0.17306	-0.193054	-0.0667834	-0.122193	-0.289587
AC124067.2	1.20952	0	0	0	0.8876	1.78147	0	0	1.37088	0	0	0
AC124242.1	-0.429607	0.159666	0	0.334645	0.25789	0.287322	0.327325	0.433593	0.414926	0.40433	1.2007	0.622335
AC124254.2	0	-0.11524	0.742224	-0.11524	-0.11524	-0.0198849	-0.11524	-0.11524	-0.11524	-0.11524	0.875443	-0.11524
AC124276.1	0.117895	0	0	0.807738	0	0.0975144	0	0	0	0	0	0.977431
AC124312.3	0	-0.0144159	0.121212	0.288977	0.108816	0.187141	-0.0849874	0.271885	0.0862031	0.458767	-0.262122	0.409284
AC124798.1	-0.144496	0	0.0338916	0.229778	0.017514	0.0531834	0.0343337	0.264121	-0.060705	0.224488	-0.0747925	0.0901813
AC124854.1	0	-0.17495	0.0571226	0.122825	-0.270148	-0.211585	-0.000182444	0.010386	-0.330349	0.137764	0.115928	0.110915
AC124864.2	0	-0.281302	0.371629	-1.44245	-1.36374	-1.07512	-0.761605	-1.27778	0.0918104	-0.908856	-1.25973	-1.27299
AC124944.2	0	-0.0741644	0.2745	0.369555	0.47085	0.413818	-0.234955	0.246344	-0.045142	-0.0963367	-0.130828	-0.149116
AC125232.1	-0.570434	0	0.266781	0.216915	-0.238004	-0.0222205	0.0326797	-0.0849824	-0.006509	0.0228776	-0.232083	0.278771
AC125257.1	-0.160392	0	0.0368008	-0.176548	-0.0981142	-0.0475751	-0.168593	-0.155967	-0.166451	-0.0413095	0.250529	-0.113373
AC125437.1	-0.253031	0.0731281	0	0.00478517	-0.0830047	-0.143978	0.19575	0.0151464	0.0841655	0.0672441	-0.332047	0.167156
AC125603.2	-0.451291	0	0.0695522	-0.290506	-0.0416471	-0.340284	0.10079	0.121109	-0.487469	-0.220666	-0.340681	0.169024
AC125807.2	-0.0238201	0	0.0187549	-0.0784619	-0.156819	-0.229937	-0.000691023	0.146415	0.151197	-0.0547538	-0.0294535	-0.0313451
AC126175.2	0	-0.000318699	0.284794	0.36325	0.217728	0.0537229	-0.123522	0.242596	-0.0272197	0.0958771	0.414491	-0.154159
AC126177.3	0.111366	0	0	0	0.886101	0.0922007	0.915494	0.972533	0.811302	0.787403	0	1.55922
AC126323.1	-0.586561	1.21211	0	-1.59319	-0.540074	-1.23307	-0.914073	-0.437229	-1.58889	-0.34687	-2.40482	0.566162
AC126323.3	0.116151	0	0	0	0	0.0960964	0.915641	0	0	0	0	0
AC126323.4	0.113844	0	0	0	0	0.094219	0	0	0	0	0	0
AC126474.2	0.110358	0	-0.332863	-0.551962	0.120029	0.200312	0.0523006	0.159209	-0.143546	0.104173	0.137021	-0.142314
AC126696.3	0.0906501	-1.71627	0	-0.645055	-0.321419	-2.88447	-1.49279	-2.98145	0.224554	-2.98145	-1.40707	-2.98145
AC126755.1	0	0.0263995	-0.429575	-0.0505236	0.264413	0.252179	-0.252034	-0.49488	-0.247099	-0.334681	-0.0477902	-0.286639
AC126773.4	-0.132138	0.114098	0	0.308928	0.489049	-0.133171	0.168999	0.5408	-0.0806926	-0.0126332	0.367853	0.0409979
AC127024.5	0.231813	0	-0.509292	0.233916	-0.4689	-0.164041	-1.22844	-0.934854	-0.629031	-0.582525	-0.75833	-0.51333
AC127070.2	0.0657623	0	-0.0412867	-0.0237254	0.0825818	0.018998	-0.123019	-0.194749	-0.0100612	0.022377	0.198653	-0.0633858
AC127496.7	-0.404672	0	0.196995	0.262037	0.197958	-0.0852986	-0.669046	0.206206	-0.346344	0.172817	-0.0407268	0.525968
AC127502.1	0.315599	0	-0.191694	0.147393	0.248557	-0.186365	-0.306987	-0.142964	0.264779	-0.188402	-0.203626	-0.275545
AC127502.2	0.135902	0	-0.37838	0.173451	0.193082	0.393989	-0.0285362	0.0283998	-0.245318	0.00880392	-0.232409	-0.196779
AC128685.1	-0.183632	0.275952	0	-0.495761	-0.229501	-1.22948	0.456047	0.830788	0.773884	-0.745605	-0.0520811	0.336248
AC129492.1	-0.00124662	0.335076	0	-0.775967	-0.804451	0.342001	-0.765083	-0.689502	-2.20389	-1.25644	-0.0809247	-0.305016
AC131055.2	0.118497	0	0	0	0	0.098004	0	0	0	0	0	0
AC131206.1	0.0849851	-0.998483	0	0.179022	0.262706	-0.439305	-0.785804	0.575291	0.606865	-0.17026	0.284662	-0.524679
AC131212.3	0.283456	0	-0.351153	-0.00829133	-0.256069	0.302008	-0.405058	0.13853	-0.21049	0.133372	-0.281512	0.216902
AC131571.1	0	-2.46401	0.161855	-0.986117	-0.298858	-0.045279	-0.384171	-1.18114	-1.38863	-0.115582	-0.0433357	-0.301831
AC132008.2	0	0.0531631	-0.0352513	0.156317	0.238125	0.237783	-0.0118266	-0.15856	0.00206564	-0.233258	-0.0319156	-0.0390797
AC132192.2	0	0.29885	-0.00610757	0.336279	0.190058	0.290429	0.260571	0.122217	0.275569	-0.0534207	-0.177587	-0.0243948
AC132825.4	0	0.248247	-0.0908823	0.0871836	0.396591	0.424818	0.246415	0.2239	0.113989	0.177037	0.162776	0.344665
AC132872.1	0.0354128	-0.0206433	0	-0.203811	-0.0675713	-0.305102	-0.353734	-0.444417	-0.174704	-0.419391	-0.0475318	-0.132941
AC132938.3	0	0.0241063	-0.0864735	0.293945	0.350027	0.265767	0.104787	0.111215	-0.0962999	0.447923	0.326253	0.386972
AC133548.2	-0.0641534	0.177616	0	-0.0252133	-0.135353	-0.0105709	0.435977	0.337369	-0.410982	0.326857	-0.0186241	-0.179627
AC133552.2	0.0805051	-0.127558	0	0.263842	-0.222538	-0.210739	-0.223629	-0.326244	-0.649251	-0.169808	0.463741	-0.056737
AC133552.5	0.000407087	-0.0352417	0	-0.227107	0.0570394	0.0312665	0.206949	-0.0970493	-0.30479	-0.0685039	0.22614	0.191961
AC133561.1	0.315989	-0.0089652	0	0.385631	0.612851	0.705975	-0.512358	-0.173369	-0.105728	0.492549	0.0287532	0.466585
AC133785.1	0	-0.0454005	0.374466	-0.677835	0.0955156	-0.138033	-0.179295	0.0310613	-0.454736	0.139797	-0.155045	-0.222616
AC134312.5	0	1.54028	-0.121045	0.688031	0.766309	1.0533	1.36832	-0.121045	-0.121045	-0.121045	-0.121045	-0.121045
AC134682.1	0.47463	-0.110508	0	0.169175	0.0404751	0.191559	1.15597	0.26502	0.748102	0.33136	0.854139	1.07603
AC134978.1	0.121939	0	0	0	0	0.100801	0	0	0	0	0	0
AC135050.6	0	0.231027	-0.0171521	0.255492	0.369233	0.294716	-0.146357	-0.100504	0.0595566	-0.0114327	0.302985	0.0628031
AC135068.3	0.117092	0	0	0	0	0.0968621	0	0	0	0	0	0
AC135178.3	0.0234013	-0.643887	0	0.0640917	-0.226748	-0.296613	0.101287	-0.059897	-0.284243	0.423138	0.262707	0.0158894
AC135731.1	0.347252	0	-0.0848573	0.596842	0.201329	0.0212206	0.553673	0.371609	0.349822	1.00817	0.900669	0.75925
AC135782.3	0.115227	0	0	0	0	1.17598	0	0	0	0	0	1.5592
AC135977.1	-0.433771	0	0.151576	-0.832527	-0.510023	0.105181	0.0911949	0.326704	-0.0071831	0.361216	0.0552682	-0.289348
AC135983.1	0.0183969	0	-0.687094	-0.293169	-0.433009	-0.482874	-0.727135	-0.31556	-0.903702	-0.320941	-0.901388	-0.881703
AC135983.2	0.104151	0	-0.39321	0.00135427	0.169027	0.260563	-0.550403	-0.451337	-0.140849	-0.395742	-0.258709	-0.208276
AC136475.2	0.209789	-0.0141179	0	0.0658469	0.0875204	0.163864	0.38333	-0.425783	0.419534	-0.755828	-0.401396	0.165488
AC136475.3	1.2958	-1.41853	0	-0.377693	1.16412	-0.968921	0.334095	-2.14355	-0.0585259	-0.0891559	0.844412	-0.584175
AC136616.1	0.0205505	-0.0991296	0	0.494036	0.395238	0.269189	-0.083234	-0.123168	-0.0594958	0.289883	0.155821	0.359395
AC136632.1	0	0.0550329	-0.15917	-0.175328	-0.811652	-0.169642	-0.0216869	0.128131	-0.282904	-0.297817	0.253529	-0.240326
AC137932.3	0.295924	0	-0.247711	-0.187448	-0.404724	-0.139708	-0.213011	-0.134486	-0.0696672	-0.599466	-0.05138	-0.188801
AC138028.6	0.14551	-0.055199	0	-0.68898	-0.0340092	-0.581007	-0.780435	-0.463817	0.419769	-0.511193	-0.0528484	-0.251098
AC138035.1	0	-0.255678	0.406934	0.535352	0.536739	0.0628677	0.0631338	0.0346069	-0.753252	0.337257	-0.056224	0.188718
AC138150.2	0.0715896	0	-2.18046	-1.9287	-0.352286	-0.461048	-0.947956	-0.873019	-1.44606	-2.66641	-0.434518	-1.71339
AC138207.2	-0.296325	0	0.313379	0.158252	0.369927	0.265513	0.361861	0.52065	0.247988	0.29244	0.576249	0.289023
AC138207.4	-0.549878	0.290581	0	0.263614	-0.281541	0.633323	-0.133889	-0.219378	-0.661082	-0.449402	-0.51678	-0.0493609
AC138207.8	0.243576	0	-0.0900925	-0.00469989	-0.322764	0.0639597	0.303038	-0.0700755	0.35599	-0.189752	-0.283236	-0.217585
AC138356.2	0	-0.565483	0.144643	0.350486	0.0532124	-0.13206	-0.451531	0.0916213	0.37163	-0.255033	0.197647	0.256456
AC138392.1	0.133788	-0.139524	0	-0.119184	-0.272827	-0.177607	-0.167703	-0.0199877	0.141171	-0.188809	-0.28211	0.0449365
AC138393.1	0.0440919	0	-0.0923667	0.182353	0.502329	0.384817	-0.508241	-0.433919	-0.341136	-0.594334	-0.609571	-0.693349
AC138409.2	0.246594	-0.00907635	0	0.173832	0.440439	0.168982	0.187172	-0.154877	-0.0155072	-0.0960166	-0.04244	0.147695
AC138646.1	0.11675	0	0	0	0	0.0965838	0.915694	0.972591	0	0	0	0
AC138649.1	-0.294538	0	0.0477034	-0.204919	-0.0150452	0.0129818	-0.333315	0.00272275	-0.185512	-0.177752	-0.151758	-0.130377
AC138761.1	-0.214828	0.588618	0	-0.0715236	-0.173327	0.929693	1.00381	0.886256	0.361073	0.170914	0.718396	-0.232359
AC138904.1	0	-0.130401	0.31322	-0.547081	-0.139301	-0.0243983	-0.190263	0.460389	0.32167	-0.227407	0.188414	-0.571866
AC138932.1	-0.059985	0.139093	0	0.0846606	-0.0874489	0.170163	-0.165397	-0.288444	-0.0519522	-0.286135	-0.355247	-0.26705
AC138969.2	0.955473	0	-0.506117	0.119649	0.113797	-0.29057	-0.841397	0.104358	-0.56788	0.0923777	0.756136	-0.76256
AC139256.2	0.469794	-0.0807354	0	-0.139031	0.272486	0.326421	0.28976	0.188705	0.0154307	0.371361	-0.00277363	-0.327104
AC139426.1	-0.197796	0.0609775	0	0.203289	0.152121	0.252538	0.448622	0.0117613	0.0468264	0.79221	0.655116	0.765521
AC139491.2	0.268701	0	-0.270796	0.657471	1.0353	0.407353	-0.0586008	0.0193454	0.178364	0.237125	-0.435298	-0.368381
AC139491.3	0.118125	0	0	0	0	0.0977022	0	0	0	0.788418	0	0
AC139530.1	-0.00267654	0	0.0933754	-0.10881	0.193593	0.217192	-0.143651	-0.240169	-0.0252758	0.0218995	-0.0657037	-0.158876
AC139530.3	-1.38196	0	0.992923	0.989073	1.3405	-0.401756	0.382688	-0.654765	0.239905	0.31264	0.104743	-0.0645664
AC139712.1	-0.126259	0	0.284432	0.00775724	0.253498	0.168999	0.294247	-0.000830572	0.651605	-0.332161	0.0236816	0.467279
AC139768.1	0.392564	0	-0.0669328	0.246016	0.371637	0.722155	-0.0196102	0.327791	0.0429224	0.365892	-0.0434233	0.445397
AC139769.1	0	0.0848399	-0.275261	-0.528005	-0.362682	-0.625811	0.0490292	0.242603	0.0950962	-0.443257	-0.393171	-0.343168
AC139795.1	-0.355762	0	0.0247037	0.428346	0.709882	0.671449	-0.16642	-0.0287887	-0.29411	-0.196685	-0.124313	0.175239
AC139795.2	0	-0.359204	0.0867562	-0.0471552	-0.569756	0.168083	-0.29495	-0.0366935	0.0206302	0.187485	-0.174418	0.408575
AC139887.2	0.187563	0	-0.315976	0.279235	0.00907804	0.50348	0.229863	0.16733	-0.0325987	-0.0402546	-0.106604	-0.20734
AC141557.1	0	0.116873	-0.234592	0.607445	0.27527	0.623891	-0.0206981	-0.0746845	-0.445813	0.00911061	0.00442667	0.138315
AC141586.1	0.377501	-0.0234436	0	0.0528739	0.180563	0.227599	0.0977371	-0.0542595	0.381149	0.197459	-0.0748263	0.389635
AC142472.1	-1.10267	0	0.464616	0.123239	0.505175	-0.00458949	-0.0558741	0.693441	0.5648	0.983376	-0.00758269	-0.333619
AC144652.1	0	-0.124271	0.0404889	-0.151223	-0.297489	-0.29219	0.434331	0.294485	0.396372	-0.0846402	-0.0215916	-0.133397
AC144831.1	0	-0.108208	0.299045	-0.457881	-1.34297	0.453094	0.380046	-0.229703	-1.03289	-0.746881	-0.790164	-0.145263
AC145098.2	0	0.604839	-0.0771347	0.375869	0.176788	0.994175	0.217631	0.138448	0.79631	0.0856275	0.163042	0.398653
AC145124.1	-0.07227	0	0.182458	-0.446712	0.151376	0.0357457	0.23601	0.424738	-0.302935	0.123431	-0.0332736	-0.166919
AC145207.5	0.331644	-0.0483936	0	0.243139	-0.0817894	0.417757	0.293362	0.200031	0.082748	0.441636	0.292035	0.214265
AC145285.6	0	0.0845557	-0.166809	-0.0544341	-0.176228	-0.611184	-0.478444	-0.465984	-0.369959	-0.0122685	-0.534392	-0.786966
AC145343.1	0	-0.464608	0.0856489	0.209212	-0.228042	-0.229056	0.342385	0.336022	0.0430653	0.279201	0.110732	0.156173
AC147651.1	0	0.206585	-0.0552816	0.225583	0.254114	0.266421	0.419471	0.122131	0.732872	0.745641	0.426931	0.464304
AC147651.4	0.119378	0	0	0	2.43971	0.09872	0	0	0	0	0	0
AC148477.2	0	0.519023	-1.19843	-0.634564	0.619493	0.135807	0.406406	-0.515702	0.467383	-1.29343	0.129689	-0.509312
AC148477.5	0	1.14732	-0.118403	1.24563	-0.118403	-0.0204752	-0.118403	-0.118403	-0.118403	1.22307	-0.118403	0.859046
AC156455.1	-0.603913	0.31005	0	-0.149663	-1.03507	0.431007	-0.211831	0.934449	-1.13935	-0.138348	-0.108793	-0.036729
AC209154.1	0	0.0233866	-0.214898	0.0484234	0.171202	0.100094	-0.19707	-0.179863	-0.257414	-0.149185	-0.212026	-0.156794
AC232271.1	0.173093	-0.0578114	0	0.406	0.134879	0.366115	0.0156725	0.0602509	0.213113	-0.166902	0.437951	0.183663
AC233266.2	0.250896	0	-0.383225	-0.0779714	0.118415	0.13619	-0.502509	-0.424208	-0.738136	-0.620628	-0.558786	-1.02429
AC233702.1	0.550109	0	-1.26994	-0.459537	-1.26994	-1.1684	-1.26994	0.284253	-1.26994	0.473915	-0.279103	-1.26994
AC233723.1	0	-0.057742	0.167463	0.210107	0.158113	-0.1026	0.0935233	0.0582484	0.101525	0.115282	0.408381	0.186841
AC233992.2	-0.38343	0	0.0847719	0.0128653	0.838779	0.0406671	-0.389706	-0.444649	0.483486	0.427885	0.483689	0.192555
AC234582.1	0	0.337865	-0.750408	0.0997124	-0.145321	-0.232065	-0.498918	0.1286	0.183213	-0.0787335	-0.150394	0.0408696
AC237221.1	0	0.165161	-0.0601843	0.0318404	0.227692	-0.434147	-0.335849	0.25164	0.133915	-0.161025	-0.152811	0.368235
AC239800.2	0.062572	0	-3.20484	-0.00532147	-0.54486	-0.668441	-1.30674	-1.23782	-1.43425	-0.032359	-0.409408	0.350216
AC239859.5	0.477751	-0.539893	0	-0.166996	-0.812353	-0.217307	-0.472419	-0.0722199	-0.574814	-0.0110727	-0.369394	-0.480578
AC240274.1	0	0.00767483	-0.0190727	0.228049	0.239671	0.252582	0.0441591	-0.0690466	0.0880848	0.292676	0.189525	0.303356
AC241585.1	-0.163983	0	0.139699	-0.206524	-0.143009	-0.129833	0.106168	-0.113281	0.000901644	-0.0696212	-0.408966	0.0349213
AC241952.1	0.513111	-0.109585	0	-0.00633657	0.250278	0.214435	-0.176375	-0.28421	-0.135278	-0.112079	-0.585119	0.0381665
AC242376.2	0.115328	-0.0507353	0	0.450345	0.755123	0.966128	-0.0965133	-0.395924	-0.0521109	0.212573	0.200064	0.110723
AC242426.2	-0.0111703	0	0.114751	0.213828	0.103524	-0.166309	0.0597535	0.0945813	-0.159722	-0.123908	0.272859	0.158307
AC243919.1	0.114092	-0.133193	0	-0.165193	-0.278498	-0.188292	-0.0772491	0.106139	0.225313	-0.0763844	-0.059762	0.0166686
AC243964.3	-0.144371	0	0.340164	0.221707	-1.24745	-0.383235	-0.444711	-0.455073	0.678012	-0.12724	-0.845787	-0.863401
AC243964.4	0	0.0440411	-0.359579	-0.193284	0.113059	0.041686	-0.0595595	0.258646	-0.3603	0.221296	0.0592107	0.150839
AC244090.1	-0.101163	0.00619484	0	-0.131752	0.0492476	-0.0234766	0.253754	0.210597	-0.0955177	0.047948	0.0297276	0.229178
AC244153.1	0	1.54174	-0.123822	-0.123822	-0.123822	-0.0214924	0.793697	0.849368	1.9642	-0.123822	0.867076	0.85407
AC244154.1	0	0.0772279	-0.614693	-0.0845166	0.0518825	0.466478	-0.0524758	-0.367426	-0.0548818	-0.5474	-0.861965	-0.232504
AC244197.3	0	-0.312808	0.220396	0.263767	0.261059	-0.147236	-0.960688	-0.503689	-0.707628	-0.0319517	0.0836219	-0.179642
AC244669.1	-0.0930719	0.290727	0	-0.33117	-0.0251148	0.508116	-0.0064316	0.579368	0.207442	0.16368	-0.192971	-0.183525
AC245041.1	0.123826	0	0	0	0.888835	0.102333	0	0	0	0.792483	0.990899	0.977893
AC245041.2	0.123971	0	0	0	0	1.77881	1.49081	1.55444	1.77476	0	0	0.977921
AC245060.4	0.20386	0	-0.0138576	0.00707558	0.239182	0.075665	0.0790885	0.277266	0.368074	0.178055	0.214233	-0.0531077
AC245060.5	0	-0.307237	0.180389	0.262191	1.10462	0.632068	-0.106053	0.0241525	-0.334299	-0.514462	-0.97655	0.175115
AC245140.2	0.055578	-0.196337	0	0.290085	0.663125	0.0984542	0.689416	-0.116055	0.260403	-0.0334042	0.437083	0.212429
AC245297.3	0	-0.0541735	0.420397	0.255963	0.146816	0.0344549	0.328877	0.520765	0.16399	0.227633	-0.0866274	0.716131
AC245452.1	0	0.0369549	-0.266421	-0.284597	-0.492847	-0.496866	-0.287536	-0.0290855	0.266815	-0.281334	-0.626411	-0.3391
AC246787.1	0	-0.282077	0.226516	0.0515896	0.0551444	-0.0378577	0.115512	0.442111	0.0638624	0.00536704	-0.0787915	-0.234606
AC246817.1	0	0.606429	-0.116631	-0.116631	-0.116631	-0.0201441	-0.116631	-0.116631	-0.116631	-0.116631	-0.116631	-0.116631
AC246817.2	0.119277	0	0	0	0	0.0986385	0	0	0	0.788868	0	0
ACAA1	-0.063462	0.0131874	0	0.151219	0.0693302	0.0992787	-0.0107059	-0.0424947	-0.0284649	0.152477	0.0701057	0.138111
ACAA2	-0.0550071	0	0.0343259	-0.00864684	-0.0618565	-0.0595137	0.0681973	0.0992852	0.0704435	0.16644	0.0338082	0.0813859
ACACA	0.0296572	0	-0.104899	-0.211122	-0.190905	-0.328033	0.13347	0.112041	0.0219089	-0.135435	-0.143766	-0.133039
ACACB	0.108758	0	-0.0620251	0.101102	0.114608	0.128565	-0.00653201	0.0146402	-0.0752119	0.0421627	0.099318	0.131396
ACAD10	0	0.0109007	-0.165886	0.201076	0.184909	0.183177	-0.311222	-0.307101	-0.262898	-0.190037	-0.184518	-0.0943281
ACAD11	-0.0421502	0.145234	0	-0.142827	-0.0476707	0.317023	-0.00637087	-0.122545	0.0173437	-0.245186	-0.373307	0.115395
ACAD8	-0.0372218	0	0.169099	0.169455	0.213003	0.171764	-0.0132445	-0.032587	0.0527929	0.166604	0.149112	0.0942842
ACAD9	0.0803165	-0.0068518	0	0.118191	0.0336091	-0.0557658	-0.0595657	-0.128041	-0.0432851	-0.0935327	-0.154077	-0.09358
ACADL	0.359859	0	-0.0740058	1.17374	0.522114	0.824492	0.726655	-0.357486	0.526472	0.43753	0.449384	0.75975
ACADM	-0.103871	0.035253	0	-0.0637724	-0.0970852	-0.06766	0.149624	0.115476	0.132334	0.218457	0.219717	0.0982648
ACADS	-0.0396871	0	0.0191226	-0.186877	-0.122707	-0.163638	-0.0205662	-0.0136184	0.0598439	-0.107493	-0.0487339	0.0432808
ACADSB	-0.0571645	0	0.0110164	-0.156884	-0.0642368	-0.107365	0.0715035	-0.0130424	-0.0229174	-0.0901261	-0.0701614	-0.0670105
ACADVL	0.0386804	-0.00929249	0	0.0992096	0.055129	0.118496	0.0852229	0.0516964	0.111891	-0.0187233	-0.0391411	-0.0110886
ACAP1	-0.164427	0.172679	0	0.371542	0.325032	0.176908	0.300452	0.219229	-0.136523	0.0212654	0.281383	0.128345
ACAP2	0	0.00685409	-0.0194294	-0.0044632	-0.0670962	0.00678085	-0.0764391	-0.0241583	-0.11583	0.031387	0.050623	-0.0120891
ACAP3	0.0311656	-0.0552985	0	0.196327	0.135611	0.25465	-0.0344199	-0.0819405	-0.0095535	0.0234362	0.0911239	0.0944648
ACAT1	-0.0780353	0	0.0101829	-0.0751812	-0.100047	-0.100996	-0.00175884	0.0229106	0.0288183	0.0245186	-0.00685598	-0.0848109
ACAT2	-0.0585789	0	0.0104304	-0.364716	-0.431548	-0.412919	0.259568	0.198913	0.255935	-0.201955	-0.257317	-0.276342
ACBD3	0.00657705	-0.00314454	0	-0.0464132	-0.012307	0.0800923	0.0792195	0.110419	0.0580061	-0.0156025	0.0784818	0.0429039
ACBD4	0.0117511	-0.158174	0	-0.08635	0.0491392	-0.31477	-0.196161	-0.146396	-0.207939	-0.291248	-0.356634	-0.459998
ACBD5	0	-0.0341985	0.0543854	-0.0280878	-0.0262989	-0.0470114	0.199307	0.160004	0.0906353	0.3595	0.392196	0.309385
ACBD6	0.00884092	-0.0378098	0	-0.152933	-0.118449	-0.154956	-0.0259286	-0.018635	0.041781	-0.237092	-0.210807	-0.211824
ACBD7	0	0.216576	-0.0800195	-0.0159603	0.154588	-0.250135	-0.0135976	-0.0604702	0.0748894	-0.134118	-0.0621348	0.135508
ACCS	0	0.0353358	-0.155813	0.238184	0.288344	0.247993	-0.147674	-0.208506	-0.275362	-0.259424	0.0449118	-0.0448545
ACD	-0.0453749	0	0.0134701	-0.12458	-0.172302	-0.0506888	-0.224351	-0.289883	-0.0854798	-0.285359	-0.264833	-0.309496
ACER2	0	0.0341842	-0.197475	-0.586778	-0.499593	-0.77325	0.221559	0.241345	0.0347955	-0.489727	-0.232208	-0.250532
ACER3	0.00795476	-0.0211001	0	-0.102897	-0.0131334	-0.0722081	0.0325186	0.0629618	0.0391193	-0.0622652	0.0682374	0.0143326
ACHE	-0.0382864	0	0.27431	0.0542681	0.0112154	0.181153	0.0875791	0.0524769	0.0919711	0.206874	0.0960093	0.194258
ACIN1	0.160161	0	-0.0350402	0.243452	0.258413	0.221723	-0.0152253	0.0137058	0.0140215	0.106656	0.0764314	0.0992585
ACKR1	0.11995	0	0	0	0	0.0991853	0	0	0	0	0	0
ACKR3	0.164715	0	-3.4265	-0.868411	0.121824	-1.64745	-0.535552	-1.8721	-0.505369	-0.704987	-3.4265	-2.44861
ACLY	0.0167067	0	-0.0193924	-0.118727	-0.147762	-0.118706	0.23544	0.216575	0.239575	-0.0355138	0.00259501	-0.0582919
ACO1	0.00352064	0	-0.0584632	0.0709336	0.0520678	0.0572881	0.0407949	0.0792387	0.0347832	0.104785	0.192129	0.105345
ACOT1	0	0.070556	-0.171752	-0.339691	-0.323806	-0.300703	0.353721	0.304738	0.287613	-0.0521414	0.0423768	-0.131334
ACOT11	0	-0.192617	0.19383	-0.158101	-0.0798294	0.202409	-0.0423423	0.0331017	0.10154	0.161585	0.345043	0.0636633
ACOT13	-0.0098263	0	0.0196152	-0.161482	-0.124222	-0.192528	0.145656	0.214475	0.0651915	-0.0605861	0.0134471	-0.0627381
ACOT2	-0.0454824	0	0.0481397	-0.0120877	0.0133388	-0.0596429	0.0888795	0.0455032	0.00297617	-0.0210568	-0.0688246	0.0041179
ACOT4	-0.0948121	0.0454172	0	-0.165342	0.03323	-0.0460406	0.176869	0.0941608	0.15713	-0.0105964	-0.169437	0.137132
ACOT7	0	-0.0113236	0.0216577	-0.318753	-0.303326	-0.289504	0.0244355	0.0114277	0.038201	-0.269728	-0.383816	-0.268682
ACOT8	-0.0972593	0.110842	0	0.242018	0.193024	0.222213	-0.0760476	0.0722134	-0.030021	0.14685	-0.0163098	-0.00798986
ACOT9	-0.0442128	0.00490078	0	-0.0187508	-0.0658506	-0.019064	-0.0867528	-0.0842326	-0.0180301	-0.0784802	-0.113822	-0.130534
ACOX1	0	0.0646921	-0.0543997	-0.0239512	-0.0234573	0.0188771	0.041214	-0.0530232	0.00125087	-0.118187	-0.0108449	-0.0892728
ACOX2	0.00993958	0	-0.839401	-1.0615	-1.31259	-0.737975	-0.621767	-0.418757	0.0937614	-1.08911	-1.51961	-0.675207
ACOX3	0	0.197185	-0.0266492	-0.0397775	0.220035	0.024439	0.17301	-0.0775826	0.147339	0.20806	0.185728	0.341161
ACP1	-0.0363753	0	0.0116971	-0.0779852	-0.0794909	-0.122984	0.0264661	0.0450499	0.014486	-0.0107963	-0.105978	-0.0425884
ACP2	0	0.0275151	-0.0318267	-0.0361307	0.0501099	-0.0418044	0.092746	-0.00231641	0.0821643	0.180238	0.114126	0.0979793
ACP5	0	-0.454353	0.248218	-0.736651	-0.322847	-0.707479	0.0986748	0.0460814	0.164566	0.0369251	-0.51413	-0.639143
ACP6	0.0160863	-0.0984684	0	0.254726	0.249079	0.115986	0.00177344	0.0458493	0.0119411	0.222407	0.103403	0.18777
ACP7	0.187849	-0.470708	0	-1.48586	-1.57115	-0.486964	-0.489031	0.0604277	-0.211737	-1.24535	-0.492279	-1.07335
ACRBP	0	-0.223399	0.158827	0.216	0.41204	0.0549568	-0.594437	-0.668223	-0.560605	-0.682453	-0.208703	-0.661682
ACSBG1	0	0.086565	-0.396028	-0.265902	-0.677172	-1.12903	-0.178371	0.64901	0.0233617	-0.357574	-2.21295	-1.2311
ACSF2	0	-0.123323	0.0797721	0.0315512	0.00741715	-0.0387163	-0.0176354	-0.134444	0.0676348	-0.0957336	-0.0542203	-0.0088637
ACSF3	-0.000897998	0	0.0670119	0.105593	0.110831	0.21085	-0.0822551	-0.084021	-0.068475	-0.0984983	-0.0741226	-0.00390142
ACSL1	0.082999	0	-0.018443	-0.0637304	-0.02722	-0.00081426	-0.00447206	-0.0403603	-0.0999807	-0.111143	0.0211882	-0.140205
ACSL3	-0.029137	0.0127754	0	-0.332833	-0.329646	-0.282927	0.126127	0.110925	0.0782548	-0.315215	-0.26322	-0.368824
ACSL5	-1.30333	0.801835	0	1.77726	1.74873	0.360545	1.27612	0.131568	1.6471	1.10679	1.15095	1.35609
ACSL6	0.857605	-0.218053	0	-0.167682	0.19463	0.330177	-0.229296	-0.473301	-0.318876	0.405754	0.111883	-0.618779
ACSM3	-1.05435	0.0687143	0	-0.483562	-0.955867	0.273398	0.343118	-0.0761723	-0.477388	-0.954387	0.814756	0.302084
ACSS1	-0.0385617	0.0731007	0	0.391796	0.206493	0.373709	-0.0748426	-0.0738779	0.0972846	0.279116	0.220862	0.188671
ACSS2	0.053488	0	-0.0124356	0.0888257	0.0670136	0.0296604	0.119473	0.058197	0.154129	0.160668	0.154598	0.185016
ACSS3	0	-1.3044	0.69359	-1.20793	0.595795	-0.79701	-0.358041	0.196327	-0.801792	-0.830856	0.733618	0.853581
ACTA2	-0.223847	0	0.0527201	0.552083	-0.539117	0.698068	0.208835	0.408973	0.246317	0.333013	0.0133251	-0.0500103
ACTBL2	0.122042	0	0	0	1.45639	1.1737	0	0	0	0	0	0
ACTG1P1	0	-0.0997719	0.230032	0.102147	0.154713	-0.106942	-0.0920019	0.125392	0.146404	-0.728196	0.536829	-0.366922
ACTG1P20	0.335278	0	-0.188334	-0.0136663	0.0780162	0.0021863	-0.26154	-0.625623	-0.028086	0.428696	-0.362861	0.487775
ACTL6A	-0.0161381	0	0.0164249	-0.0667322	-0.12062	-0.0161665	0.012805	0.085211	0.11431	-0.0399831	-0.0784231	-0.0238482
ACTN1	0.0499133	-0.0371766	0	-0.0471067	-0.021244	-0.0207086	-0.0365131	-0.0398539	0.00881728	-0.138849	-0.051185	-0.0873487
ACTN2	0.247801	-0.154319	0	0.144124	0.721259	-0.569705	-0.579187	-0.569387	0.0755472	0.0789066	-0.317303	0.269373
ACTN4	0.0677147	-0.0100195	0	0.131561	0.177694	0.164522	0.0410798	0.00557469	0.0258508	0.139405	0.153138	0.191194
ACTR10	-0.082694	0.0284401	0	0.0111542	0.0318657	0.020273	-0.0297607	-0.0201363	-0.00835032	0.0491747	-5.63163e-05	0.00843814
ACTR1A	0	-0.0078034	0.0209304	-0.0760487	-0.138229	-0.131969	-0.0409345	-0.0628489	-0.00597214	-0.13336	-0.139579	-0.154158
ACTR1B	-0.105778	0.0399073	0	-0.123504	-0.111436	-0.103155	-0.0060558	-0.0521883	-0.0215886	-0.0617852	-0.0903439	-0.0319098
ACTR2	-0.078819	0	0.0132636	-0.0101983	-0.00822648	0.0247863	-0.0256846	-0.0186872	-0.0884804	0.00990288	0.0617203	-0.00062173
ACTR3B	-0.0567598	0	0.0596144	0.0844348	0.0632555	-0.0203033	0.0754073	0.0408641	0.00424614	-0.0665834	0.0391018	0.0628015
ACTR5	-0.0381791	0	0.0678685	-0.0458308	0.0307895	-0.118461	0.015846	0.0935317	-0.0520689	-0.0924825	-0.0517102	-0.0327003
ACTR6	-0.0318676	0	0.0291653	0.158824	0.0538749	-0.0412914	0.247656	0.104033	0.131788	0.352275	0.209928	0.133612
ACTR8	0	0.0418454	-0.0596152	0.00574623	-0.0621353	-0.0302824	-0.0821732	-0.0906091	-0.099473	-0.0562815	-0.115575	-0.0609159
ACTRT3	-0.118574	0.0400549	0	0.254708	0.0343747	0.117261	0.163488	0.033225	0.271316	0.0975367	0.0859515	-0.180215
ACVR1	0	0.0153552	-0.0409942	-0.0518722	-0.0597727	0.0143969	0.0204255	-0.0852393	-0.0719256	-0.0159292	-0.0976887	-0.042908
ACVR1B	0	-5.69518e-05	0.0291844	-0.00784258	-0.00661375	0.00656654	0.0220229	0.112572	0.00170961	0.0521034	0.217879	0.150148
ACVR2A	-0.126053	0	0.0419079	-0.0291548	0.050345	-0.00308762	-0.0107878	-0.0248447	0.00565171	0.125512	0.225582	0.163375
ACVR2B	0.00267011	0	-0.082986	0.0594966	0.1103	-0.0080543	0.197898	0.158528	0.0760812	0.243813	0.330293	0.347402
ACVR2B-AS1	0	0.103469	-0.221786	0.143521	0.63008	0.102306	0.0447276	0.0406435	0.110645	0.617045	0.372686	0.539648
ACY1	0	0.12524	-0.146974	0.314632	0.387638	-0.24848	0.20669	0.118677	0.138191	0.320122	0.351622	0.163382
ACYP1	0.0765542	0	-0.0181774	-0.135466	0.073879	0.073476	0.0266885	0.025844	0.0395677	-0.0732891	-0.148827	0.0758295
ACYP2	-0.283563	0	0.096473	0.130817	0.173154	0.0514401	0.111351	0.00984678	-0.056606	-0.183763	0.193622	-0.0343826
ADA	-0.0844776	0	0.0138656	0.0148906	-0.000119373	0.00515103	0.0818496	0.0221904	0.0234481	-0.0276361	0.0712722	-0.00368129
ADA2	-0.0495438	0	0.0490748	-0.279187	-0.234962	-0.273487	-0.152809	-0.0733114	-0.155323	-0.565002	-0.51779	-0.3427
ADAL	-0.0644483	0	0.0587393	0.00611568	-0.0290513	-0.0277962	0.305975	0.104229	0.204833	0.27999	0.263572	0.208079
ADAM10	-0.00370453	0.0319159	0	0.0113339	0.0458453	0.015445	0.132604	0.173535	0.100662	0.179843	0.207419	0.158408
ADAM11	0.025821	-0.0333801	0	-0.0994592	-0.141507	-0.0565072	-0.059808	-0.030652	-0.0511285	-0.112828	-0.0381318	-0.121081
ADAM12	0.333812	-0.401885	0	-0.718367	-0.510508	-0.337047	-0.056752	-0.21367	0.560799	-0.965627	-0.691755	-0.124822
ADAM15	-0.0518494	0	0.0406192	-0.00737429	-0.0471257	-0.0330317	0.00326672	-0.0509208	0.0504721	-0.000193998	-0.0496107	0.048006
ADAM1A	0.234084	-0.10004	0	0.299735	0.3738	0.329809	-0.463166	-0.587963	-0.184518	-0.265748	0.126495	0.129949
ADAM22	0.00351234	0	-0.045622	0.0903113	0.100397	0.0543179	0.10667	-0.060763	-0.032557	0.130796	0.0788264	-0.229818
ADAM23	0.0499738	0	-0.0110791	-0.0352981	-0.081141	-0.0504691	-0.00985886	-0.0253048	-0.0380163	-0.0402195	-0.0938695	-0.0689247
ADAM28	-0.604893	0	1.67814	2.82037	0.731114	0.450824	1.75324	-0.724282	-0.724282	1.32964	-0.724282	0.835025
ADAM32	-0.526021	0.244489	0	0.579632	-0.142201	0.359187	-0.786467	-0.0229774	-0.248025	-0.0659963	-0.507299	-0.13839
ADAM33	0.0805235	-0.0360668	0	0.307285	0.385886	0.363209	-0.103398	-0.257934	-0.0288061	0.0861049	0.00455789	0.0944047
ADAM8	0	0.107576	-0.00392052	0.17053	0.263752	0.129705	0.162433	0.0776872	0.0135292	0.221591	0.133711	0.215086
ADAMTS1	0	0.0957374	-0.420153	0.220288	-0.023681	-0.205603	-0.254311	0.140997	0.468771	-0.120746	-0.206065	-0.342095
ADAMTS10	0	-0.0473387	0.0115069	0.147279	0.228113	0.179504	0.106703	0.0609708	0.0589901	0.109997	0.0388778	0.200413
ADAMTS12	-0.224588	0	0.131461	-0.650696	-0.181	-0.512693	0.442797	0.158376	-0.366621	-0.677835	-0.302533	0.164859
ADAMTS13	0.104624	-0.0667369	0	-0.117639	0.280991	0.194784	0.100054	0.324868	-0.102137	0.0853747	0.0907518	-0.141321
ADAMTS14	-0.477755	0.633959	0	0.49464	0.710925	0.759934	0.41317	0.047786	-0.0649922	0.57078	0.286372	-0.589285
ADAMTS16	0.425118	-1.1377	0	0.495161	-0.357247	0.571853	0.922825	0.693651	0.285197	0.041991	0.23305	-0.0479811
ADAMTS17	0.355446	0	-1.36595	0.112447	1.43024	0.804256	0.986337	0.91009	0.118231	0.0867547	-1.23331	-0.664757
ADAMTS2	0	0.0273842	-0.0232546	0.224199	0.240254	0.0980544	0.0413783	-0.00767057	-0.0824302	0.0994269	0.154073	0.230807
ADAMTS20	0	1.41831	-0.35268	-1.21094	0.244445	-1.11225	1.48744	0.342902	1.35014	1.09997	-1.21094	1.5674
ADAMTS3	-0.463052	0.683785	0	0.00312117	0.490935	-0.507876	0.00225578	0.663895	0.209867	-0.175405	0.840423	0.616003
[truncated: 15,091 more rows]
