# Supplementary material for: The HAPSTR2 retrogene buffers stress signaling and resilience in mammals
Source: Nat Commun. 2023 Jan 11;14:152. doi: 10.1038/s41467-022-35697-1 (PMC9834230; doi:10.1038/s41467-022-35697-1)
Supplement: Supplementary file 6 — Supplementary Data 4 [file 41467_2022_35697_MOESM6_ESM.xlsx]

## Sheet: RGD
## Output from RGD accessible at https://rgd.mcw.edu/rgdweb/report/gene/main.html?id=38668552
Name	Type	Condition	Positions	Clinical Significance
GRCh38/hg38 Xp22.33-q28(chrX:10679-156022206)x3	copy number gain	See cases [RCV000148141]	ChrX:10679..156022206 [GRCh38]	pathogenic
			ChrX:60679..155251871 [GRCh37]
			ChrX:679..154905065 [NCBI36]
			ChrX:Xp22.33-q28
GRCh38/hg38 Xq25-28(chrX:123793526-156022206)x1	copy number loss	See cases [RCV000137167]	ChrX:123793526..156022206 [GRCh38]	pathogenic|uncertain significance
			ChrX:122927376..155251871 [GRCh37]
			ChrX:122755057..154905065 [NCBI36]
			ChrX:Xq25-28
GRCh38/hg38 Xq21.1-28(chrX:79911061-156003229)x1	copy number loss	See cases [RCV000138787]	ChrX:79911061..156003229 [GRCh38]	pathogenic
			ChrX:79166568..155232894 [GRCh37]
			ChrX:79053224..154886088 [NCBI36]
			ChrX:Xq21.1-28
GRCh38/hg38 Xq27.1-28(chrX:139333024-155978689)x1	copy number loss	See cases [RCV000133818]	ChrX:139333024..155978689 [GRCh38]	pathogenic
			ChrX:138415183..155208354 [GRCh37]
			ChrX:138242849..154861548 [NCBI36]
			ChrX:Xq27.1-28
GRCh38/hg38 Xq22.3-28(chrX:106127173-156003242)x1	copy number loss	See cases [RCV000137887]	ChrX:106127173..156003242 [GRCh38]	pathogenic
			ChrX:105371166..155232907 [GRCh37]
			ChrX:105257822..154886101 [NCBI36]
			ChrX:Xq22.3-28
GRCh38/hg38 Xp11.22-q28(chrX:53144751-156003242)x1	copy number loss	See cases [RCV000143349]	ChrX:53144751..156003242 [GRCh38]	pathogenic
			ChrX:53321095..155232907 [GRCh37]
			ChrX:53190658..154886101 [NCBI36]
			ChrX:Xp11.22-q28
GRCh38/hg38 Xp22.33-q28(chrX:26102-155996431)x3	copy number gain	See cases [RCV000052984]	ChrX:26102..155996431 [GRCh38]	pathogenic
			ChrX:76102..155226096 [GRCh37]
			ChrX:16102..154879290 [NCBI36]
			ChrX:Xp22.33-q28
GRCh38/hg38 Xq13.2-28(chrX:74684615-156004066)x1	copy number loss	See cases [RCV000143424]	ChrX:74684615..156004066 [GRCh38]	pathogenic
			ChrX:73904450..155233731 [GRCh37]
			ChrX:73821175..154886925 [NCBI36]
			ChrX:Xq13.2-28
GRCh38/hg38 Xp22.33-q28(chrX:251879-156004066)x3	copy number gain	See cases [RCV000143433]	ChrX:251879..156004066 [GRCh38]	pathogenic
			ChrX:168546..155233731 [GRCh37]
			ChrX:Xp22.33-q28
GRCh38/hg38 Xp22.33-q28(chrX:251880-156004181)x3	copy number gain	See cases [RCV000139888]	ChrX:251880..156004181 [GRCh38]	pathogenic
			ChrX:168547..155233846 [GRCh37]
			ChrX:108547..154887040 [NCBI36]
			ChrX:Xp22.33-q28
GRCh38/hg38 Xp22.33-q28(chrX:20297-155999253)x3	copy number gain	See cases [RCV000134564]	ChrX:20297..155999253 [GRCh38]	pathogenic
			ChrX:70297..155228918 [GRCh37]
			ChrX:10297..154882112 [NCBI36]
			ChrX:Xp22.33-q28
GRCh38/hg38 Xq22.3-28(chrX:106722296-156004066)x1	copy number loss	See cases [RCV000142190]	ChrX:106722296..156004066 [GRCh38]	pathogenic
			ChrX:105965526..155233731 [GRCh37]
			ChrX:105852182..154886925 [NCBI36]
			ChrX:Xq22.3-28
GRCh38/hg38 Xq22.3-28(chrX:106465610-156003242)x1	copy number loss	See cases [RCV000138541]	ChrX:106465610..156003242 [GRCh38]	pathogenic
			ChrX:105708840..155232907 [GRCh37]
			ChrX:105595496..154886101 [NCBI36]
			ChrX:Xq22.3-28
GRCh38/hg38 Xp22.33-q28(chrX:20140-155699618)x3	copy number gain	See cases [RCV000050810]	ChrX:20140..155699618 [GRCh38]	pathogenic
			ChrX:70140..154929279 [GRCh37]
			ChrX:10140..154582473 [NCBI36]
			ChrX:Xp22.33-q28
GRCh38/hg38 Xp22.33-q28(chrX:3092486-155699618)x2	copy number gain	See cases [RCV000050889]	ChrX:3092486..155699618 [GRCh38]	pathogenic
			ChrX:3010527..154929279 [GRCh37]
			ChrX:3020527..154582473 [NCBI36]
			ChrX:Xp22.33-q28
GRCh38/hg38 Xq21.33-28(chrX:95846285-156003242)x3	copy number gain	See cases [RCV000138020]	ChrX:95846285..156003242 [GRCh38]	pathogenic
			ChrX:95101284..155232907 [GRCh37]
			ChrX:94987940..154886101 [NCBI36]
			ChrX:Xq21.33-28
GRCh38/hg38 Xq23-27.1(chrX:117260292-140201321)x3	copy number gain	See cases [RCV000138145]	ChrX:117260292..140201321 [GRCh38]	pathogenic
			ChrX:116394255..139283477 [GRCh37]
			ChrX:116278283..139111143 [NCBI36]
			ChrX:Xq23-27.1
GRCh38/hg38 Xq21.1-28(chrX:82096719-156004066)x1	copy number loss	See cases [RCV000141825]	ChrX:82096719..156004066 [GRCh38]	pathogenic
			ChrX:81352168..155233731 [GRCh37]
			ChrX:81238824..154886925 [NCBI36]
			ChrX:Xq21.1-28
GRCh38/hg38 Xq21.1-28(chrX:78187188-156004066)x1	copy number loss	See cases [RCV000142337]	ChrX:78187188..156004066 [GRCh38]	pathogenic
			ChrX:77442685..155233731 [GRCh37]
			ChrX:77329341..154886925 [NCBI36]
			ChrX:Xq21.1-28
GRCh38/hg38 Xq21.33-28(chrX:94462929-156001635)x3	copy number gain	See cases [RCV000136552]	ChrX:94462929..156001635 [GRCh38]	pathogenic
			ChrX:93717928..155231300 [GRCh37]
			ChrX:93604584..154884494 [NCBI36]
			ChrX:Xq21.33-28
GRCh38/hg38 Xp22.33-q28(chrX:10701-156003229)x3	copy number gain	See cases [RCV000142625]	ChrX:10701..156003229 [GRCh38]	pathogenic
			ChrX:60701..155232894 [GRCh37]
			ChrX:701..154886088 [NCBI36]
			ChrX:Xp22.33-q28
GRCh38/hg38 Xq24-28(chrX:118856574-156004066)x1	copy number loss	See cases [RCV000142137]	ChrX:118856574..156004066 [GRCh38]	pathogenic
			ChrX:117990537..155233731 [GRCh37]
			ChrX:117874565..154886925 [NCBI36]
			ChrX:Xq24-28
GRCh38/hg38 Xq13.3-28(chrX:76604011-156022206)x1	copy number loss	See cases [RCV000137138]	ChrX:76604011..156022206 [GRCh38]	pathogenic
			ChrX:75824420..155251871 [GRCh37]
			ChrX:75740824..154905065 [NCBI36]
			ChrX:Xq13.3-28
GRCh38/hg38 Xq27.1(chrX:139774971-140365403)x3	copy number gain	See cases [RCV000141817]	ChrX:139774971..140365403 [GRCh38]	uncertain significance
			ChrX:138857130..139447568 [GRCh37]
			ChrX:138684796..139275234 [NCBI36]
			ChrX:Xq27.1
GRCh38/hg38 Xq22.1-28(chrX:102197284-156003242)x1	copy number loss	See cases [RCV000137415]	ChrX:102197284..156003242 [GRCh38]	pathogenic
			ChrX:101452257..155232907 [GRCh37]
			ChrX:101338913..154886101 [NCBI36]
			ChrX:Xq22.1-28
GRCh38/hg38 Xp22.33-q28(chrX:10679-156022826)x4	copy number gain	See cases [RCV000133654]	ChrX:10679..156022826 [GRCh38]	pathogenic
			ChrX:60679..155252491 [GRCh37]
			ChrX:679..154905685 [NCBI36]
			ChrX:Xp22.33-q28
GRCh38/hg38 Xq13.3-28(chrX:75086417-156022206)x1	copy number loss	See cases [RCV000137113]	ChrX:75086417..156022206 [GRCh38]	pathogenic
			ChrX:74306252..155251871 [GRCh37]
			ChrX:74222977..154905065 [NCBI36]
			ChrX:Xq13.3-28
GRCh38/hg38 Xq26.3-28(chrX:137118983-156003242)x1	copy number loss	See cases [RCV000137257]	ChrX:137118983..156003242 [GRCh38]	pathogenic|uncertain significance
			ChrX:136201142..155232907 [GRCh37]
			ChrX:136028808..154886101 [NCBI36]
			ChrX:Xq26.3-28
GRCh38/hg38 Xq27.1(chrX:140020001-140214597)x2	copy number gain	See cases [RCV000141965]	ChrX:140020001..140214597 [GRCh38]	uncertain significance
			ChrX:139102160..139296749 [GRCh37]
			ChrX:138929826..139124415 [NCBI36]
			ChrX:Xq27.1
GRCh38/hg38 Xq21.31-28(chrX:88339926-156003242)x1	copy number loss	See cases [RCV000139351]	ChrX:88339926..156003242 [GRCh38]	pathogenic|likely benign
			ChrX:87594927..155232907 [GRCh37]
			ChrX:87481583..154886101 [NCBI36]
			ChrX:Xq21.31-28
GRCh38/hg38 Xp22.33-q28(chrX:251879-156004066)x1	copy number loss	See cases [RCV000143441]	ChrX:251879..156004066 [GRCh38]	pathogenic
			ChrX:168546..155233731 [GRCh37]
			ChrX:108546..154886925 [NCBI36]
			ChrX:Xp22.33-q28
GRCh38/hg38 Xq11.1-28(chrX:62712219-156003242)x3	copy number gain	See cases [RCV000139416]	ChrX:62712219..156003242 [GRCh38]	pathogenic|likely benign
			ChrX:61931689..155232907 [GRCh37]
			ChrX:61848414..154886101 [NCBI36]
			ChrX:Xq11.1-28
GRCh38/hg38 Xp22.33-q28(chrX:10679-156022206)x1	copy number loss	See cases [RCV000050699]	ChrX:10679..156022206 [GRCh38]	pathogenic|conflicting interpretations of pathogenicity|conflicting data from submitters
			ChrX:60679..155251871 [GRCh37]
			ChrX:679..154905065 [NCBI36]
			ChrX:Xp22.33-q28
GRCh38/hg38 Xq27.1-28(chrX:139530928-156003229)x1	copy number loss	See cases [RCV000139724]	ChrX:139530928..156003229 [GRCh38]	pathogenic
			ChrX:138613087..155232894 [GRCh37]
			ChrX:138440753..154886088 [NCBI36]
			ChrX:Xq27.1-28
GRCh38/hg38 Xq21.1-28(chrX:85123740-156022206)x3	copy number gain	See cases [RCV000133744]	ChrX:85123740..156022206 [GRCh38]	pathogenic
			ChrX:84378746..155251871 [GRCh37]
			ChrX:84265402..154905065 [NCBI36]
			ChrX:Xq21.1-28
GRCh38/hg38 Xp22.33-q28(chrX:10701-156003242)x3	copy number gain	See cases [RCV000133911]	ChrX:10701..156003242 [GRCh38]	pathogenic|likely pathogenic|conflicting data from submitters
			ChrX:60701..155232907 [GRCh37]
			ChrX:701..154886101 [NCBI36]
			ChrX:Xp22.33-q28
GRCh38/hg38 Xp22.33-q28(chrX:1085618-155699644)x1	copy number loss	See cases [RCV000139278]	ChrX:1085618..155699644 [GRCh38]	pathogenic
			ChrX:1118268..154929305 [GRCh37]
			ChrX:1038268..154582499 [NCBI36]
			ChrX:Xp22.33-q28
GRCh38/hg38 Xq27.1(chrX:139605696-140302516)x3	copy number gain	See cases [RCV000054281]	ChrX:139605696..140302516 [GRCh38]	uncertain significance
			ChrX:138687855..139384681 [GRCh37]
			ChrX:138515521..139212347 [NCBI36]
			ChrX:Xq27.1
GRCh38/hg38 Xq11.1-28(chrX:62561604-156003242)x3	copy number gain	See cases [RCV000137553]	ChrX:62561604..156003242 [GRCh38]	pathogenic
			ChrX:61781074..155232907 [GRCh37]
			ChrX:61697799..154886101 [NCBI36]
			ChrX:Xq11.1-28
GRCh38/hg38 Xp22.2-q27.3(chrX:13020141-143473520)x1	copy number loss	See cases [RCV000138678]	ChrX:13020141..143473520 [GRCh38]	pathogenic
			ChrX:13038260..142561303 [GRCh37]
			ChrX:12948181..142388969 [NCBI36]
			ChrX:Xp22.2-q27.3
GRCh38/hg38 Xq11.1-28(chrX:62712230-155978888)x3	copy number gain	See cases [RCV000134025]	ChrX:62712230..155978888 [GRCh38]	pathogenic
			ChrX:61931700..155208553 [GRCh37]
			ChrX:61848425..154861747 [NCBI36]
			ChrX:Xq11.1-28
GRCh38/hg38 Xp22.33-q28(chrX:10701-156003229)x1	copy number loss	See cases [RCV000136097]	ChrX:10701..156003229 [GRCh38]	pathogenic
			ChrX:60701..155232894 [GRCh37]
			ChrX:701..154886088 [NCBI36]
			ChrX:Xp22.33-q28
GRCh38/hg38 Xq23-28(chrX:111745722-154555423)x3	copy number gain	See cases [RCV000136030]	ChrX:111745722..154555423 [GRCh38]	pathogenic
			ChrX:110988950..153783638 [GRCh37]
			ChrX:110875606..153436832 [NCBI36]
			ChrX:Xq23-28
GRCh38/hg38 Xq25-28(chrX:128473235-156003229)x1	copy number loss	See cases [RCV000136095]	ChrX:128473235..156003229 [GRCh38]	pathogenic
			ChrX:127607213..155232894 [GRCh37]
			ChrX:127434894..154886088 [NCBI36]
			ChrX:Xq25-28
GRCh38/hg38 Xq21.31-28(chrX:89557622-156004066)x1	copy number loss	See cases [RCV000142016]	ChrX:89557622..156004066 [GRCh38]	pathogenic
			ChrX:88812621..155233731 [GRCh37]
			ChrX:88699277..154886925 [NCBI36]
			ChrX:Xq21.31-28
GRCh38/hg38 Xp22.33-q28(chrX:26102-155996431)x1	copy number loss	See cases [RCV000052986]	ChrX:26102..155996431 [GRCh38]	pathogenic
			ChrX:76102..155226096 [GRCh37]
			ChrX:16102..154879290 [NCBI36]
			ChrX:Xp22.33-q28
GRCh38/hg38 Xp22.33-q28(chrX:2765636-155522304)x3	copy number gain	See cases [RCV000136791]	ChrX:2765636..155522304 [GRCh38]	pathogenic
			ChrX:2683677..154751965 [GRCh37]
			ChrX:2693677..154405159 [NCBI36]
			ChrX:Xp22.33-q28
GRCh38/hg38 Xq21.2-28(chrX:86626431-156004066)x1	copy number loss	See cases [RCV000142037]	ChrX:86626431..156004066 [GRCh38]	pathogenic
			ChrX:85881434..155233731 [GRCh37]
			ChrX:85768090..154886925 [NCBI36]
			ChrX:Xq21.2-28
GRCh38/hg38 Xp22.33-q28(chrX:2782275-155611794)x2	copy number gain	See cases [RCV000136841]	ChrX:2782275..155611794 [GRCh38]	pathogenic
			ChrX:2700316..154785891 [GRCh37]
			ChrX:2710316..154494649 [NCBI36]
			ChrX:Xp22.33-q28
GRCh38/hg38 Xq27.1(chrX:139698609-140201321)x3	copy number gain	See cases [RCV000133714]	ChrX:139698609..140201321 [GRCh38]	uncertain significance
			ChrX:138780768..139283477 [GRCh37]
			ChrX:138608434..139111143 [NCBI36]
			ChrX:Xq27.1
GRCh38/hg38 Xp22.33-q28(chrX:10679-156013167)x1	copy number loss	See cases [RCV000050386]	ChrX:10679..156013167 [GRCh38]	pathogenic
			ChrX:60679..155242832 [GRCh37]
			ChrX:679..154896026 [NCBI36]
			ChrX:Xp22.33-q28
GRCh38/hg38 Xq21.1-28(chrX:79093152-156003229)x1	copy number loss	See cases [RCV000136083]	ChrX:79093152..156003229 [GRCh38]	pathogenic
			ChrX:78348649..155232894 [GRCh37]
			ChrX:78235305..154886088 [NCBI36]
			ChrX:Xq21.1-28
GRCh38/hg38 Xq21.1-28(chrX:78605009-156016560)x1	copy number loss	See cases [RCV000134570]	ChrX:78605009..156016560 [GRCh38]	pathogenic
			ChrX:77860506..155246225 [GRCh37]
			ChrX:77747162..154899419 [NCBI36]
			ChrX:Xq21.1-28
GRCh38/hg38 Xp22.33-q28(chrX:10001-156030895)x1	copy number loss	See cases [RCV000136005]	ChrX:10001..156030895 [GRCh38]	pathogenic
			ChrX:60001..155260560 [GRCh37]
			ChrX:1..154913754 [NCBI36]
			ChrX:Xp22.33-q28
GRCh38/hg38 Xq23-28(chrX:115417992-156022206)x1	copy number loss	See cases [RCV000051160]	ChrX:115417992..156022206 [GRCh38]	pathogenic
			ChrX:114652461..155251871 [GRCh37]
			ChrX:114558717..154905065 [NCBI36]
			ChrX:Xq23-28
GRCh38/hg38 Xq13.3-28(chrX:76557425-156004066)x1	copy number loss	See cases [RCV000143132]	ChrX:76557425..156004066 [GRCh38]	pathogenic
			ChrX:75777833..155233731 [GRCh37]
			ChrX:75694237..154886925 [NCBI36]
			ChrX:Xq13.3-28
GRCh38/hg38 Xp22.33-q28(chrX:10679-156022206)x1	copy number loss	See cases [RCV000148135]	ChrX:10679..156022206 [GRCh38]	pathogenic
			ChrX:60679..155251871 [GRCh37]
			ChrX:679..154905065 [NCBI36]
			ChrX:Xp22.33-q28
GRCh38/hg38 Xp22.33-q28(chrX:10701-156003242)x1	copy number loss	See cases [RCV000133947]	ChrX:10701..156003242 [GRCh38]	pathogenic|conflicting interpretations of pathogenicity|conflicting data from submitters
			ChrX:60701..155232907 [GRCh37]
			ChrX:701..154886101 [NCBI36]
			ChrX:Xp22.33-q28
GRCh38/hg38 Xp22.33-q28(chrX:40904-155998166)x1	copy number loss	See cases [RCV000136478]	ChrX:40904..155998166 [GRCh38]	pathogenic
			ChrX:90904..155227831 [GRCh37]
			ChrX:30904..154881025 [NCBI36]
			ChrX:Xp22.33-q28
GRCh38/hg38 Xp22.33-q28(chrX:20140-155699618)x1	copy number loss	See cases [RCV000050811]	ChrX:20140..155699618 [GRCh38]	pathogenic
			ChrX:70140..154929279 [GRCh37]
			ChrX:10140..154582473 [NCBI36]
			ChrX:Xp22.33-q28
GRCh38/hg38 Xp22.33-q28(chrX:10701-155978689)x1	copy number loss	See cases [RCV000133792]	ChrX:10701..155978689 [GRCh38]	pathogenic
			ChrX:60701..155208354 [GRCh37]
			ChrX:701..154861548 [NCBI36]
			ChrX:Xp22.33-q28
GRCh38/hg38 Xp22.33-q28(chrX:251880-156004066)x3	copy number gain	See cases [RCV000143219]	ChrX:251880..156004066 [GRCh38]	pathogenic
			ChrX:168547..155233731 [GRCh37]
			ChrX:108547..154886925 [NCBI36]
			ChrX:Xp22.33-q28
GRCh38/hg38 Xp22.33-q28(chrX:10679-156022206)x3	copy number gain	See cases [RCV000050697]	ChrX:10679..156022206 [GRCh38]	pathogenic|conflicting interpretations of pathogenicity|conflicting data from submitters
			ChrX:60679..155251871 [GRCh37]
			ChrX:679..154905065 [NCBI36]
			ChrX:Xp22.33-q28
GRCh38/hg38 Xq21.1-28(chrX:82211310-156003229)x1	copy number loss	See cases [RCV000139400]	ChrX:82211310..156003229 [GRCh38]	pathogenic
			ChrX:81466759..155232894 [GRCh37]
			ChrX:81353415..154886088 [NCBI36]
			ChrX:Xq21.1-28
GRCh38/hg38 Xq23-28(chrX:111050385-156022206)x1	copy number loss	See cases [RCV000142577]	ChrX:111050385..156022206 [GRCh38]	pathogenic
			ChrX:110293613..155251871 [GRCh37]
			ChrX:110180269..154905065 [NCBI36]
			ChrX:Xq23-28
GRCh38/hg38 Xp22.33-q28(chrX:14245-155999293)x1	copy number loss	See cases [RCV000052982]	ChrX:14245..155999293 [GRCh38]	pathogenic
			ChrX:64245..155228958 [GRCh37]
			ChrX:4245..154882152 [NCBI36]
			ChrX:Xp22.33-q28
GRCh38/hg38 Xq27.1(chrX:139830461-140201336)x3	copy number gain	See cases [RCV000139818]	ChrX:139830461..140201336 [GRCh38]	likely benign
			ChrX:138912620..139283492 [GRCh37]
			ChrX:138740286..139111158 [NCBI36]
			ChrX:Xq27.1
GRCh38/hg38 Xq25-28(chrX:126537861-155996431)x1	copy number loss	See cases [RCV000051729]	ChrX:126537861..155996431 [GRCh38]	pathogenic
			ChrX:125671844..155226096 [GRCh37]
			ChrX:125499525..154879290 [NCBI36]
			ChrX:Xq25-28
GRCh38/hg38 Xp21.1-q28(chrX:37076284-156016920)x1	copy number loss	See cases [RCV000135300]	ChrX:37076284..156016920 [GRCh38]	pathogenic
			ChrX:37094357..155246585 [GRCh37]
			ChrX:37004278..154899779 [NCBI36]
			ChrX:Xp21.1-q28
GRCh38/hg38 Xq21.31-28(chrX:92222680-156016920)x1	copy number loss	See cases [RCV000135307]	ChrX:92222680..156016920 [GRCh38]	pathogenic
			ChrX:91477679..155246585 [GRCh37]
			ChrX:91364335..154899779 [NCBI36]
			ChrX:Xq21.31-28
GRCh38/hg38 Xp22.33-q28(chrX:2790845-155699618)x3	copy number gain	See cases [RCV000052359]	ChrX:2790845..155699618 [GRCh38]	pathogenic
			ChrX:2708886..154929279 [GRCh37]
			ChrX:2718886..154582473 [NCBI36]
			ChrX:Xp22.33-q28
GRCh38/hg38 Xq21.1-28(chrX:77369933-156013167)x1	copy number loss	See cases [RCV000135454]	ChrX:77369933..156013167 [GRCh38]	pathogenic
			ChrX:76634813..155242832 [GRCh37]
			ChrX:76507069..154896026 [NCBI36]
			ChrX:Xq21.1-28
GRCh38/hg38 Xq13.2-28(chrX:74510116-156022206)x1	copy number loss	See cases [RCV000134958]	ChrX:74510116..156022206 [GRCh38]	pathogenic
			ChrX:73729951..155251871 [GRCh37]
			ChrX:73646676..154905065 [NCBI36]
			ChrX:Xq13.2-28
GRCh38/hg38 Xq11.1-28(chrX:63279794-155939524)x1	copy number loss	See cases [RCV000051666]	ChrX:63279794..155939524 [GRCh38]	pathogenic
			ChrX:62499671..155169188 [GRCh37]
			ChrX:62416396..154822382 [NCBI36]
			ChrX:Xq11.1-28
GRCh38/hg38 Xp21.1-q28(chrX:36237706-156022206)x1	copy number loss	See cases [RCV000135552]	ChrX:36237706..156022206 [GRCh38]	pathogenic
			ChrX:36255823..155251871 [GRCh37]
			ChrX:36165744..154905065 [NCBI36]
			ChrX:Xp21.1-q28
GRCh38/hg38 Xp22.33-q28(chrX:2299223-155992188)x3	copy number gain	See cases [RCV000141400]	ChrX:2299223..155992188 [GRCh38]	pathogenic
			ChrX:2217264..155221853 [GRCh37]
			ChrX:2227264..154875047 [NCBI36]
			ChrX:Xp22.33-q28
GRCh38/hg38 Xp22.33-q28(chrX:20297-156016920)x3	copy number gain	See cases [RCV000141401]	ChrX:20297..156016920 [GRCh38]	pathogenic
			ChrX:70297..155246585 [GRCh37]
			ChrX:10297..154899779 [NCBI36]
			ChrX:Xp22.33-q28
GRCh38/hg38 Xq23-28(chrX:114533139-156022206)x1	copy number loss	See cases [RCV000134947]	ChrX:114533139..156022206 [GRCh38]	pathogenic
			ChrX:113767592..155251871 [GRCh37]
			ChrX:113673848..154905065 [NCBI36]
			ChrX:Xq23-28
Single allele	duplication	Autism [RCV000754365]	ChrX:1..156040895 [GRCh38]	pathogenic
			ChrX:Xp22.33-q28
GRCh38/hg38 Xp22.33-q28(chrX:20297-156026127)x1	copy number loss	See cases [RCV000135321]	ChrX:20297..156026127 [GRCh38]	pathogenic
			ChrX:70297..155255792 [GRCh37]
			ChrX:10297..154908986 [NCBI36]
			ChrX:Xp22.33-q28
GRCh38/hg38 Xp22.33-q28(chrX:27245-155996431)x3	copy number gain	See cases [RCV000052324]	ChrX:27245..155996431 [GRCh38]	pathogenic
			ChrX:77245..155226096 [GRCh37]
			ChrX:17245..154879290 [NCBI36]
			ChrX:Xp22.33-q28
GRCh38/hg38 Xq24-28(chrX:119297670-156004066)x1	copy number loss	See cases [RCV000141743]	ChrX:119297670..156004066 [GRCh38]	pathogenic
			ChrX:118431633..155233731 [GRCh37]
			ChrX:118315661..154886925 [NCBI36]
			ChrX:Xq24-28
GRCh38/hg38 Xp11.21-q28(chrX:57372584-155996431)x1	copy number loss	See cases [RCV000051665]	ChrX:57372584..155996431 [GRCh38]	pathogenic
			ChrX:57399017..155226096 [GRCh37]
			ChrX:57415742..154879290 [NCBI36]
			ChrX:Xp11.21-q28
GRCh38/hg38 Xp22.33-q28(chrX:251880-156004066)x1	copy number loss	See cases [RCV000140787]	ChrX:251880..156004066 [GRCh38]	pathogenic|conflicting data from submitters
			ChrX:168547..155233731 [GRCh37]
			ChrX:Xp22.33-q28
GRCh38/hg38 Xq23-28(chrX:116264813-155980575)x1	copy number loss	See cases [RCV000051728]	ChrX:116264813..155980575 [GRCh38]	pathogenic
			ChrX:115396069..155210240 [GRCh37]
			ChrX:115310097..154863434 [NCBI36]
			ChrX:Xq23-28
GRCh38/hg38 Xq27.1(chrX:139333024-140959375)x0	copy number loss	See cases [RCV000051734]	ChrX:139333024..140959375 [GRCh38]	pathogenic
			ChrX:138415183..139986362 [GRCh37]
			ChrX:138242849..139869206 [NCBI36]
			ChrX:Xq27.1
GRCh38/hg38 Xq26.3-28(chrX:136956500-156020993)x1	copy number loss	See cases [RCV000051732]	ChrX:136956500..156020993 [GRCh38]	pathogenic
			ChrX:136038659..155250658 [GRCh37]
			ChrX:135866325..154903852 [NCBI36]
			ChrX:Xq26.3-28
GRCh38/hg38 Xp22.33-q28(chrX:251880-156004066)x4	copy number gain	See cases [RCV000140786]	ChrX:251880..156004066 [GRCh38]	pathogenic
			ChrX:168547..155233731 [GRCh37]
			ChrX:Xp22.33-q28
GRCh38/hg38 Xq27.1-28(chrX:139230333-150628474)x1	copy number loss	See cases [RCV000051733]	ChrX:139230333..150628474 [GRCh38]	pathogenic
			ChrX:138312495..149782550 [GRCh37]
			ChrX:138140161..149547605 [NCBI36]
			ChrX:Xq27.1-28
GRCh38/hg38 Xq27.1-27.2(chrX:139928002-141840850)x0	copy number loss	See cases [RCV000051744]	ChrX:139928002..141840850 [GRCh38]	pathogenic
			ChrX:139010161..140928636 [GRCh37]
			ChrX:138837827..140756302 [NCBI36]
			ChrX:Xq27.1-27.2
GRCh38/hg38 Xp22.33-q28(chrX:26101-155999293)x3	copy number gain	See cases [RCV000052322]	ChrX:26101..155999293 [GRCh38]	pathogenic
			ChrX:76101..155228958 [GRCh37]
			ChrX:16101..154882152 [NCBI36]
			ChrX:Xp22.33-q28
GRCh38/hg38 Xq26.3-27.1(chrX:136522136-140417943)x2	copy number gain	See cases [RCV000052469]	ChrX:136522136..140417943 [GRCh38]	pathogenic
			ChrX:135604295..139500108 [GRCh37]
			ChrX:135431961..139327774 [NCBI36]
			ChrX:Xq26.3-27.1
GRCh38/hg38 Xq25-28(chrX:123731372-155687381)x3	copy number gain	See cases [RCV000052445]	ChrX:123731372..155687381 [GRCh38]	pathogenic
			ChrX:122865222..154917042 [GRCh37]
			ChrX:122692903..154570236 [NCBI36]
			ChrX:Xq25-28
GRCh38/hg38 Xp22.33-q28(chrX:40704-156022362)x3	copy number gain	See cases [RCV000052325]	ChrX:40704..156022362 [GRCh38]	pathogenic
			ChrX:90704..155252027 [GRCh37]
			ChrX:30704..154905221 [NCBI36]
			ChrX:Xp22.33-q28
GRCh38/hg38 Xq22.1-28(chrX:100524562-155669954)x1	copy number loss	See cases [RCV000051713]	ChrX:100524562..155669954 [GRCh38]	pathogenic
			ChrX:99779559..154785891 [GRCh37]
			ChrX:99666215..154552809 [NCBI36]
			ChrX:Xq22.1-28

## Sheet: Clinvar
## Output from the ClinVar database
Name	Gene(s)	Protein change	Condition(s)	Clinical significance (Last reviewed)	Review status	Accession	GRCh37Chromosome	GRCh37Location	GRCh38Chromosome	GRCh38Location	VariationID	AlleleID(s)	dbSNP ID	Canonical SPDI
Single allele	MIR450A2|MIR651|MIR652|NKRF|PLCXD1|PLP1|MIR450B|MIR452|MIR660|MIR664B|MIR676|NUP62CL|PLP2|PLS3|PLS3-AS1|RAI2|RAP2C|SCML1|SCML2|SOWAHD|TAB3|TAB3-AS1|TAF1|TLR8|TLR8-AS1|VBP1|VCX|FAM3A|FAM47A|GAGE12H|GAGE12I|GAGE12J|HAUS7|HCCS|KRBOX4|L1CAM|L1CAM-AS1|LOC101928201|LOC109504725|LOC109610631|LOC110120592|LOC113875021|LOC113875022|LOC119369038|LOC119369039|LOC121627980|LOC121627981|LOC121627982|MAGEA4-AS…		Schizophrenia|Autism	Pathogenic(Last reviewed: Mar 20, 2018)	criteria provided, single submitter	VCV000488014			X	1 - 156040895	488014	481029
GRCh38/hg38 Xp22.33-q28(chrX:10001-156030895)x1	RAP2C-AS1|RBBP7|RBM10|RBM3|RBM41|RBMX|RBMX2|RBMXL3|RENBP|REPS2|RGN|RHOXF1|RHOXF1-AS1|RHOXF2|RHOXF2B|RIBC1|RIPPLY1|RLIM|RNF113A|RNF128|RP2|RPA4|RPGR|RPL10|RPL36A|RPL36A-HNRNPH2|RPL39|RPS4X|RTL4|RPS6KA3|RPS6KA6|RRAGB|RS1|RTL3|RTL5|RTL8A|RTL8B|RTL8C|RTL9|S100G|SAGE1|SASH3|SAT1|SATL1|SCARNA23|SCARNA9L|SCML1|SCML2|SEPTIN6|SERPINA7|SERTM2|SH2D1A|SH3BGRL|SH3KBP1|SHOX|SHROOM2|SHROOM4|SLC10A3|SLC16A2|SLC2…		See cases	Pathogenic(Last reviewed: Oct 30, 2010)	no assertion criteria provided	VCV000146764	X	60001 - 155260560	X	10001 - 156030895	146764	156515
GRCh38/hg38 Xp22.33-q28(chrX:10679-156013167)x1	ABCB7|ABCD1|ACE2|ACOT9|ACSL4|ACTRT1|ADGRG2|ADGRG4|AFF2|AGTR2|AIFM1|AKAP14|AKAP17A|AKAP4|ALAS2|ALG13|AMELX|AMER1|AMMECR1|AMOT|ANOS1|AP1S2|APEX2|APLN|APOO|APOOL|AR|ARAF|ARHGAP36|ARHGAP4|ARHGAP6|ARHGEF6|ARHGEF9|ARHGEF9-IT1|ARL13A|ARMCX1|ARMCX2|ARMCX3|ARMCX3-AS1|ARMCX4|ARMCX5|ARMCX5-GPRASP2|ARMCX6|ARR3|ARSD|ARSD-AS1|ARSF|ARSH|ARSL|ARX|ASB11|ASB12|ASB9|ASMT|ASMTL|ASMTL-AS1|ATG4A|ATP11C|ATP1B4|ATP2B3|A…		See cases	Pathogenic(Last reviewed: Aug 12, 2011)	criteria provided, single submitter	VCV000160983	X	60679 - 155242832	X	10679 - 156013167	160983	170827
GRCh38/hg38 Xp22.33-q28(chrX:10679-156022206)x3	ABCB7|ABCD1|ACE2|ACOT9|ACSL4|ACTRT1|ADGRG2|ADGRG4|AFF2|AGTR2|AIFM1|AKAP14|AKAP17A|AKAP4|ALAS2|ALG13|AMELX|AMER1|AMMECR1|AMOT|ANOS1|AP1S2|APEX2|APLN|APOO|APOOL|AR|ARAF|ARHGAP36|ARHGAP4|ARHGAP6|ARHGEF6|ARHGEF9|ARHGEF9-IT1|ARL13A|ARMCX1|ARMCX2|ARMCX3|ARMCX3-AS1|ARMCX4|ARMCX5|ARMCX5-GPRASP2|ARMCX6|ARR3|ARSD|ARSD-AS1|ARSF|ARSH|ARSL|ARX|ASB11|ASB12|ASB9|ASMT|ASMTL|ASMTL-AS1|ATG4A|ATP11C|ATP1B4|ATP2B3|A…		See cases	Pathogenic(Last reviewed: Aug 12, 2011)	criteria provided, multiple submitters, no conflicts	VCV000160897	X	60679 - 155251871	X	10679 - 156022206	160897	170741
GRCh38/hg38 Xp22.33-q28(chrX:10679-156022206)x1	ABCB7|ABCD1|ACE2|ACOT9|ACSL4|ACTRT1|ADGRG2|ADGRG4|AFF2|AGTR2|AIFM1|AKAP14|AKAP17A|AKAP4|ALAS2|ALG13|AMELX|AMER1|AMMECR1|AMOT|ANOS1|ARMCX2|AP1S2|APEX2|APLN|APOO|APOOL|AR|ARAF|ARHGAP36|ARHGAP4|ARHGAP6|ARHGEF6|ARHGEF9|ARHGEF9-IT1|ARL13A|ARMCX1|ARMCX3|ARMCX3-AS1|ARMCX4|ARMCX5|ARMCX5-GPRASP2|ARMCX6|ARR3|ARSD|ARSD-AS1|ARSF|ARSH|ARSL|ARX|ASB11|ASB12|ASB9|ASMT|ASMTL|ASMTL-AS1|ATG4A|ATP11C|ATP1B4|ATP2B3|A…		See cases	Pathogenic(Last reviewed: Aug 12, 2011)	criteria provided, single submitter	VCV000160890	X	60679 - 155251871	X	10679 - 156022206	160890	170734
GRCh38/hg38 Xp22.33-q28(chrX:10679-156022826)x4	NHS-AS1|NHSL2|NKAP|NKRF|NLGN3|NLGN4X|NLRP2B|NONO|NOX1|NR0B1|NRK|NSDHL|NUDT10|NUDT11|NUP62CL|NXF2|NXF2B|NXF3|NXF5|NXT2|NYX|OCRL|OFD1|OGT|OPHN1|OPN1LW|OPN1MW|OPN1MW2|OPN1MW3|OPSIN-LCR|OR13H1|OTC|OTUD5|OTUD6A|P2RY10|P2RY4|P2RY8|PABIR2|PABIR3|PABPC1L2A|PABPC1L2B|PABPC1L2B-AS1|PABPC5|PABPC5-AS1|PAGE1|PAGE2|PAGE2B|PAGE3|PAGE4|PAGE5|PAK3|PASD1|PBDC1|PCDH11X|PCDH19|PCSK1N|PCYT1B|PCYT1B-AS1|PDHA1|PDK3|PDZ…		See cases	Pathogenic(Last reviewed: Sep 23, 2013)	no assertion criteria provided	VCV000144172	X	60679 - 155252491	X	10679 - 156022826	144172	153923
GRCh38/hg38 Xp22.33-q28(chrX:10679-156022206)x1	VBP1|VCX|VCX2|VCX3A|VCX3B|VEGFD|VGLL1|VMA21|VSIG1|VSIG4|WAS|WASIR1|WDR13|WDR44|WDR45|WNK3|WWC3|XACT|XAGE-4|XAGE1A|XAGE1B|XAGE2|XAGE3|XAGE5|XG|XIAP|XIST|XK|XKRX|XPNPEP2|YIPF6|YY2|ZBED1|ZBTB33|ZC3H12B|ZC4H2|ZCCHC12|ZCCHC13|ZCCHC18|ZDHHC15|ZDHHC9|ZFP92|ZFX|ZFX-AS1|ZIC3|ZMAT1|ZMYM3|ZNF157|ZNF182|ZNF185|ZNF275|ZNF280C|ZNF41|ZNF449|ZNF630|ZNF630-AS1|ZNF674|ZNF674-AS1|ZNF711|ZNF75D|ZNF81|ZRSR2|ZXDA|ZXDB…		See cases	Pathogenic(Last reviewed: Aug 5, 2011)	no assertion criteria provided	VCV000057087	X	60679 - 155251871	X	10679 - 156022206	57087	71682
GRCh38/hg38 Xp22.33-q28(chrX:10679-156022206)x3	LINC00891|LINC00892|LINC01186|LINC01201|LINC01203|LINC01204|LINC01278|LINC01281|LINC01282|LINC01284|LINC01285|LINC01402|LINC01456|LINC01496|LINC01545|LINC01546|LINC01560|LINC02154|LINC02243|LINC02589|LINC02595|LINC02601|LOC100126447|LOC100132741|LOC100506790|LOC100509091|LOC100533997|LOC101059915|LOC101927476|LOC101927830|LOC101928128|LOC101928201|LOC101928335|LOC101928336|LOC101928389|LOC1019284…		See cases	Pathogenic(Last reviewed: Dec 19, 2014)	no assertion criteria provided	VCV000057086	X	60679 - 155251871	X	10679 - 156022206	57086	71681
GRCh38/hg38 Xp22.33-q28(chrX:10701-156003229)x3	GAGE12D|GAGE12E|GAGE12F|GAGE12G|GAGE12H|GAGE12I|GAGE12J|GAGE13|GAGE2A|GAGE2B|GAGE2C|GAGE2D|GAGE2E|GAGE8|GATA1|GCNA|GDI1|GDPD2|GEMIN8|GJB1|GK|GK-AS1|GLA|GLOD5|GLRA2|GLUD2|GNG5P2|GNL3L|GPC3|GPC3-AS1|GPC4|GPKOW|GPM6B|GPR101|GPR119|GPR143|GPR173|GPR174|GPR34|GPR50|GPR50-AS1|GPR82|GPRASP1|GPRASP2|GRIA3|GRIPAP1|GRPR|GS1-594A7.3|GS1-600G8.3|GSPT2|GTPBP6|GUCY2F|GYG2|H2AB1|H2AB2|H2AB3|H2AL3|H2AP|H2BW1|H2B…		See cases	Pathogenic(Last reviewed: Sep 21, 2012)	no assertion criteria provided	VCV000154558	X	60701 - 155232894	X	10701 - 156003229	154558	164312
GRCh38/hg38 Xp22.33-q28(chrX:10701-156003229)x1	ABCB7|ABCD1|ACE2|ACOT9|ACSL4|ACTRT1|ADGRG2|ADGRG4|AFF2|AGTR2|AIFM1|AKAP14|AKAP17A|AKAP4|ALAS2|ALG13|AMELX|AMER1|AMMECR1|AMOT|ANOS1|AP1S2|APEX2|APLN|APOO|APOOL|AR|ARAF|ARHGAP36|ARHGAP4|ARHGAP6|ARHGEF6|ARHGEF9|ARHGEF9-IT1|ARL13A|ARMCX1|ARMCX2|ARMCX3|ARMCX3-AS1|ARMCX4|ARMCX5|ARMCX5-GPRASP2|ARMCX6|ARR3|ARSD|ARSD-AS1|ARSF|ARSH|ARSL|ARX|ASB11|ASB12|ASB9|ASMT|ASMTL|ASMTL-AS1|ATG4A|ATP11C|ATP1B4|ATP2B3|A…		See cases	Pathogenic(Last reviewed: Sep 21, 2012)	no assertion criteria provided	VCV000146861	X	60701 - 155232894	X	10701 - 156003229	146861	156612
GRCh38/hg38 Xp22.33-q28(chrX:10701-156003242)x1	ABCB7|ABCD1|ACE2|ACOT9|ACSL4|ACTRT1|ADGRG2|ADGRG4|AFF2|AGTR2|AIFM1|AKAP14|AKAP17A|AKAP4|ALAS2|ALG13|AMELX|AMER1|AMMECR1|AMOT|ANOS1|ARMCX2|AP1S2|APEX2|APLN|APOO|APOOL|AR|ARAF|ARHGAP36|ARHGAP4|ARHGAP6|ARHGEF6|ARHGEF9|ARHGEF9-IT1|ARL13A|ARMCX1|ARMCX3|ARMCX3-AS1|ARMCX4|ARMCX5|ARMCX5-GPRASP2|ARMCX6|ARR3|ARSD|ARSD-AS1|ARSF|ARSH|ARSL|ARX|ASB11|ASB12|ASB9|ASMT|ASMTL|ASMTL-AS1|ATG4A|ATP11C|ATP1B4|ATP2B3|A…		See cases	Pathogenic(Last reviewed: Feb 4, 2013)	no assertion criteria provided	VCV000144465	X	60701 - 155232907	X	10701 - 156003242	144465	154216
GRCh38/hg38 Xp22.33-q28(chrX:10701-156003242)x3	ABCB7|ABCD1|ACE2|ACOT9|ACSL4|ACTRT1|ADGRG2|ADGRG4|AFF2|AGTR2|AIFM1|AKAP14|AKAP17A|AKAP4|ALAS2|ALG13|AMELX|AMER1|AMMECR1|AMOT|ANOS1|ARMCX2|AP1S2|APEX2|APLN|APOO|APOOL|AR|ARAF|ARHGAP36|ARHGAP4|ARHGAP6|ARHGEF6|ARHGEF9|ARHGEF9-IT1|ARL13A|ARMCX1|ARMCX3|ARMCX3-AS1|ARMCX4|ARMCX5|ARMCX5-GPRASP2|ARMCX6|ARR3|ARSD|ARSD-AS1|ARSF|ARSH|ARSL|ARX|ASB11|ASB12|ASB9|ASMT|ASMTL|ASMTL-AS1|ATG4A|ATP11C|ATP1B4|ATP2B3|A…		See cases	Pathogenic(Last reviewed: Nov 26, 2012)	no assertion criteria provided	VCV000144429	X	60701 - 155232907	X	10701 - 156003242	144429	154180
GRCh38/hg38 Xp22.33-q28(chrX:10701-155978689)x1	ABCB7|ABCD1|ACE2|ACOT9|ACSL4|ACTRT1|ADGRG2|ADGRG4|AFF2|AGTR2|AIFM1|AKAP14|AKAP17A|AKAP4|ALAS2|ALG13|AMELX|AMER1|AMMECR1|AMOT|ANOS1|AP1S2|APEX2|APLN|APOO|APOOL|AR|ARAF|ARHGAP36|ARHGAP4|ARHGAP6|ARHGEF6|ARHGEF9|ARHGEF9-IT1|ARL13A|ARMCX1|ARMCX2|ARMCX3|ARMCX3-AS1|ARMCX4|ARMCX5|ARMCX5-GPRASP2|ARMCX6|ARR3|ARSD|ARSD-AS1|ARSF|ARSH|ARSL|ARX|ASB11|ASB12|ASB9|ASMT|ASMTL|ASMTL-AS1|ATG4A|ATP11C|ATP1B4|ATP2B3|A…		See cases	Pathogenic(Last reviewed: Aug 30, 2010)	no assertion criteria provided	VCV000144310	X	60701 - 155208354	X	10701 - 155978689	144310	154061
GRCh38/hg38 Xp22.33-q28(chrX:14245-155999293)x1	ABCB7|ABCD1|ACE2|ACOT9|ACSL4|ACTRT1|ADGRG2|ADGRG4|AFF2|AGTR2|AIFM1|AKAP14|AKAP17A|AKAP4|ALAS2|ALG13|AMELX|AMER1|AMMECR1|AMOT|ANOS1|AP1S2|APEX2|APLN|APOO|APOOL|AR|ARAF|ARHGAP36|ARHGAP4|ARHGAP6|ARHGEF6|ARHGEF9|ARHGEF9-IT1|ARL13A|ARMCX1|ARMCX2|ARMCX3|ARMCX3-AS1|ARMCX4|ARMCX5|ARMCX5-GPRASP2|ARMCX6|ARR3|ARSD|ARSD-AS1|ARSF|ARSH|ARSL|ARX|ASB11|ASB12|ASB9|ASMT|ASMTL|ASMTL-AS1|ATG4A|ATP11C|ATP1B4|ATP2B3|A…		See cases	Pathogenic(Last reviewed: Aug 12, 2011)	criteria provided, single submitter	VCV000161089	X	64245 - 155228958	X	14245 - 155999293	161089	170933
GRCh38/hg38 Xp22.33-q28(chrX:20140-155699618)x1	ABCB7|ABCD1|ACE2|ACOT9|ACSL4|ACTRT1|ADGRG2|ADGRG4|AFF2|AGTR2|AIFM1|AKAP14|AKAP17A|AKAP4|ALAS2|ALG13|AMELX|AMER1|AMMECR1|AMOT|ANOS1|AP1S2|APEX2|APLN|APOO|APOOL|AR|ARAF|ARHGAP36|ARHGAP4|ARHGAP6|ARHGEF6|ARHGEF9|ARHGEF9-IT1|ARL13A|ARMCX1|ARMCX2|ARMCX3|ARMCX3-AS1|ARMCX4|ARMCX5|ARMCX5-GPRASP2|ARMCX6|ARR3|ARSD|ARSD-AS1|ARSF|ARSH|ARSL|ARX|ASB11|ASB12|ASB9|ASMT|ASMTL|ASMTL-AS1|ATG4A|ATP11C|ATP1B4|ATP2B3|A…		See cases	Pathogenic(Last reviewed: Aug 12, 2011)	criteria provided, single submitter	VCV000057161	X	70140 - 154929279	X	20140 - 155699618	57161	71756
GRCh38/hg38 Xp22.33-q28(chrX:20140-155699618)x3	SPANXA2-OT1|SPANXB1|SPANXC|SPANXD|SPANXN1|SPANXN2|SPANXN3|SPANXN4|SPANXN5|SPIN2A|SPIN2B|SPIN3|SPIN4|SPIN4-AS1|SPRY3|SRPK3|SRPX|SRPX2|SSR4|SSX1|SSX2|SSX2B|SSX3|SSX4|SSX4B|SSX5|SSX7|STAG2|STAG2-AS1|STARD8|STEEP1|STK26|STS|SUPT20HL1|SUPT20HL2|SUV39H1|SYAP1|SYN1|SYP|SYP-AS1|SYTL4|SYTL5|TAB3|TAB3-AS1|TAF1|TAF7L|TAF9B|TAFAZZIN|TASL|TBC1D25|TBC1D8B|TBL1X|TBX22|TCEAL1|TCEAL2|TCEAL3|TCEAL4|TCEAL5|TCEAL6|T…		See cases	Pathogenic(Last reviewed: Aug 12, 2011)	criteria provided, single submitter	VCV000057160	X	70140 - 154929279	X	20140 - 155699618	57160	71755
GRCh38/hg38 Xp22.33-q28(chrX:20297-156016920)x3	CA5BP1-CA5B|CACNA1F|CAPN6|CASK|CBLL2|CCDC120|CCDC160|CCDC22|CCNB3|CCNQ|CD40LG|CD99|CD99L2|CDK16|CDKL5|CDR1|CDX4|CENPI|CENPVL1|CENPVL2|CENPVL3|CETN2|CFAP47|CFP|CHIC1|CHM|CHRDL1|CHST7|CITED1|CLCN4|CLCN5|CLDN2|CLDN34|CLIC2|CLTRN|CMC4|CNE-2|CNE-3|CNE-5|CNE4|CNE5|CNE6|CNE7|CNE8|CNE9|CNGA2|CNKSR2|COL4A5|COL4A6|COX7B|CPXCR1|CRLF2|CSAG1|CSAG2|CSAG3|CSF2RA|CSTF2|CT45A1|CT45A10|CT45A2|CT45A3|CT45A5|CT45A6|…		See cases	Pathogenic(Last reviewed: Apr 30, 2011)	no assertion criteria provided	VCV000152900	X	70297 - 155246585	X	20297 - 156016920	152900	162651
GRCh38/hg38 Xp22.33-q28(chrX:20297-156026127)x1	DUSP21|DUSP9|DYNLT3|EBP|EDA|EDA2R|EFHC2|EFNB1|EGFL6|EIF1AX|EIF1AX-AS1|EIF2S3|ELF4|ELK1|EMD|ENOX2|ENOX2-AS1|EOLA1|EOLA1-DT|EOLA2|EOLA2-DT|ERAS|ERCC6L|ESX1|ETDA|ETDB|ETDC|EZHIP|FAAH2|F8|F8A1|F8A2|F8A3|F9|FAM104B|FAM120C|FAM133A|FAM156A|FAM156B|FAM199X|FAM223A|FAM223B|FAM226A|FAM226B|FAM236A|FAM236B|FAM236C|FAM236D|FAM3A|FAM47A|FAM47B|FAM47C|FAM50A|FAM9A|FAM9B|FAM9C|FANCB|FATE1|FGD1|FGF13|FGF13-AS1|…		See cases	Pathogenic(Last reviewed: Apr 30, 2011)	no assertion criteria provided	VCV000145995	X	70297 - 155255792	X	20297 - 156026127	145995	155746
GRCh38/hg38 Xp22.33-q28(chrX:20297-155999253)x3	ABCB7|ABCD1|ACE2|ACOT9|ACSL4|ACTRT1|ADGRG2|ADGRG4|AFF2|AGTR2|AIFM1|AKAP14|AKAP17A|AKAP4|ALAS2|ALG13|AMELX|AMER1|AMMECR1|AMOT|ANOS1|AP1S2|APEX2|APLN|APOO|APOOL|AR|ARAF|ARHGAP36|ARHGAP4|ARHGAP6|ARHGEF6|ARHGEF9|ARHGEF9-IT1|ARL13A|ARMCX1|ARMCX2|ARMCX3|ARMCX3-AS1|ARMCX4|ARMCX5|ARMCX5-GPRASP2|ARMCX6|ARR3|ARSD|ARSD-AS1|ARSF|ARSH|ARSL|ARX|ASB11|ASB12|ASB9|ASMT|ASMTL|ASMTL-AS1|ATG4A|ATP11C|ATP1B4|ATP2B3|A…		See cases	Pathogenic(Last reviewed: Nov 30, 2010)	no assertion criteria provided	VCV000145162	X	70297 - 155228918	X	20297 - 155999253	145162	154913
GRCh38/hg38 Xp22.33-q28(chrX:26101-155999293)x3	VAMP7|VBP1|COX7B|CPXCR1|CRLF2|CSAG1|CSAG2|CSAG3|CSF2RA|CSTF2|CT45A1|CT45A10|CT45A2|CT45A3|CT45A5|CT45A6|CT45A7|CT45A8|CT45A9|CT47A1|CT47A10|CT47A11|CT47A12|CT47A2|CT47A3|CT47A4|CT47A5|CT47A6|CT47A7|CT47A8|CT47A9|CT47B1|CT55|CT83|CTAG1A|CTAG1B|CTAG2|CTPS2|CUL4B|CXCR3|CXorf22|CXorf30|CXorf38|CXorf49|CXorf49B|CXorf51A|CXorf51B|CXorf58|CXorf65|CXorf66|CYBB|CYLC1|CYSLTR1|DACH2|DANT1|DANT2|DCAF12L1|DCA…		See cases	Pathogenic(Last reviewed: Aug 12, 2011)	criteria provided, single submitter	VCV000058553	X	76101 - 155228958	X	26101 - 155999293	58553	73148
GRCh38/hg38 Xp22.33-q28(chrX:26102-155996431)x3	ABCB7|ABCD1|ACE2|ACOT9|ACSL4|ACTRT1|SLC10A3|SLC16A2|SLC25A14|SLC25A43|SLC25A5|SLC25A5-AS1|SLC25A53|SLC25A6|SLC35A2|SLC38A5|SLC6A14|SLC6A8|SLC7A3|SLC9A6|SLC9A7|SLITRK2|SLITRK4|SMARCA1|SMC1A|SMIM10|SMIM10L2A|SMIM10L2B|SMIM10L2B-AS1|SMIM9|SMPX|SMS|SNORA109|SNORA11|SNORA11C|SNORA11D|SNORA11E|SNORA11G|SNORA35|SNORA35B|SNORA36A|SNORA48B|SNORA56|SNORA69|SNORA70|SNORD3E|SNORD61|SNORD96B|SNX12|SOWAHD|SOX3…		See cases	Pathogenic(Last reviewed: Aug 12, 2011)	criteria provided, single submitter	VCV000161091	X	76102 - 155226096	X	26102 - 155996431	161091	170935
GRCh38/hg38 Xp22.33-q28(chrX:26102-155996431)x1	F8|F8A1|F8A2|ABCB7|ABCD1|ACE2|ACOT9|ACSL4|ACTRT1|ADGRG2|ADGRG4|AFF2|AGTR2|AIFM1|AKAP14|AKAP17A|AKAP4|ALAS2|ALG13|AMELX|LOC113875006|LOC113875007|LOC113875008|LOC113875009|LOC113875010|LOC113875011|LOC113875012|LOC113875013|LOC113875014|LOC113875015|LOC113875016|LOC113875017|LOC113875018|LOC113875019|LOC113875020|LOC113875021|LOC113875022|LOC113875023|LOC113875024|LOC113875025|LOC113875026|LOC1138…		See cases	Pathogenic(Last reviewed: Aug 12, 2011)	criteria provided, single submitter	VCV000161088	X	76102 - 155226096	X	26102 - 155996431	161088	170932
GRCh38/hg38 Xp22.33-q28(chrX:27245-155996431)x3	TIMM8A|TIMP1|TKTL1|TLR7|OGT|OPHN1|OPN1LW|OPN1MW|OPN1MW2|OPN1MW3|OPSIN-LCR|OR13H1|OTC|OTUD5|OTUD6A|P2RY10|P2RY4|P2RY8|PABIR2|PABIR3|PABPC1L2A|PABPC1L2B|PABPC1L2B-AS1|PABPC5|PABPC5-AS1|PAGE1|PAGE2|PAGE2B|PAGE3|PAGE4|PAGE5|PAK3|PASD1|PBDC1|PCDH11X|PCDH19|PCSK1N|PCYT1B|PCYT1B-AS1|PDHA1|PDK3|PDZD11|PDZD4|PFKFB1|PGAM4|PGK1|PGRMC1|PHEX|PHEX-AS1|PHF6|PHF8|PHKA1|PHKA1-AS1|PHKA2|PHKA2-AS1|PIGA|PIM2|PIN4|PI…		See cases	Pathogenic(Last reviewed: Aug 12, 2011)	criteria provided, single submitter	VCV000058555	X	77245 - 155226096	X	27245 - 155996431	58555	73150
GRCh38/hg38 Xp22.33-q28(chrX:40904-155998166)x1	PNMA3|PNMA5|PNMA6A|PNMA6E|PNMA6F|PNPLA4|POF1B|POLA1|PORCN|PORCN-DT|POU3F4|PPEF1|PPEF1-AS1|PPP1R2C|PPP1R3F|PPP2R3B|PPP4R3C|PQBP1|PRAF2|PRDX4|PRICKLE3|PRKX|PRKX-AS1|PRPS1|PRPS2|PRR32|PRRG1|PRRG3|PSMD10|PTCHD1|PTCHD1-AS|PUDP|PWWP3B|PWWP4|RAB33A|RAB39B|RAB40A|RAB40AL|RAB41|RAB9A|RAB9B|RADX|RAI2|RAP2C|RAP2C-AS1|RBBP7|RBM10|RBM3|RBM41|RBMX|RBMX2|RBMXL3|RENBP|REPS2|RGN|RHOXF1|RHOXF1-AS1|RHOXF2|RHOXF2B|R…		See cases	Pathogenic(Last reviewed: Dec 22, 2010)	no assertion criteria provided	VCV000147257	X	90904 - 155227831	X	40904 - 155998166	147257	157008
GRCh38/hg38 Xp22.33-q28(chrX:251879-156004066)x1	SERTM2|SH2D1A|SH3BGRL|SH3KBP1|SHOX|SHROOM2|SHROOM4|SLC10A3|SLC16A2|SLC25A14|SLC25A43|SLC25A5|SLC25A5-AS1|SLC25A53|SLC25A6|SLC35A2|SLC38A5|SLC6A14|SLC6A8|SLC7A3|SLC9A6|SLC9A7|SLITRK2|SLITRK4|SMARCA1|SMC1A|SMIM10|SMIM10L2A|SMIM10L2B|SMIM10L2B-AS1|SMIM9|SMPX|SMS|SNORA109|SNORA11|SNORA11C|SNORA11D|SNORA11E|SNORA11G|SNORA35|SNORA35B|SNORA36A|SNORA48B|SNORA56|SNORA69|SNORA70|SNORD3E|SNORD61|SNORD96B|SN…		See cases	Pathogenic(Last reviewed: Oct 29, 2013)	no assertion criteria provided	VCV000155374	X	168546 - 155233731	X	251879 - 156004066	155374	165128
GRCh38/hg38 Xp22.33-q28(chrX:251879-156004066)x3	ABCB7|ABCD1|ACE2|ACOT9|ACSL4|ACTRT1|ADGRG2|ADGRG4|AFF2|AGTR2|AIFM1|AKAP14|AKAP17A|AKAP4|ALAS2|ALG13|AMELX|AMER1|AMMECR1|AMOT|ANOS1|AP1S2|APEX2|APLN|APOO|APOOL|AR|ARAF|ARHGAP36|ARHGAP4|ARHGAP6|ARHGEF6|ARHGEF9|ARHGEF9-IT1|ARL13A|ARMCX1|ARMCX2|ARMCX3|ARMCX3-AS1|ARMCX4|ARMCX5|ARMCX5-GPRASP2|ARMCX6|ARR3|ARSD|ARSD-AS1|ARSF|ARSH|ARSL|ARX|ASB11|ASB12|ASB9|ASMT|ASMTL|ASMTL-AS1|ATG4A|ATP11C|ATP1B4|ATP2B3|A…		See cases	Pathogenic(Last reviewed: Oct 22, 2013)	no assertion criteria provided	VCV000155366	X	168546 - 155233731	X	251879 - 156004066	155366	165120
GRCh38/hg38 Xp22.33-q28(chrX:251880-156004066)x3	KDM5C|KDM6A|KIAA1210|KIF4A|KLF8|KLHL13|KLHL15|KLHL34|KLHL4|KRBOX4|L1CAM|L1CAM-AS1|LAGE3|LAMP2|LANCL3|LAS1L|LDOC1|LHFPL1|LINC00102|LINC00106|LINC00269|LINC00629|LINC00630|LINC00632|LINC00685|LINC00850|LINC00889|LINC00891|LINC00892|LINC01186|LINC01201|LINC01203|LINC01204|LINC01278|LINC01281|LINC01282|LINC01284|LINC01285|LINC01402|LINC01456|LINC01496|LINC01545|LINC01546|LINC01560|LINC02154|LINC02243…		See cases	Pathogenic(Last reviewed: Sep 9, 2015)	no assertion criteria provided	VCV000155152	X	168547 - 155233731	X	251880 - 156004066	155152	164906
GRCh38/hg38 Xp22.33-q28(chrX:251880-156004066)x1	PABPC5-AS1|PAGE1|PAGE2|PAGE2B|PAGE3|PAGE4|PAGE5|PAK3|PASD1|PBDC1|PCDH11X|PCDH19|PCSK1N|PCYT1B|PCYT1B-AS1|PDHA1|PDK3|PDZD11|PDZD4|PFKFB1|PGAM4|PGK1|PGRMC1|PHEX|PHEX-AS1|PHF6|PHF8|PHKA1|PHKA1-AS1|PHKA2|PHKA2-AS1|PIGA|PIM2|PIN4|PINCR|PIR|PIR-FIGF|PJA1|PLAC1|PLCXD1|PLP1|PLP2|PLS3|PLS3-AS1|PLXNA3|PLXNB3|PLXNB3-AS1|PNCK|PNMA3|PNMA5|PNMA6A|PNMA6E|PNMA6F|PNPLA4|POF1B|POLA1|PORCN|PORCN-DT|POU3F4|PPEF1|PPE…		See cases	conflicting data from submitters(Last reviewed: Mar 10, 2016)	no assertion criteria provided	VCV000152158	X	168547 - 155233731	X	251880 - 156004066	152158	161909
GRCh38/hg38 Xp22.33-q28(chrX:251880-156004066)x4	CHM|CHRDL1|CHST7|CITED1|CLCN4|CLCN5|CLDN2|CLDN34|CLIC2|CLTRN|CMC4|CNE-2|CNE-3|CNE-5|CNE4|CNE5|CNE6|CNE7|CNE8|CNE9|CNGA2|CNKSR2|COL4A5|COL4A6|COX7B|CPXCR1|CRLF2|CSAG1|CSAG2|CSAG3|CSF2RA|CSTF2|CT45A1|CT45A10|CT45A2|CT45A3|CT45A5|CT45A6|CT45A7|CT45A8|CT45A9|CT47A1|CT47A10|CT47A11|CT47A12|CT47A2|CT47A3|CT47A4|CT47A5|CT47A6|CT47A7|CT47A8|CT47A9|CT47B1|CT55|CT83|CTAG1A|CTAG1B|CTAG2|CTPS2|CUL4B|CXCR3|CX…		See cases	Pathogenic(Last reviewed: Aug 13, 2015)	no assertion criteria provided	VCV000152157	X	168547 - 155233731	X	251880 - 156004066	152157	161908
GRCh38/hg38 Xp22.33-q28(chrX:251880-156004181)x3	HSFX4|HTATSF1|HTR2C|HUWE1|IDH3G|IDS|IGBP1|IGSF1|IKBKG|IL13RA1|IL13RA2|IL1RAPL1|IL1RAPL2|IL2RG|IL3RA|IL9R|INE1|INE2|INTS6L|INTS6L-AS1|IQSEC2|IRAK1|IRS4|IRS4-AS1|ITGB1BP2|ITIH6|ITM2A|JADE3|JPX|KANTR|KCND1|KCNE5|KDM5C|KDM6A|KIAA1210|KIF4A|KLF8|KLHL13|KLHL15|KLHL34|KLHL4|KRBOX4|L1CAM|L1CAM-AS1|LAGE3|LAMP2|LANCL3|LAS1L|LDOC1|LHFPL1|LINC00102|LINC00106|LINC00269|LINC00629|LINC00630|LINC00632|LINC00685|…		See cases	Pathogenic(Last reviewed: Feb 25, 2013)	no assertion criteria provided	VCV000151130	X	168547 - 155233846	X	251880 - 156004181	151130	160881
GRCh38/hg38 Xp22.33-q28(chrX:1085618-155699644)x1	DACH2|DANT1|DANT2|DCAF12L1|DCAF12L2|DCAF8L1|DCAF8L2|DCX|DDX3X|DDX53|DGAT2L6|DGKK|DHRSX|DIAPH2|DIAPH2-AS1|DIPK2B|DKC1|DLG3|DLG3-AS1|DMD|DMRTC1|DMRTC1B|DNAAF6|DNASE1L1|DOCK11|DRP2|DUSP21|DUSP9|DYNLT3|EBP|EDA|EDA2R|EFHC2|EFNB1|EGFL6|EIF1AX|EIF1AX-AS1|EIF2S3|ELF4|ELK1|EMD|ENOX2|ENOX2-AS1|EOLA1|EOLA1-DT|EOLA2|EOLA2-DT|ERAS|ERCC6L|ESX1|ETDA|ETDB|ETDC|EZHIP|F8|F8A1|F8A2|F8A3|F9|FAAH2|FAM104B|FAM120C|FAM…		See cases	Pathogenic(Last reviewed: Sep 21, 2012)	no assertion criteria provided	VCV000150422	X	1118268 - 154929305	X	1085618 - 155699644	150422	160173
GRCh38/hg38 Xp22.33-q28(chrX:2299223-155992188)x3	GDPD2|GEMIN8|GJB1|GK|GK-AS1|GPR119|GLA|GLOD5|GLRA2|GLUD2|GNG5P2|GNL3L|GPC3|GPC3-AS1|GPC4|GPKOW|GPM6B|GPR101|GPR143|GPR173|GPR174|GPR34|GPR50|GPR50-AS1|GPR82|GPRASP1|GPRASP2|GRIA3|GRIPAP1|GRPR|GS1-594A7.3|GS1-600G8.3|GSPT2|GUCY2F|GYG2|H2AB1|H2AB2|H2AB3|H2AL3|H2AP|H2BW1|H2BW2|HAUS7|HCCS|HCFC1|HCFC1-AS1|HDAC6|HDAC8|HDX|HEPH|HMGB3|HMGN5|HNRNPH2|HPRT1|HS6ST2|HS6ST2-AS1|HSD17B10|HSFX1|HSFX2|HSFX3|HSFX4…		See cases	Pathogenic(Last reviewed: Apr 30, 2011)	no assertion criteria provided	VCV000152899	X	2217264 - 155221853	X	2299223 - 155992188	152899	162650
GRCh38/hg38 Xp22.33-q28(chrX:2765636-155522304)x3	ABCB7|ABCD1|ACE2|ACOT9|ACSL4|ACTRT1|ADGRG2|ADGRG4|AFF2|AGTR2|AIFM1|AKAP14|AKAP4|ALAS2|ALG13|AMELX|AMER1|AMMECR1|AMOT|ANOS1|AP1S2|APEX2|APLN|APOO|APOOL|AR|ARAF|ARHGAP36|ARHGAP4|ARHGAP6|ARHGEF6|ARHGEF9|ARHGEF9-IT1|ARL13A|ARMCX1|ARMCX2|ARMCX3|ARMCX3-AS1|ARMCX4|ARMCX5|ARMCX5-GPRASP2|ARMCX6|ARR3|ARSD|ARSD-AS1|ARSF|ARSH|ARSL|ARX|ASB11|ASB12|ASB9|ATG4A|ATP11C|ATP1B4|ATP2B3|ATP6AP1|ATP6AP1-DT|ATP6AP2|ATP…		See cases	Pathogenic(Last reviewed: Jan 30, 2010)	no assertion criteria provided	VCV000147627	X	2683677 - 154751965	X	2765636 - 155522304	147627	157378
GRCh38/hg38 Xp22.33-q28(chrX:2782275-155611794)x2	ABCB7|ABCD1|ACE2|ACOT9|ACSL4|ACTRT1|ADGRG2|ADGRG4|AFF2|AGTR2|AIFM1|AKAP14|AKAP4|ALAS2|ALG13|AMELX|AMER1|AMMECR1|AMOT|ANOS1|AP1S2|APEX2|APLN|APOO|APOOL|AR|ARAF|ARHGAP36|ARHGAP4|ARHGAP6|ARHGEF6|ARHGEF9|ARHGEF9-IT1|ARL13A|ARMCX1|ARMCX2|ARMCX3|ARMCX3-AS1|ARMCX4|ARMCX5|ARMCX5-GPRASP2|ARMCX6|ARR3|ARSD|ARSD-AS1|ARSF|ARSH|ARSL|ARX|ASB11|ASB12|ASB9|ATG4A|ATP11C|ATP1B4|ATP2B3|ATP6AP1|ATP6AP1-DT|ATP6AP2|ATP…		See cases	Pathogenic(Last reviewed: Oct 14, 2010)	no assertion criteria provided	VCV000147683	X	2700316 - 154785891	X	2782275 - 155611794	147683	157434
GRCh38/hg38 Xp22.33-q28(chrX:2790845-155699618)x3	ABCB7|ABCD1|ACE2|ACOT9|ACSL4|ACTRT1|ADGRG2|ADGRG4|AFF2|AGTR2|AIFM1|AKAP14|AKAP4|ALAS2|ALG13|AMELX|AMER1|AMMECR1|AMOT|ANOS1|AP1S2|APEX2|APLN|APOO|APOOL|AR|ARAF|ARHGAP36|ARHGAP4|ARHGAP6|ARHGEF6|ARHGEF9|ARHGEF9-IT1|ARL13A|ARMCX1|ARMCX2|ARMCX3|ARMCX3-AS1|ARMCX4|ARMCX5|ARMCX5-GPRASP2|ARMCX6|ARR3|ARSD|ARSD-AS1|ARSF|ARSH|ARSL|ARX|ASB11|ASB12|ASB9|ATG4A|ATP11C|ATP1B4|ATP2B3|ATP6AP1|ATP6AP1-DT|ATP6AP2|ATP…		See cases	Pathogenic(Last reviewed: Aug 12, 2011)	criteria provided, single submitter	VCV000058586	X	2708886 - 154929279	X	2790845 - 155699618	58586	73181
GRCh38/hg38 Xp22.33-q28(chrX:3092486-155699618)x2	UPRT|USP11|USP26|USP27X|USP27X-DT|USP51|VCX2|VCX3A|TSIX|TSPYL2|TSR2|TSPAN6|TSPAN7|TXLNG|UBA1|TRO|TRPC5|TRPC5OS|TRV-TAC1-2|TSC22D3|UBE2A|UBE2NL|UBL4A|UBQLN2|UPF3B|USP9X|UTP14A|UXT|UXT-AS1|VBP1|VCX|VCX3B|VEGFD|VGLL1|VMA21|VSIG1|VSIG4|WAS|WDR13|WDR44|WDR45|WNK3|WWC3|XACT|XAGE-4|XAGE1A|XAGE1B|XAGE2|XAGE3|XAGE5|XIAP|XIST|XK|XKRX|XPNPEP2|YIPF6|YY2|ZBTB33|ZC3H12B|ZC4H2|ZCCHC12|ZCCHC13|ZCCHC18|ZDHHC15|ZD…		See cases	Pathogenic(Last reviewed: Aug 12, 2011)	criteria provided, single submitter	VCV000057225	X	3010527 - 154929279	X	3092486 - 155699618	57225	71820
GRCh38/hg38 Xp22.2-q27.3(chrX:13020141-143473520)x1	MIR500B|MIR501|MIR502|MIR503|MIR503HG|MIR504|MIR505|MIR532|MIR542|MIR545|MIR548AJ2|MIR548AM|MIR548AN|MIR548F5|MIR548I4|MIR548M|MIR6086|MIR6087|MIR6134|MIR652|MIR660|MIR676|MIR6857|MIR6894|MIR6895|MIR764|MIR766|MIR8088|MIR92A2|MIR934|MIR98|MIRLET7F2|MMGT1|MORC4|MORF4L2|MORF4L2-AS1|MOSPD1|MOSPD2|MPC1L|MSN|MTMR8|MTRNR2L10|NALF2|NAP1L2|NAP1L3|NBDY|NCBP2L|NDP|NDP-AS1|NDUFA1|NDUFB11|NEXMIF|NHS|NHS-AS1|…		See cases	Pathogenic(Last reviewed: Sep 21, 2012)	no assertion criteria provided	VCV000149705	X	13038260 - 142561303	X	13020141 - 143473520	149705	159456
GRCh38/hg38 Xp21.1-q28(chrX:36237706-156022206)x1	ABCB7|ABCD1|ACSL4|ACTRT1|ADGRG4|AFF2|AGTR2|AIFM1|AKAP14|AKAP4|ALAS2|ALG13|AMER1|AMMECR1|AMOT|APEX2|APLN|APOOL|AR|ARAF|ARHGAP36|ARHGAP4|ARHGEF6|ARHGEF9|ARHGEF9-IT1|ARL13A|ARMCX1|ARMCX2|ARMCX3|ARMCX3-AS1|ARMCX4|ARMCX5|ARMCX5-GPRASP2|ARMCX6|ARR3|ASB12|ATG4A|ATP11C|ATP1B4|ATP2B3|ATP6AP1|ATP6AP1-DT|ATP6AP2|ATP7A|ATRX|BCORL1|AVPR2|AWAT1|AWAT2|BCAP31|BCOR|BEX1|BEX2|BEX3|BEX4|BEX5|BGN|BHLHB9|BMP15|BRCC3|…		See cases	Pathogenic(Last reviewed: Jan 14, 2011)	no assertion criteria provided	VCV000146240	X	36255823 - 155251871	X	36237706 - 156022206	146240	155991
GRCh38/hg38 Xp21.1-q28(chrX:37076284-156016920)x1	EFNB1|ELF4|ELK1|EMD|ENOX2|ENOX2-AS1|EOLA1|EOLA1-DT|EOLA2|EOLA2-DT|ERAS|ERCC6L|ESX1|ETDA|ETDB|ETDC|EZHIP|F8|F8A1|F8A2|F8A3|F9|FAAH2|FAM104B|FAM120C|FAM133A|FAM156A|FAM156B|FAM199X|FAM223A|FAM223B|FAM226A|FAM226B|FAM236A|FAM236B|FAM236C|FAM236D|FAM3A|FAM50A|FATE1|FGD1|FGF13|FGF13-AS1|FGF16|FHL1|FIRRE|FLICR|FLJ44635|FLNA|FMR1|FMR1-AS1|FMR1NB|FOXO4|FOXP3|FOXR2|FRAXA|FRAXE|FRMD7|FRMPD3|FRMPD3-AS1|FTSJ…		See cases	Pathogenic(Last reviewed: Nov 30, 2010)	no assertion criteria provided	VCV000145974	X	37094357 - 155246585	X	37076284 - 156016920	145974	155725
GRCh38/hg38 Xp11.22-q28(chrX:53144751-156003242)x1	LINC00629|LINC00630|LINC00632|LINC00850|LINC00889|LINC00891|LINC00892|LINC01201|LINC01278|LINC01285|LINC01402|LINC02243|LINC02589|LOC100126447|LOC100132741|LOC100506790|LOC100509091|LOC100533997|LOC101059915|LOC101927830|LOC101928128|LOC101928335|LOC101928336|LOC101928437|LOC101928495|LOC105373244|LOC105373311|LOC105373378|LOC105373383|LOC105377213|LOC106050102|LOC106050103|LOC106146143|LOC106146…		See cases	Pathogenic(Last reviewed: Oct 15, 2012)	no assertion criteria provided	VCV000155282	X	53321095 - 155232907	X	53144751 - 156003242	155282	165036
GRCh38/hg38 Xp11.21-q28(chrX:57372584-155996431)x1	ABCB7|ABCD1|ACSL4|ACTRT1|ADGRG4|AFF2|AGTR2|AIFM1|AKAP14|ALG13|AMER1|AMMECR1|AMOT|APLN|APOOL|AR|ARHGAP36|ARHGAP4|ARHGEF6|ARHGEF9|ARHGEF9-IT1|ARL13A|ARMCX1|ARMCX2|ARMCX3|ARMCX3-AS1|ARMCX4|ARMCX5|ARMCX5-GPRASP2|ARMCX6|ARR3|ASB12|ATG4A|ATP11C|ATP1B4|ATP2B3|ATP6AP1|ATP6AP1-DT|ATP7A|ATRX|AVPR2|AWAT1|AWAT2|BCAP31|BCORL1|BEX1|BEX2|BEX3|BEX4|BEX5|BGN|BHLHB9|BRCC3|BRS3|BRWD3|BTK|C1GALT1C1|CAPN6|CCDC160|CCN…		See cases	Pathogenic(Last reviewed: Aug 12, 2011)	criteria provided, single submitter	VCV000057923	X	57399017 - 155226096	X	57372584 - 155996431	57923	72518
GRCh38/hg38 Xq11.1-28(chrX:62561604-156003242)x3	ATP2B3|ATP6AP1|ATP6AP1-DT|ATP7A|ATRX|AVPR2|AWAT1|AWAT2|BCAP31|BCORL1|BEX1|BEX2|BEX3|BEX4|BEX5|BGN|BHLHB9|BRCC3|BRS3|BRWD3|BTK|C1GALT1C1|CAPN6|CCDC160|CCNQ|CD40LG|CD99L2|CDR1|CDX4|CENPI|CETN2|CHIC1|CHM|CHRDL1|CITED1|CLDN2|CLIC2|CMC4|CNGA2|COL4A5|COL4A6|COX7B|CPXCR1|CSAG1|CSAG2|CSAG3|CSTF2|CT45A1|CT45A10|CT45A2|CT45A3|CT45A5|CT45A6|CT45A7|CT45A8|CT45A9|CT47A1|CT47A10|CT47A11|CT47A12|CT47A2|CT47A3|C…		See cases	Pathogenic(Last reviewed: Sep 12, 2011)	no assertion criteria provided	VCV000148479	X	61781074 - 155232907	X	62561604 - 156003242	148479	158230
GRCh38/hg38 Xq11.1-28(chrX:62712219-156003242)x3	NAP1L3|NCBP2L|NDUFA1|NONO|NEXMIF|NHSL2|NKAP|NKRF|NLGN3|NOX1|NRK|NSDHL|NUP62CL|NXF2|NXF2B|NXF3|NXF5|NXT2|OCRL|OGT|OPHN1|OPN1LW|OPN1MW|OPN1MW2|OPN1MW3|OPSIN-LCR|OR13H1|OTUD6A|P2RY10|P2RY4|PABIR2|PABIR3|PABPC1L2A|PABPC1L2B|PABPC1L2B-AS1|PABPC5|PABPC5-AS1|PAK3|PASD1|PBDC1|PCDH11X|PCDH19|PDZD11|PDZD4|PGAM4|PGK1|PGRMC1|PHF6|PHKA1|PHKA1-AS1|PIN4|PJA1|PLAC1|PLP1|PLS3|PLS3-AS1|PLXNA3|PLXNB3|PLXNB3-AS1|PNC…		See cases	Pathogenic(Last reviewed: Aug 13, 2012)	no assertion criteria provided	VCV000150589	X	61931689 - 155232907	X	62712219 - 156003242	150589	160340
GRCh38/hg38 Xq11.1-28(chrX:62712230-155978888)x3	ABCB7|ABCD1|ACSL4|ACTRT1|ADGRG4|AFF2|AGTR2|AIFM1|AKAP14|ALG13|AMER1|AMMECR1|AMOT|APLN|APOOL|AR|ARHGAP36|ARHGAP4|ARMCX2|ARHGEF6|ARHGEF9|ARHGEF9-IT1|ARL13A|ARMCX1|ARMCX3|ARMCX3-AS1|ARMCX4|ARMCX5|ARMCX5-GPRASP2|ARMCX6|ARR3|ASB12|ATG4A|ATP11C|ATP1B4|ATP2B3|ATP6AP1|ATP6AP1-DT|ATP7A|ATRX|AVPR2|AWAT1|AWAT2|BCAP31|BCORL1|BEX1|BEX2|BEX3|BEX4|BEX5|BGN|BHLHB9|BRCC3|BRS3|BRWD3|BTK|C1GALT1C1|CAPN6|CCDC160|CCN…		See cases	Pathogenic(Last reviewed: May 30, 2010)	no assertion criteria provided	VCV000144543	X	61931700 - 155208553	X	62712230 - 155978888	144543	154294
GRCh38/hg38 Xq11.1-28(chrX:63279794-155939524)x1	ABCB7|ABCD1|ACSL4|ACTRT1|ADGRG4|AFF2|AGTR2|AIFM1|AKAP14|ALG13|AMER1|AMMECR1|AMOT|APLN|APOOL|AR|ARHGAP36|ARHGAP4|ARHGEF6|ARHGEF9|ARHGEF9-IT1|ARL13A|ARMCX1|ARMCX2|ARMCX3|ARMCX3-AS1|ARMCX4|ARMCX5|ARMCX5-GPRASP2|ARMCX6|ARR3|ASB12|ATG4A|ATP11C|ATP1B4|ATP2B3|ATP6AP1|ATP6AP1-DT|ATP7A|ATRX|AVPR2|AWAT1|AWAT2|BCAP31|BCORL1|BEX1|BEX2|BEX3|BEX4|BEX5|BGN|BHLHB9|BRCC3|BRS3|BRWD3|BTK|C1GALT1C1|CAPN6|CCDC160|CCN…		See cases	Pathogenic(Last reviewed: Aug 12, 2011)	criteria provided, single submitter	VCV000057924	X	62499671 - 155169188	X	63279794 - 155939524	57924	72519
GRCh38/hg38 Xq13.2-28(chrX:74510116-156022206)x1	MID2|MIR105-1|MIR105-2|MIR106A|MIR1184-1|MIR1184-2|MIR1184-3|MIR12129|MIR1264|MIR1277|MIR1298|MIR1321|MIR18B|MIR1911|MIR1912|MIR19B2|MIR20B|MIR2114|MIR224|MIR3202-1|MIR3202-2|MIR320D2|MIR325|MIR325HG|MIR361|MIR363|MIR3672|MIR384|MIR3978|MIR424|MIR4328|MIR4329|MIR4330|MIR448|MIR450A1|MIR450A2|MIR450B|MIR452|MIR503|MIR503HG|MIR504|MIR505|MIR506|MIR507|MIR508|MIR509-1|MIR509-2|MIR509-3|MIR510|MIR513…		See cases	Pathogenic(Last reviewed: Jan 5, 2011)	no assertion criteria provided	VCV000145624	X	73729951 - 155251871	X	74510116 - 156022206	145624	155375
GRCh38/hg38 Xq13.2-28(chrX:74684615-156004066)x1	ABCB7|ABCD1|ACSL4|ACTRT1|ADGRG4|AFF2|AGTR2|AIFM1|AKAP14|ALG13|AMMECR1|AMOT|APLN|APOOL|ARHGAP36|ARHGAP4|ARHGEF6|ARL13A|ARMCX1|ARMCX2|ARMCX3|ARMCX3-AS1|ARMCX4|ARMCX5|ARMCX5-GPRASP2|ARMCX6|ATG4A|ATP11C|ATP1B4|ATP2B3|ATP6AP1|ATP6AP1-DT|ATP7A|ATRX|AVPR2|BCAP31|BCORL1|BEX1|BEX2|BEX3|BEX4|BEX5|BGN|BHLHB9|BRCC3|BRS3|BRWD3|BTK|C1GALT1C1|CAPN6|CCDC160|CCNQ|CD40LG|CD99L2|CDR1|CENPI|CETN2|CHM|CHRDL1|CLDN2|CL…		See cases	Pathogenic(Last reviewed: Sep 27, 2013)	no assertion criteria provided	VCV000155357	X	73904450 - 155233731	X	74684615 - 156004066	155357	165111
GRCh38/hg38 Xq13.3-28(chrX:75086417-156022206)x1	ABCB7|ABCD1|ACSL4|ACTRT1|ADGRG4|AFF2|AGTR2|AIFM1|AKAP14|ALG13|AMMECR1|AMOT|APLN|APOOL|ARHGAP36|ARHGAP4|ARHGEF6|ARL13A|ARMCX1|ARMCX2|ARMCX3|ARMCX3-AS1|ARMCX4|ARMCX5|ARMCX5-GPRASP2|ARMCX6|ATG4A|ATP11C|ATP1B4|ATP2B3|ATP6AP1|ATP6AP1-DT|ATP7A|BEX2|ATRX|AVPR2|BCAP31|BCORL1|BEX1|BEX3|BEX4|BEX5|BGN|BHLHB9|BRCC3|BRS3|BRWD3|BTK|C1GALT1C1|CAPN6|CCDC160|CCNQ|CD40LG|CD99L2|CDR1|CENPI|CETN2|CHM|CHRDL1|CLDN2|CL…		See cases	Pathogenic(Last reviewed: Dec 22, 2010)	no assertion criteria provided	VCV000148019	X	74306252 - 155251871	X	75086417 - 156022206	148019	157770
GRCh38/hg38 Xq13.3-28(chrX:76557425-156004066)x1	ABCD1|ACSL4|ACTRT1|ADGRG4|AFF2|AGTR2|AIFM1|AKAP14|ALG13|AMMECR1|AMOT|APLN|APOOL|ARHGAP36|ARHGAP4|ARHGEF6|ARL13A|ARMCX1|ARMCX2|ARMCX3|ARMCX3-AS1|ARMCX4|ARMCX5|ARMCX5-GPRASP2|ARMCX6|ATG4A|ATP11C|ATP1B4|ATP2B3|ATP6AP1|ATP6AP1-DT|ATP7A|BEX2|ATRX|AVPR2|BCAP31|BCORL1|BEX1|BEX3|BEX4|BEX5|BGN|BHLHB9|BRCC3|BRS3|BRWD3|BTK|C1GALT1C1|CAPN6|CCDC160|CCNQ|CD40LG|CD99L2|CDR1|CENPI|CETN2|CHM|CHRDL1|CLDN2|CLIC2|CM…		See cases	Pathogenic(Last reviewed: Mar 26, 2013)	no assertion criteria provided	VCV000155065	X	75777833 - 155233731	X	76557425 - 156004066	155065	164819
GRCh38/hg38 Xq13.3-28(chrX:76604011-156022206)x1	ABCD1|ACSL4|ACTRT1|ADGRG4|AFF2|AGTR2|AIFM1|AKAP14|ALG13|AMMECR1|AMOT|APLN|APOOL|ARHGAP36|ARHGAP4|ARHGEF6|ARL13A|ARMCX1|ARMCX2|ARMCX3|ARMCX3-AS1|ARMCX4|ARMCX5|ARMCX5-GPRASP2|ARMCX6|ATG4A|ATP11C|ATP1B4|ATP2B3|ATP6AP1|ATP6AP1-DT|ATP7A|BEX2|ATRX|AVPR2|BCAP31|BCORL1|BEX1|BEX3|BEX4|BEX5|BGN|BHLHB9|BRCC3|BRS3|BRWD3|BTK|C1GALT1C1|CAPN6|CCDC160|CCNQ|CD40LG|CD99L2|CDR1|CENPI|CETN2|CHM|CHRDL1|CLDN2|CLIC2|CM…		See cases	Pathogenic(Last reviewed: Dec 22, 2010)	no assertion criteria provided	VCV000148052	X	75824420 - 155251871	X	76604011 - 156022206	148052	157803
GRCh38/hg38 Xq21.1-28(chrX:77369933-156013167)x1	MAP7D3|MBNL3|MCF2|MCTS1|MECP2|MID2|MIR105-1|MIR105-2|MIR106A|MIR1184-1|MIR1184-2|MIR1184-3|MIR12129|MIR1264|MIR1277|MIR1298|MIR1321|MIR18B|MIR1911|MIR1912|MIR19B2|MIR20B|MIR2114|MIR224|MIR3202-1|MIR3202-2|MIR320D2|MIR361|MIR363|MIR3672|MIR3978|MIR424|MIR4328|MIR4329|MIR4330|MIR448|MIR450A1|MIR450A2|MIR450B|MIR452|MIR503|MIR503HG|MIR504|MIR505|MIR506|MIR507|MIR508|MIR509-1|MIR509-2|MIR509-3|MIR510…		See cases	Pathogenic(Last reviewed: Jul 30, 2009)	no assertion criteria provided	VCV000146131	X	76634813 - 155242832	X	77369933 - 156013167	146131	155882
GRCh38/hg38 Xq21.1-28(chrX:78187188-156004066)x1	LOC101927830|LOC101928128|LOC101928335|LOC101928336|LOC101928437|LOC101928495|LOC105373311|LOC105373378|LOC105373383|LOC105377213|LOC106050102|LOC106050103|LOC106146143|LOC106146144|LOC106146150|LOC106146151|LOC106146152|LOC107032760|LOC107032825|LOC107048982|LOC107048984|LOC107181288|LOC107522039|LOC107838685|LOC107988021|LOC107988022|LOC107988024|LOC107988025|LOC107988032|LOC107988033|LOC108281…		See cases	Pathogenic(Last reviewed: Mar 18, 2014)	no assertion criteria provided	VCV000154252	X	77442685 - 155233731	X	78187188 - 156004066	154252	164003
GRCh38/hg38 Xq21.1-28(chrX:78605009-156016560)x1	NUP62CL|NXF2|NXF2B|NXF3|NXF5|NXT2|OCRL|OPN1LW|OPN1MW|OPN1MW2|OPN1MW3|OPSIN-LCR|OR13H1|P2RY10|PABIR2|PABIR3|PABPC5|PABPC5-AS1|PAK3|PASD1|PCDH11X|PCDH19|PDZD4|PGRMC1|PHF6|PLAC1|PLP1|PLS3|PLS3-AS1|PLXNA3|PLXNB3|PLXNB3-AS1|PNCK|PNMA3|PNMA5|PNMA6A|PNMA6E|PNMA6F|POF1B|POU3F4|PRPS1|PRR32|PRRG3|PSMD10|PWWP3B|PWWP4|RAB33A|RAB39B|RAB40A|RAB40AL|RAB9B|RADX|RAP2C|RAP2C-AS1|RBM41|RBMX|RBMX2|RBMXL3|RENBP|RHOXF…		See cases	Pathogenic(Last reviewed: Nov 30, 2010)	no assertion criteria provided	VCV000145168	X	77860506 - 155246225	X	78605009 - 156016560	145168	154919
GRCh38/hg38 Xq21.1-28(chrX:79093152-156003229)x1	ABCD1|AIFM1|ACSL4|ACTRT1|ADGRG4|AFF2|AGTR2|AKAP14|ALG13|AMMECR1|AMOT|APLN|APOOL|ARHGAP36|ARHGAP4|ARHGEF6|ARL13A|ARMCX1|ARMCX2|ARMCX3|ARMCX3-AS1|ARMCX4|ARMCX5|ARMCX5-GPRASP2|ARMCX6|ATG4A|ATP11C|ATP1B4|ATP2B3|ATP6AP1|ATP6AP1-DT|AVPR2|BCAP31|BCORL1|BEX1|BEX2|BEX3|BEX4|BEX5|BGN|BHLHB9|BRCC3|BRS3|BRWD3|BTK|C1GALT1C1|CAPN6|CCDC160|CCNQ|CD40LG|CD99L2|CDR1|CENPI|CETN2|CHM|CHRDL1|CLDN2|CLIC2|CMC4|CNGA2|CO…		See cases	Pathogenic(Last reviewed: Nov 30, 2010)	no assertion criteria provided	VCV000146845	X	78348649 - 155232894	X	79093152 - 156003229	146845	156596
GRCh38/hg38 Xq21.1-28(chrX:79911061-156003229)x1	KIAA1210|KLHL13|KLHL4|L1CAM|L1CAM-AS1|LAGE3|LAMP2|LDOC1|LHFPL1|LINC00629|LINC00630|LINC00632|LINC00850|LINC00889|LINC00892|LINC01201|LINC01285|LINC01402|LINC02243|LINC02589|LOC100126447|LOC100506790|LOC100509091|LOC100533997|LOC101927830|LOC101928128|LOC101928335|LOC101928336|LOC101928437|LOC101928495|LOC105373311|LOC105373378|LOC105373383|LOC105377213|LOC106050102|LOC106050103|LOC106146143|LOC10…		See cases	Pathogenic(Last reviewed: Sep 21, 2012)	no assertion criteria provided	VCV000149834	X	79166568 - 155232894	X	79911061 - 156003229	149834	159585
GRCh38/hg38 Xq21.1-28(chrX:82096719-156004066)x1	PABIR3|PABPC5|PABPC5-AS1|PAK3|PASD1|PCDH11X|PCDH19|PDZD4|PGRMC1|PHF6|PLAC1|PLP1|PLS3|PLS3-AS1|PLXNA3|PLXNB3|PLXNB3-AS1|PNCK|PNMA3|PNMA5|PNMA6A|PNMA6E|PNMA6F|POF1B|POU3F4|PRPS1|PRR32|PRRG3|PSMD10|PWWP3B|PWWP4|RAB33A|RAB39B|RAB40A|RAB40AL|RAB9B|RADX|RAP2C|RAP2C-AS1|RBM41|RBMX|RBMX2|RBMXL3|RENBP|RHOXF1|RHOXF1-AS1|RHOXF2|RHOXF2B|RIPPLY1|RNF113A|RNF128|RPA4|RPL10|RPL36A|RPL36A-HNRNPH2|RPL39|RPS6KA6|RT…		See cases	Pathogenic(Last reviewed: Jun 11, 2013)	no assertion criteria provided	VCV000153436	X	81352168 - 155233731	X	82096719 - 156004066	153436	163187
GRCh38/hg38 Xq21.1-28(chrX:82211310-156003229)x1	MIR224|MIR3202-1|MIR3202-2|MIR320D2|MIR361|MIR363|MIR3672|MIR3978|MIR424|MIR4329|MIR4330|MIR448|MIR450A1|MIR450A2|MIR450B|MIR452|MIR503|MIR503HG|MIR504|MIR505|MIR506|MIR507|MIR508|MIR509-1|MIR509-2|MIR509-3|MIR510|MIR513A1|MIR513A2|MIR513B|MIR513C|MIR514A1|MIR514A2|MIR514A3|MIR514B|MIR542|MIR548AN|MIR548I4|MIR548M|MIR6087|MIR652|MIR664B|MIR6858|MIR718|MIR764|MIR766|MIR767|MIR888|MIR890|MIR891A|MI…		See cases	Pathogenic(Last reviewed: Sep 21, 2012)	no assertion criteria provided	VCV000150562	X	81466759 - 155232894	X	82211310 - 156003229	150562	160313
GRCh38/hg38 Xq21.1-28(chrX:85123740-156022206)x3	ABCD1|ACSL4|ACTRT1|ADGRG4|AFF2|AGTR2|AIFM1|AKAP14|ALG13|AMMECR1|AMOT|APLN|ARHGAP36|ARHGAP4|ARHGEF6|ARL13A|ARMCX1|ARMCX2|ARMCX3|ARMCX3-AS1|ARMCX4|ARMCX5|ARMCX5-GPRASP2|ARMCX6|ATG4A|ATP11C|ATP1B4|ATP2B3|ATP6AP1|ATP6AP1-DT|AVPR2|BCAP31|BCORL1|BEX1|BEX2|BEX3|BEX4|BEX5|BGN|BHLHB9|BRCC3|BRS3|BTK|C1GALT1C1|CAPN6|CCDC160|CCNQ|CD40LG|CD99L2|CDR1|CENPI|CETN2|CHM|CHRDL1|CLDN2|CLIC2|CMC4|CNGA2|COL4A5|COL4A6|…		See cases	Pathogenic(Last reviewed: Jul 1, 2013)	no assertion criteria provided	VCV000144262	X	84378746 - 155251871	X	85123740 - 156022206	144262	154013
GRCh38/hg38 Xq21.2-28(chrX:86626431-156004066)x1	ABCD1|ACSL4|ACTRT1|ADGRG4|AFF2|AGTR2|AIFM1|AKAP14|ALG13|AMMECR1|AMOT|APLN|ARHGAP36|ARHGAP4|ARHGEF6|ARL13A|ARMCX1|ARMCX2|ARMCX3|ARMCX3-AS1|ARMCX4|ARMCX5|ARMCX5-GPRASP2|ARMCX6|ATG4A|ATP11C|ATP1B4|ATP2B3|ATP6AP1|ATP6AP1-DT|AVPR2|BCAP31|BCORL1|BEX1|BEX2|BEX3|BEX4|BEX5|BGN|BHLHB9|BRCC3|BRS3|BTK|C1GALT1C1|CAPN6|CCDC160|CCNQ|CD40LG|CD99L2|CDR1|CENPI|CETN2|CHRDL1|CLDN2|CLIC2|CMC4|CNGA2|COL4A5|COL4A6|CPXC…		See cases	Pathogenic(Last reviewed: Sep 3, 2013)	no assertion criteria provided	VCV000153756	X	85881434 - 155233731	X	86626431 - 156004066	153756	163507
GRCh38/hg38 Xq21.31-28(chrX:88339926-156003242)x1	ABCD1|ACSL4|ACTRT1|ADGRG4|AFF2|AGTR2|AIFM1|AKAP14|ALG13|AMMECR1|AMOT|APLN|ARHGAP36|ARHGAP4|ARHGEF6|ARL13A|ARMCX1|ARMCX2|ARMCX3|ARMCX3-AS1|ARMCX4|ARMCX5|ARMCX5-GPRASP2|ARMCX6|ATG4A|ATP11C|ATP1B4|ATP2B3|ATP6AP1|ATP6AP1-DT|AVPR2|BCAP31|BCORL1|BEX1|BEX2|BEX3|BEX4|BEX5|BGN|BHLHB9|BRCC3|BRS3|BTK|C1GALT1C1|CAPN6|CCDC160|CCNQ|CD40LG|CD99L2|CDR1|CENPI|CETN2|CHRDL1|CLDN2|CLIC2|CMC4|CNGA2|COL4A5|COL4A6|CPXC…		See cases	Pathogenic(Last reviewed: Aug 20, 2012)	no assertion criteria provided	VCV000150509	X	87594927 - 155232907	X	88339926 - 156003242	150509	160260
GRCh38/hg38 Xq21.31-28(chrX:89557622-156004066)x1	RPL36A-HNRNPH2|RPL39|RTL4|RTL8A|RTL8B|RTL8C|RTL9|SAGE1|SASH3|SEPTIN6|SERPINA7|SERTM2|SH2D1A|SLC10A3|SLC25A14|SLC25A43|SLC25A5|SLC25A5-AS1|SLC25A53|SLC6A14|SLC6A8|SLC9A6|SLITRK2|SLITRK4|SMARCA1|SMIM10|SMIM10L2A|SMIM10L2B|SMIM10L2B-AS1|SMIM9|SNORA35|SNORA35B|SNORA36A|SNORA56|SNORA69|SNORA70|SNORD61|SNORD96B|SOWAHD|SOX3|SPANXA1|SPANXA2|SPANXA2-OT1|SPANXB1|SPANXC|SPANXD|SPANXN1|SPANXN2|SPANXN3|SPANXN…		See cases	Pathogenic(Last reviewed: Aug 26, 2013)	no assertion criteria provided	VCV000153730	X	88812621 - 155233731	X	89557622 - 156004066	153730	163481
GRCh38/hg38 Xq21.31-28(chrX:92222680-156016920)x1	ABCD1|ACSL4|ACTRT1|ADGRG4|AFF2|AGTR2|AIFM1|AKAP14|ALG13|AMMECR1|AMOT|APLN|ARHGAP36|ARHGAP4|ARHGEF6|ARL13A|ARMCX1|ARMCX2|ARMCX3|ARMCX3-AS1|ARMCX4|ARMCX5|ARMCX5-GPRASP2|ARMCX6|ATG4A|ATP11C|ATP1B4|ATP2B3|ATP6AP1|ATP6AP1-DT|AVPR2|BCAP31|BCORL1|BEX1|BEX2|BEX3|BEX4|BEX5|BGN|BHLHB9|BRCC3|BRS3|BTK|C1GALT1C1|CAPN6|CCDC160|CCNQ|CD40LG|CD99L2|CDR1|CENPI|CETN2|CHRDL1|CLDN2|CLIC2|CMC4|CNGA2|COL4A5|COL4A6|CSAG…		See cases	Pathogenic(Last reviewed: Nov 30, 2010)	no assertion criteria provided	VCV000145981	X	91477679 - 155246585	X	92222680 - 156016920	145981	155732
GRCh38/hg38 Xq21.33-28(chrX:94462929-156001635)x3	ABCD1|ACSL4|ACTRT1|ADGRG4|AFF2|AGTR2|AIFM1|AKAP14|ALG13|AMMECR1|AMOT|APLN|ARHGAP36|ARHGAP4|ARHGEF6|ARL13A|ARMCX1|ARMCX2|ARMCX3|ARMCX3-AS1|ARMCX4|ARMCX5|ARMCX5-GPRASP2|ARMCX6|ATG4A|ATP11C|ATP1B4|ATP2B3|ATP6AP1|ATP6AP1-DT|AVPR2|BCAP31|BCORL1|BEX1|BEX2|BEX3|BEX4|BEX5|BGN|BHLHB9|BRCC3|BRS3|BTK|C1GALT1C1|CAPN6|CCDC160|CCNQ|CD40LG|CD99L2|CDR1|CENPI|CETN2|CHRDL1|CLDN2|CLIC2|CMC4|CNGA2|COL4A5|COL4A6|CSAG…		See cases	Pathogenic(Last reviewed: Dec 22, 2010)	no assertion criteria provided	VCV000147352	X	93717928 - 155231300	X	94462929 - 156001635	147352	157103
GRCh38/hg38 Xq21.33-28(chrX:95846285-156003242)x3	ABCD1|ACSL4|ACTRT1|ADGRG4|AFF2|AGTR2|AIFM1|AKAP14|ALG13|AMMECR1|AMOT|APLN|ARHGAP36|ARHGAP4|ARHGEF6|ARL13A|ARMCX1|ARMCX2|ARMCX3|ARMCX3-AS1|ARMCX4|ARMCX5|ARMCX5-GPRASP2|ARMCX6|ATG4A|ATP11C|ATP1B4|ATP2B3|ATP6AP1|ATP6AP1-DT|AVPR2|BCAP31|BCORL1|BEX1|BEX2|BEX3|BEX4|BEX5|BGN|BHLHB9|BRCC3|BRS3|BTK|C1GALT1C1|CAPN6|CCDC160|CCNQ|CD40LG|CD99L2|CDR1|CENPI|CETN2|CHRDL1|CLDN2|CLIC2|CMC4|CNGA2|COL4A5|COL4A6|CSAG…		See cases	Pathogenic(Last reviewed: Dec 16, 2011)	no assertion criteria provided	VCV000148958	X	95101284 - 155232907	X	95846285 - 156003242	148958	158709
GRCh38/hg38 Xq22.1-28(chrX:100524562-155669954)x1	MIR18B|MIR1911|MIR1912|MIR19B2|MIR20B|MIR2114|MIR224|MIR3202-1|MIR3202-2|MIR320D2|MIR363|MIR3672|MIR3978|MIR424|MIR4329|MIR4330|MIR448|MIR450A1|MIR450A2|MIR450B|MIR452|MIR503|MIR503HG|MIR504|MIR505|MIR506|MIR507|MIR508|MIR509-1|MIR509-2|MIR509-3|MIR510|MIR513A1|MIR513A2|MIR513B|MIR513C|MIR514A1|MIR514A2|MIR514A3|MIR514B|MIR542|MIR548AN|MIR6087|MIR652|MIR664B|MIR6858|MIR718|MIR764|MIR766|MIR767|MI…		See cases	Pathogenic(Last reviewed: Aug 12, 2011)	criteria provided, single submitter	VCV000057971	X	99779559 - 154785891	X	100524562 - 155669954	57971	72566
GRCh38/hg38 Xq22.1-28(chrX:102197284-156003242)x1	ABCD1|ACSL4|ACTRT1|ADGRG4|AFF2|AGTR2|AIFM1|AKAP14|ALG13|AMMECR1|AMOT|APLN|ARHGAP36|ARHGAP4|ARHGEF6|ARMCX5|ARMCX5-GPRASP2|ATG4A|ATP11C|ATP1B4|ATP2B3|ATP6AP1|ATP6AP1-DT|AVPR2|BCAP31|BCORL1|BEX1|BEX2|BEX3|BEX4|BGN|BHLHB9|BRCC3|BRS3|C1GALT1C1|CAPN6|CCDC160|CCNQ|CD40LG|CD99L2|CDR1|CETN2|CHRDL1|CLDN2|CLIC2|CMC4|CNGA2|COL4A5|COL4A6|CSAG1|CSAG2|CSAG3|CT45A1|CT45A10|CT45A2|CT45A3|CT45A5|CT45A6|CT45A7|CT45…		See cases	Pathogenic(Last reviewed: Apr 14, 2011)	no assertion criteria provided	VCV000148341	X	101452257 - 155232907	X	102197284 - 156003242	148341	158092
GRCh38/hg38 Xq22.3-28(chrX:106127173-156003242)x1	ABCD1|ACSL4|ACTRT1|ADGRG4|AFF2|AGTR2|AIFM1|AKAP14|ALG13|AMMECR1|AMOT|APLN|ARHGAP36|ARHGAP4|ARHGEF6|ATG4A|ATP11C|ATP1B4|ATP2B3|ATP6AP1|ATP6AP1-DT|AVPR2|BCAP31|BCORL1|BGN|BRCC3|BRS3|C1GALT1C1|CAPN6|CCDC160|CCNQ|CD40LG|CD99L2|CDR1|CETN2|CHRDL1|CLDN2|CLIC2|CMC4|CNGA2|COL4A5|COL4A6|CSAG1|CSAG2|CSAG3|CT45A1|CT45A10|CT45A2|CT45A3|CT45A5|CT45A6|CT45A7|CT45A8|CT45A9|CT47A1|CT47A10|CT47A11|CT47A12|CT47A2|C…		See cases	Pathogenic(Last reviewed: Oct 26, 2011)	no assertion criteria provided	VCV000148822	X	105371166 - 155232907	X	106127173 - 156003242	148822	158573
GRCh38/hg38 Xq22.3-28(chrX:106465610-156003242)x1	ABCD1|ACSL4|ACTRT1|ADGRG4|AFF2|AGTR2|AIFM1|AKAP14|ALG13|AMMECR1|AMOT|APLN|ARHGAP36|ARHGAP4|ARHGEF6|ATG4A|ATP11C|ATP1B4|ATP2B3|ATP6AP1|ATP6AP1-DT|AVPR2|BCAP31|BCORL1|BGN|BRCC3|BRS3|C1GALT1C1|CAPN6|CCDC160|CCNQ|CD40LG|CD99L2|CDR1|CETN2|CHRDL1|CLDN2|CLIC2|CMC4|CNGA2|COL4A5|COL4A6|CSAG1|CSAG2|CSAG3|CT45A1|CT45A10|CT45A2|CT45A3|CT45A5|CT45A6|CT45A7|CT45A8|CT45A9|CT47A1|CT47A10|CT47A11|CT47A12|CT47A2|C…		See cases	Pathogenic(Last reviewed: Aug 2, 2012)	no assertion criteria provided	VCV000149544	X	105708840 - 155232907	X	106465610 - 156003242	149544	159295
GRCh38/hg38 Xq22.3-28(chrX:106722296-156004066)x1	ABCD1|ACSL4|ACTRT1|ADGRG4|AFF2|AGTR2|AIFM1|AKAP14|ALG13|AMMECR1|AMOT|APLN|ARHGAP36|ARHGAP4|ARHGEF6|ATG4A|ATP11C|ATP1B4|ATP2B3|ATP6AP1|ATP6AP1-DT|AVPR2|BCAP31|BCORL1|BGN|BRCC3|BRS3|C1GALT1C1|CAPN6|CCDC160|CCNQ|CD40LG|CD99L2|CDR1|CETN2|CHRDL1|CLDN2|CLIC2|CMC4|CNGA2|COL4A5|COL4A6|CSAG1|CSAG2|CSAG3|CT45A1|CT45A10|CT45A2|CT45A3|CT45A5|CT45A6|CT45A7|CT45A8|CT45A9|CT47A1|CT47A10|CT47A11|CT47A12|CT47A2|C…		See cases	Pathogenic(Last reviewed: Nov 27, 2013)	no assertion criteria provided	VCV000154022	X	105965526 - 155233731	X	106722296 - 156004066	154022	163773
GRCh38/hg38 Xq23-28(chrX:111050385-156022206)x1	ABCD1|ACTRT1|ADGRG4|AFF2|AGTR2|AIFM1|AKAP14|ALG13|AMOT|APLN|ARHGAP36|ARHGAP4|ARHGEF6|ATP11C|ATP1B4|ATP2B3|ATP6AP1|ATP6AP1-DT|AVPR2|BCAP31|BCORL1|BGN|BRCC3|BRS3|C1GALT1C1|CAPN6|CCDC160|CCNQ|CD40LG|CD99L2|CDR1|CETN2|CLIC2|CMC4|CNGA2|CSAG1|CSAG2|CSAG3|CT45A1|CT45A10|CT45A2|CT45A3|CT45A5|CT45A6|CT45A7|CT45A8|CT45A9|CT47A1|CT47A10|CT47A11|CT47A12|CT47A2|CT47A3|CT47A4|CT47A5|CT47A6|CT47A7|CT47A8|CT47A9…		See cases	Pathogenic(Last reviewed: Dec 22, 2010)	no assertion criteria provided	VCV000154510	X	110293613 - 155251871	X	111050385 - 156022206	154510	164264
GRCh38/hg38 Xq23-28(chrX:111745722-154555423)x3	XIAP|XPNPEP2|ZBTB33|ZCCHC12|ZDHHC9|ZFP92|ZIC3|ZNF185|ZNF275|ZNF280C|ZNF449|ZNF75D|ABCD1|ACTRT1|ADGRG4|AFF2|AGTR2|AIFM1|AKAP14|ALG13|AMOT|APLN|ARHGAP36|ARHGAP4|ARHGEF6|ATP11C|ATP1B4|ATP2B3|ATP6AP1|ATP6AP1-DT|AVPR2|BCAP31|BCORL1|BGN|BRS3|C1GALT1C1|CCDC160|CCNQ|CD40LG|CD99L2|CDR1|CETN2|CNGA2|CSAG1|CSAG2|CSAG3|CT45A1|CT45A10|CT45A2|CT45A3|CT45A5|CT45A6|CT45A7|CT45A8|CT45A9|CT47A1|CT47A10|CT47A11|CT47…		See cases	Pathogenic(Last reviewed: Oct 30, 2010)	no assertion criteria provided	VCV000146791	X	110988950 - 153783638	X	111745722 - 154555423	146791	156542
GRCh38/hg38 Xq23-28(chrX:114533139-156022206)x1	ABCD1|ACTRT1|ADGRG4|AFF2|AGTR2|AIFM1|AKAP14|APLN|ARHGAP36|ARHGAP4|ARHGEF6|ATP11C|ATP1B4|ATP2B3|ATP6AP1|ATP6AP1-DT|AVPR2|BCAP31|BCORL1|BGN|BRCC3|BRS3|C1GALT1C1|CCDC160|CCNQ|CD40LG|CD99L2|CDR1|CETN2|CLIC2|CMC4|CNGA2|CSAG1|CSAG2|CSAG3|CT45A1|CT45A10|CT45A2|CT45A3|CT45A5|CT45A6|CT45A7|CT45A8|CT45A9|CT47A1|CT47A10|CT47A11|CT47A12|CT47A2|CT47A3|CT47A4|CT47A5|CT47A6|CT47A7|CT47A8|CT47A9|CT47B1|CT55|CT83…		See cases	Pathogenic(Last reviewed: Jan 5, 2011)	no assertion criteria provided	VCV000145613	X	113767592 - 155251871	X	114533139 - 156022206	145613	155364
GRCh38/hg38 Xq23-28(chrX:115417992-156022206)x1	ABCD1|ACTRT1|ADGRG4|AFF2|AGTR2|AIFM1|AKAP14|APLN|ARHGAP36|ARHGAP4|ARHGEF6|ATP11C|ATP1B4|ATP2B3|ATP6AP1|ATP6AP1-DT|AVPR2|BCAP31|BCORL1|BGN|BRCC3|BRS3|C1GALT1C1|CCDC160|CCNQ|CD40LG|CD99L2|CDR1|CETN2|CLIC2|CMC4|CNGA2|CSAG1|CSAG2|CSAG3|CT45A1|CT45A10|CT45A2|CT45A3|CT45A5|CT45A6|CT45A7|CT45A8|CT45A9|CT47A1|CT47A10|CT47A11|CT47A12|CT47A2|CT47A3|CT47A4|CT47A5|CT47A6|CT47A7|CT47A8|CT47A9|CT47B1|CT55|CT83…		See cases	Pathogenic(Last reviewed: Aug 12, 2011)	criteria provided, single submitter	VCV000057454	X	114652461 - 155251871	X	115417992 - 156022206	57454	72049
GRCh38/hg38 Xq23-27.1(chrX:117260292-140201321)x3	ACTRT1|ADGRG4|AIFM1|AKAP14|APLN|ARHGAP36|ARHGEF6|ATP11C|ATP1B4|BCORL1|BRS3|C1GALT1C1|CCDC160|CD40LG|CT45A1|CT45A10|CT45A2|CT45A3|CT45A5|CT45A6|CT45A7|CT45A8|CT45A9|CT47A1|CT47A10|CT47A11|CT47A12|CT47A2|CT47A3|CT47A4|CT47A5|CT47A6|CT47A7|CT47A8|CT47A9|CT47B1|CT55|CUL4B|CXorf66|DCAF12L1|DCAF12L2|DOCK11|ELF4|ENOX2|ENOX2-AS1|ETDA|ETDB|ETDC|GLUD2|F9|FGF13|FGF13-AS1|FHL1|FIRRE|FRMD7|GPC3|GPC3-AS1|GPC4|…		See cases	Pathogenic(Last reviewed: Feb 10, 2012)	no assertion criteria provided	VCV000149087	X	116394255 - 139283477	X	117260292 - 140201321	149087	158838
GRCh38/hg38 Xq24-28(chrX:118856574-156004066)x1	MAMLD1|MAP7D3|MBNL3|MCF2|MCTS1|MECP2|MIR105-1|MIR105-2|MIR106A|MIR1184-1|MIR1184-2|MIR1184-3|MIR12129|MIR18B|MIR19B2|MIR20B|MIR2114|MIR224|MIR3202-1|MIR3202-2|MIR320D2|MIR363|MIR3672|MIR424|MIR4330|MIR450A1|MIR450A2|MIR450B|MIR452|MIR503|MIR503HG|MIR504|MIR505|MIR506|MIR507|MIR508|MIR509-1|MIR509-2|MIR509-3|MIR510|MIR513A1|MIR513A2|MIR513B|MIR513C|MIR514A1|MIR514A2|MIR514A3|MIR514B|MIR542|MIR664B…		See cases	Pathogenic(Last reviewed: Oct 22, 2013)	no assertion criteria provided	VCV000153940	X	117990537 - 155233731	X	118856574 - 156004066	153940	163691
GRCh38/hg38 Xq24-28(chrX:119297670-156004066)x1	MIR509-2|MIR509-3|MIR510|MIR513A1|MIR513A2|MIR513B|MIR513C|MIR514A1|MIR514A2|MIR514A3|MIR514B|MIR542|MIR664B|MIR6858|MIR718|MIR766|MIR767|MIR888|MIR890|MIR891A|MIR891B|MIR892A|MIR892B|MIR892C|MIR92A2|MIR934|MMGT1|MOSPD1|MPP1|MTCP1|MTM1|MTMR1|NAA10|NDUFA1|NKAP|NKRF|NSDHL|OCRL|OPN1LW|OPN1MW|OPN1MW2|OPN1MW3|OPSIN-LCR|OR13H1|PABIR2|PABIR3|PASD1|PDZD4|PHF6|PLAC1|PLXNA3|PLXNB3|PLXNB3-AS1|PNCK|PNMA3|PNM…		See cases	Pathogenic(Last reviewed: Apr 29, 2013)	no assertion criteria provided	VCV000153304	X	118431633 - 155233731	X	119297670 - 156004066	153304	163055
GRCh38/hg38 Xq25-28(chrX:123731372-155687381)x3	ABCD1|ACTRT1|ADGRG4|AFF2|AIFM1|APLN|ARHGAP36|ARHGAP4|ARHGEF6|ATP11C|ATP2B3|ATP6AP1|ATP6AP1-DT|AVPR2|BCAP31|BCORL1|BGN|BRCC3|BRS3|CCDC160|CCNQ|CD40LG|CD99L2|CDR1|CETN2|CLIC2|CMC4|CNGA2|CSAG1|CSAG2|CSAG3|CT45A1|CT45A10|CT45A2|CT45A3|CT45A5|CT45A6|CT45A7|CT45A8|CT45A9|CT55|CTAG1A|CTAG1B|CTAG2|CXorf51A|CXorf51B|CXorf66|DCAF12L1|DCAF12L2|DKC1|DNASE1L1|DUSP9|ELF4|EMD|ENOX2|ENOX2-AS1|EOLA1|EOLA1-DT|EOLA…		See cases	Pathogenic(Last reviewed: Aug 12, 2011)	criteria provided, single submitter	VCV000058668	X	122865222 - 154917042	X	123731372 - 155687381	58668	73263
GRCh38/hg38 Xq25-28(chrX:123793526-156022206)x1	ABCD1|ACTRT1|ADGRG4|AFF2|AIFM1|APLN|ARHGAP36|ARHGAP4|ARHGEF6|ATP11C|ATP2B3|ATP6AP1|ATP6AP1-DT|CCDC160|AVPR2|BCAP31|BCORL1|BGN|BRCC3|BRS3|CCNQ|CD40LG|CD99L2|CDR1|CETN2|CLIC2|CMC4|CNGA2|CSAG1|CSAG2|CSAG3|CT45A1|CT45A10|CT45A2|CT45A3|CT45A5|CT45A6|CT45A7|CT45A8|CT45A9|CT55|CTAG1A|CTAG1B|CTAG2|CXorf51A|CXorf51B|CXorf66|DCAF12L1|DCAF12L2|DKC1|DNASE1L1|DUSP9|ELF4|EMD|ENOX2|ENOX2-AS1|EOLA1|EOLA1-DT|EOLA…		See cases	Pathogenic(Last reviewed: Dec 22, 2010)	no assertion criteria provided	VCV000148083	X	122927376 - 155251871	X	123793526 - 156022206	148083	157834
GRCh38/hg38 Xq25-28(chrX:126537861-155996431)x1	ABCD1|ACTRT1|ADGRG4|AFF2|AIFM1|APLN|ARHGAP36|ARHGAP4|ARHGEF6|ATP11C|ATP2B3|ATP6AP1|ATP6AP1-DT|AVPR2|BCAP31|BCORL1|BGN|BRCC3|BRS3|CCDC160|CCNQ|CD40LG|CD99L2|CDR1|CETN2|CLIC2|CMC4|CNGA2|CSAG1|CSAG2|CSAG3|CT45A1|CT45A10|CT45A2|CT45A3|CT45A5|CT45A6|CT45A7|CT45A8|CT45A9|CT55|CTAG1A|CTAG1B|CTAG2|CXorf51A|CXorf51B|CXorf66|DCAF12L1|DKC1|DNASE1L1|DUSP9|ELF4|EMD|ENOX2|ENOX2-AS1|EOLA1|EOLA1-DT|EOLA2|EOLA2-D…		See cases	Pathogenic(Last reviewed: Aug 12, 2011)	criteria provided, single submitter	VCV000057987	X	125671844 - 155226096	X	126537861 - 155996431	57987	72582
GRCh38/hg38 Xq25-28(chrX:128473235-156003229)x1	ABCD1|ADGRG4|AFF2|AIFM1|APLN|ARHGAP36|ARHGAP4|ARHGEF6|ATP11C|ATP2B3|ATP6AP1|ATP6AP1-DT|AVPR2|BCAP31|BCORL1|BGN|BRCC3|BRS3|CCDC160|CCNQ|CD40LG|CD99L2|CDR1|CETN2|CLIC2|CMC4|CNGA2|CSAG1|CSAG2|CSAG3|CT45A1|CT45A10|CT45A2|CT45A3|CT45A5|CT45A6|CT45A7|CT45A8|CT45A9|CT55|CTAG1A|CTAG1B|CTAG2|CXorf51A|CXorf51B|CXorf66|DKC1|DNASE1L1|DUSP9|ELF4|EMD|ENOX2|ENOX2-AS1|EOLA1|EOLA1-DT|EOLA2|EOLA2-DT|ETDA|ETDB|ETDC…		See cases	Pathogenic(Last reviewed: Nov 30, 2010)	no assertion criteria provided	VCV000146858	X	127607213 - 155232894	X	128473235 - 156003229	146858	156609
GRCh38/hg38 Xq26.3-27.1(chrX:136522136-140417943)x2	ARHGEF6|ATP11C|CD40LG|CXorf66|F9|FGF13|FGF13-AS1|GPR101|LINC00889|LINC00892|LOC110120680|LOC110120737|LOC110120761|LOC111429618|LOC389895|LOC728660|MCF2|MIR504|MIR505|MIR934|RBMX|SNORD61|VGLL1|ZIC3		See cases	Pathogenic(Last reviewed: Aug 12, 2011)	criteria provided, single submitter	VCV000058686	X	135604295 - 139500108	X	136522136 - 140417943	58686	73281
GRCh38/hg38 Xq26.3-28(chrX:136956500-156020993)x1	ABCD1|AFF2|ARHGAP4|ATP11C|ATP2B3|ATP6AP1|ATP6AP1-DT|AVPR2|BCAP31|BGN|BRCC3|CCNQ|CD99L2|CDR1|CETN2|CLIC2|CMC4|CNGA2|CSAG1|CSAG2|CSAG3|CTAG1A|CTAG1B|CTAG2|CXorf51A|CXorf51B|CXorf66|DKC1|DNASE1L1|DUSP9|EMD|EOLA1|EOLA1-DT|EOLA2|EOLA2-DT|F8|F8A1|F8A2|F8A3|F9|FAM223A|FAM223B|FAM3A|FAM50A|FATE1|FGF13|FGF13-AS1|FLNA|FMR1|FMR1-AS1|FMR1NB|FRAXA|FRAXE|FUNDC2|G6PD|GAB3|GABRA3|GABRE|GABRQ|GDI1|GPR101|GPR50|GP…		See cases	Pathogenic(Last reviewed: Aug 12, 2011)	criteria provided, single submitter	VCV000057990	X	136038659 - 155250658	X	136956500 - 156020993	57990	72585
GRCh38/hg38 Xq26.3-28(chrX:137118983-156003242)x1	MIR508|MIR509-1|MIR509-2|MIR509-3|MIR510|MIR513A1|MIR513A2|MIR513B|MIR513C|MIR514A1|MIR514A2|MIR514A3|MIR514B|MIR664B|MIR6858|MIR718|MIR767|MIR888|MIR890|MIR891A|MIR891B|MIR892A|MIR892B|MIR892C|MPP1|MTCP1|MTM1|MTMR1|NAA10|NSDHL|OPN1LW|OPN1MW|OPN1MW2|OPN1MW3|OPSIN-LCR|PASD1|PDZD4|PLXNA3|PLXNB3|PLXNB3-AS1|PNCK|PNMA3|PNMA5|PNMA6A|PNMA6E|PNMA6F|PRRG3|PWWP4|RAB39B|RENBP|RPL10|SLC10A3|SLC6A8|SLITRK2|SL…		See cases	Pathogenic(Last reviewed: Mar 21, 2011)	no assertion criteria provided	VCV000148182	X	136201142 - 155232907	X	137118983 - 156003242	148182	157933
GRCh38/hg38 Xq27.1-28(chrX:139230333-150628474)x1	AFF2|ATP11C|CDR1|CXorf51A|CXorf51B|CXorf66|EOLA1|EOLA1-DT|EOLA2|EOLA2-DT|F9|FMR1|FMR1-AS1|FMR1NB|FRAXA|FRAXE|HSFX1|HSFX2|HSFX3|HSFX4|IDS|LDOC1|LINC00632|LINC00850|LOC106050102|LOC106050103|LOC107032825|LOC107048982|LOC107048984|LOC108281134|LOC109396974|LOC110120680|LOC110120737|LOC121627982|LOC121627983|LOC122319696|LOC389895|LOC645188|LOC728660|MAGEA11|MAGEA8|MAGEA8-AS1|MAGEA9|MAGEA9B|MAGEC1|MA…		See cases	Pathogenic(Last reviewed: Aug 12, 2011)	criteria provided, single submitter	VCV000057991	X	138312495 - 149782550	X	139230333 - 150628474	57991	72586
GRCh38/hg38 Xq27.1-28(chrX:139333024-155978689)x1	ABCD1|AFF2|ARHGAP4|ATP11C|ATP2B3|ATP6AP1|ATP6AP1-DT|AVPR2|BCAP31|BGN|BRCC3|CCNQ|CD99L2|CDR1|CETN2|CLIC2|CMC4|CNGA2|CSAG1|CSAG2|CSAG3|CTAG1A|CTAG1B|CTAG2|CXorf51A|CXorf51B|CXorf66|DKC1|DNASE1L1|DUSP9|EMD|EOLA1|EOLA1-DT|EOLA2|EOLA2-DT|F8|F8A1|F8A2|F8A3|F9|FAM223A|FAM223B|FAM3A|FAM50A|FATE1|FLNA|FMR1|FMR1-AS1|FMR1NB|FRAXA|FRAXE|FUNDC2|G6PD|GAB3|GABRA3|GABRE|GABRQ|GDI1|GPR50|GPR50-AS1|H2AB1|H2AB2|H2A…		See cases	Pathogenic(Last reviewed: Dec 30, 2009)	no assertion criteria provided	VCV000144336	X	138415183 - 155208354	X	139333024 - 155978689	144336	154087
GRCh38/hg38 Xq27.1(chrX:139333024-140959375)x0	ATP11C|CDR1|CXorf66|F9|LINC00632|LOC108281134|LOC110120680|LOC110120737|LOC389895|LOC728660|MCF2|MIR320D2|MIR505|SOX3		See cases	Pathogenic(Last reviewed: Aug 12, 2011)	criteria provided, single submitter	VCV000057992	X	138415183 - 139986362	X	139333024 - 140959375	57992	72587
GRCh38/hg38 Xq27.1-28(chrX:139530928-156003229)x1	LOC116309161|LOC116309162|LOC121627982|LOC121627983|LOC121627985|LOC121627986|LOC121853070|LOC121853071|LOC121853072|LOC122319696|LOC389895|LOC645188|LOC728660|MAGEA1|MAGEA10|MAGEA11|MAGEA12|MAGEA2|MAGEA2B|MAGEA3|MAGEA4|MAGEA4-AS1|MAGEA6|MAGEA8|MAGEA8-AS1|MAGEA9|MAGEA9B|MAGEC1|MAGEC2|MAGEC3|MAMLD1|MCF2|MECP2|MIR105-1|MIR105-2|MIR1184-1|MIR1184-2|MIR1184-3|MIR12129|MIR2114|MIR224|MIR3202-1|MIR3202…		See cases	Pathogenic(Last reviewed: Sep 21, 2012)	no assertion criteria provided	VCV000150932	X	138613087 - 155232894	X	139530928 - 156003229	150932	160683
GRCh38/hg38 Xq27.1(chrX:139605696-140302516)x3	ATP11C|CXorf66|LOC110120680|LOC110120737|LOC389895|LOC728660|MCF2|MIR505		See cases	Uncertain significance(Last reviewed: Aug 12, 2011)	criteria provided, single submitter	VCV000060390	X	138687855 - 139384681	X	139605696 - 140302516	60390	74985
GRCh38/hg38 Xq27.1(chrX:139698609-140201321)x3	ATP11C|CXorf66|LOC110120680|LOC389895|LOC728660|MCF2|MIR505		See cases	Uncertain significance(Last reviewed: May 7, 2013)	no assertion criteria provided	VCV000144232	X	138780768 - 139283477	X	139698609 - 140201321	144232	153983
GRCh38/hg38 Xq27.1(chrX:139774971-140365403)x3	ATP11C|CXorf66|LOC110120680|LOC110120737|LOC389895|LOC728660|MIR505		See cases	Uncertain significance(Last reviewed: Sep 27, 2013)	no assertion criteria provided	VCV000153427	X	138857130 - 139447568	X	139774971 - 140365403	153427	163178
GRCh38/hg38 Xq27.1(chrX:139830461-140201336)x3	ATP11C|CXorf66|LOC110120680|LOC389895|LOC728660|MIR505		See cases	Likely benign(Last reviewed: Sep 21, 2012)	no assertion criteria provided	VCV000151042	X	138912620 - 139283492	X	139830461 - 140201336	151042	160793
GRCh38/hg38 Xq27.1(chrX:140020001-140214597)x2	LOC110120680|LOC389895		See cases	Uncertain significance(Last reviewed: Aug 2, 2013)	no assertion criteria provided	VCV000153654	X	139102160 - 139296749	X	140020001 - 140214597	153654	163405
