# Supplementary material for: The HAPSTR2 retrogene buffers stress signaling and resilience in mammals
Source: Nat Commun. 2023 Jan 11;14:152. doi: 10.1038/s41467-022-35697-1 (PMC9834230; doi:10.1038/s41467-022-35697-1)
Supplement: Supplementary file 8 — Source Data [file 41467_2022_35697_MOESM8_ESM.xlsx]

## Sheet: Fig. 2a
## Data downloaded from GTEX as tissue-type median. Raw TPM
Description	HAPSTR1	HAPSTR2
Adrenal Gland	11.6167	7.92909
Testis	28.6538	4.90462
Brain	6.63166	3.35097
Nerve	22.6649	1.3048
Pituitary	12.5535	0.481726
Spleen	16.935	0.469811
Ovary	18.4509	0.300113
Cervix	21.7995	0.223252
Artery	26.9675	0.181416
Uterus	20.993	0.155659
Colon	16.4118	0.136323
Vagina	21.2687	0.134953
Thyroid	19.6295	0.132264
Prostate	16.4493	0.126572
Esophagus	17.6991	0.098149
Adipose	19.5372	0.054926
Stomach	11.0351	0.054313
Breast	17.539	0.049137
Bladder	18.9916	0.036756
Heart	8.54618	0.031806
Whole Blood	21.757	0
Liver	6.84942	0
Pancreas	5.56619	0
Muscle	14.568	0
Lung	21.9438	0
Kidney	8.85712	0
Skin	18.2285	0

## Sheet: Fig. 2c
## Gene expression data exported from Evo Devo app Kaessmann lab https://apps.kaessmannlab.org/evodevoapp/
Names	HAPSTR2	HAPSTR1
Brain.4wpc.1	1.21243	2.50393
Brain.4wpc.2	0.856258	2.47309
Brain.4wpc.3	1.25973	2.52326
Brain.5wpc.4	1.86354	2.8199
Brain.5wpc.5	1.59511	2.65468
Brain.7wpc.6	1.88854	2.43752
Brain.7wpc.7	1.64526	2.82016
Brain.7wpc.8	0.939476	2.87543
Brain.8wpc.9	1.64251	2.25109
Brain.8wpc.10	1.61463	2.53489
Brain.8wpc.11	0.891242	2.77237
Brain.8wpc.12	1.003	2.40743
Brain.9wpc.13	1.65085	2.56131
Brain.9wpc.14	0.881048	2.35764
Brain.9wpc.15	1.75318	2.41531
Brain.10wpc.16	1.32016	3.07054
Brain.11wpc.17	1.75257	2.43032
Brain.11wpc.18	1.41927	2.64636
Brain.11wpc.19	1.38889	2.24206
Brain.11wpc.20	2.09648	2.43054
Brain.12wpc.21	0.501841	2.94566
Brain.13wpc.22	1.09806	2.60884
Brain.13wpc.23	1.13594	2.8321
Brain.13wpc.24	1.52817	2.48498
Brain.16wpc.25	0.782073	2.40652
Brain.16wpc.26	1.05484	2.48167
Brain.18wpc.27	1.03577	2.48171
Brain.19wpc.28	1.29042	2.29141
Brain.19wpc.29	1.15681	2.68591
Brain.19wpc.30	1.41902	2.41558
Brain.20wpc.31	1.06345	2.4454
Brain.20wpc.32	1.15409	2.45741
Brain.newborn.33	1.88155	2.01224
Brain.newborn.34	1.15602	2.23635
Brain.newborn.35	0.969306	2.14144
Brain.infant.37	1.7594	2.29067
Brain.toddler.38	1.12141	2.29322
Brain.toddler.39	2.14071	1.92207
Brain.toddler.40	2.25839	1.83001
Brain.school.41	1.59772	2.06867
Brain.school.42	0.99591	1.99632
Brain.teenager.43	1.71166	2.12059
Brain.teenager.44	1.39379	2.38447
Brain.teenager.45	1.73759	2.06347
Brain.youngAdult.47	1.63276	2.11633
Brain.youngAdult.48	1.48676	2.43052
Brain.youngAdult.49	2.0182	1.57924
Brain.youngMidAge.50	1.49852	1.90902
Brain.youngMidAge.51	1.7152	1.91027
Brain.olderMidAge.52	1.4453	1.95647
Brain.olderMidAge.53	1.65078	1.96711
Brain.senior.54	1.67331	1.97308
Brain.senior.55	1.70863	1.97588
Cerebellum.4wpc.1	0.588892	2.74084
Cerebellum.4wpc.2	1.0742	2.61247
Cerebellum.4wpc.3	1.09382	2.50728
Cerebellum.5wpc.4	0.8102	2.87253
Cerebellum.5wpc.5	1.45043	2.78585
Cerebellum.7wpc.10	1.2174	2.77446
Cerebellum.7wpc.11	1.116	2.76461
Cerebellum.7wpc.12	0.714099	3.10688
Cerebellum.8wpc.13	1.09594	2.16165
Cerebellum.8wpc.14	0.917722	2.41225
Cerebellum.8wpc.15	1.06194	2.58768
Cerebellum.8wpc.16	1.24409	2.81749
Cerebellum.9wpc.17	0.992038	2.33801
Cerebellum.9wpc.18	1.31248	2.34548
Cerebellum.10wpc.19	1.04628	2.70993
Cerebellum.10wpc.20	0.648038	2.25624
Cerebellum.11wpc.21	1.21533	2.34917
Cerebellum.11wpc.22	1.10781	2.13197
Cerebellum.11wpc.23	1.00788	2.51155
Cerebellum.11wpc.24	1.0892	2.78197
Cerebellum.12wpc.25	0.99339	2.65146
Cerebellum.12wpc.26	1.22253	2.38306
Cerebellum.12wpc.27	0.638027	3.00698
Cerebellum.13wpc.28	1.4827	2.72735
Cerebellum.13wpc.29	0.934526	2.66722
Cerebellum.13wpc.30	1.20233	2.35285
Cerebellum.16wpc.31	0.861886	2.14122
Cerebellum.16wpc.32	1.52832	2.38133
Cerebellum.16wpc.33	1.59327	2.44437
Cerebellum.newborn.34	0.457864	1.84383
Cerebellum.newborn.35	0.895848	1.959
Cerebellum.newborn.36	0.373346	2.15908
Cerebellum.newborn.37	0.371715	2.08802
Cerebellum.infant.39	0.206405	2.31194
Cerebellum.infant.40	0.66954	2.16704
Cerebellum.infant.41	0.716063	1.90785
Cerebellum.toddler.42	0.533895	2.06868
Cerebellum.toddler.43	0.419721	2.26389
Cerebellum.school.44	0.275594	2.08842
Cerebellum.school.45	0.567197	1.89248
Cerebellum.school.46	0.568345	1.98349
Cerebellum.teenager.47	0.8612	2.00371
Cerebellum.teenager.48	0.474517	2.6715
Cerebellum.teenager.49	0.504697	2.01387
Cerebellum.teenager.50	0.715431	2.06768
Cerebellum.youngAdult.51	0.206989	2.20036
Cerebellum.youngAdult.52	0.715737	1.89752
Cerebellum.youngAdult.53	0.616097	1.9493
Cerebellum.youngMidAge.54	0.564204	1.85311
Cerebellum.youngMidAge.55	0.783184	1.94622
Cerebellum.olderMidAge.56	0.351842	1.88996
Cerebellum.olderMidAge.57	0.563456	1.69945
Cerebellum.senior.58	0.563831	1.82376
Cerebellum.senior.59	0.493293	1.98684
Heart.4wpc.1	0.299059	2.55002
Heart.4wpc.2	0.269548	2.61309
Heart.5wpc.3	0.223196	2.58706
Heart.5wpc.4	0.03437	2.67076
Heart.7wpc.7	0.09865	2.44406
Heart.7wpc.8	0	1.94255
Heart.7wpc.9	0.052936	2.50296
Heart.8wpc.10	0.102767	2.05285
Heart.8wpc.11	0.152692	1.82686
Heart.8wpc.12	0	1.9797
Heart.8wpc.13	0	2.16124
Heart.8wpc.14	0	2.29872
Heart.9wpc.15	0	2.28484
Heart.9wpc.16	0.041168	2.13041
Heart.9wpc.17	0.140845	1.8299
Heart.10wpc.19	0	2.2766
Heart.10wpc.20	0	1.86723
Heart.10wpc.21	0	1.95615
Heart.11wpc.22	0	2.56637
Heart.11wpc.23	0	2.07333
Heart.11wpc.24	0.04789	2.11734
Heart.11wpc.25	0	2.0545
Heart.12wpc.27	0	2.4782
Heart.13wpc.28	0	1.94293
Heart.13wpc.30	0.070667	2.59684
Heart.13wpc.31	0	2.05262
Heart.16wpc.33	0.063149	2.84104
Heart.16wpc.34	0	2.93515
Heart.18wpc.36	0	2.32829
Heart.19wpc.35	0.073673	2.15842
Heart.19wpc.37	0.090649	2.62226
Heart.19wpc.38	0	2.99952
Heart.newborn.39	0.058406	1.93867
Heart.newborn.41	0	2.24141
Heart.infant.43	0	2.1
Heart.infant.44	0	2.36557
Heart.infant.45	0.081946	2.29665
Heart.toddler.46	0	1.95509
Heart.toddler.47	0	2.17256
Heart.teenager.48	0.122414	2.44534
Heart.youngAdult.49	0.962842	1.65486
Heart.olderMidAge.50	0.083768	2.01856
Kidney.4wpc.1	0.473285	2.27414
Kidney.5wpc.2	0.185513	2.67338
Kidney.5wpc.3	0.136272	2.58794
Kidney.7wpc.6	0.041243	2.45556
Kidney.7wpc.7	0.355182	2.48959
Kidney.8wpc.8	0.045258	2.47746
Kidney.8wpc.9	0.151576	2.34297
Kidney.9wpc.11	0.064178	2.41628
Kidney.10wpc.12	0	2.62407
Kidney.10wpc.13	0.042816	2.68278
Kidney.10wpc.14	0.118041	2.14086
Kidney.11wpc.15	0.095206	2.39327
Kidney.11wpc.16	0	2.15095
Kidney.12wpc.17	0.09514	2.29652
Kidney.12wpc.18	0.186518	2.2917
Kidney.13wpc.19	0	2.66781
Kidney.13wpc.20	0	2.21247
Kidney.13wpc.21	0	2.56748
Kidney.16wpc.23	0	3.20846
Kidney.16wpc.24	0	2.67273
Kidney.18wpc.25	0.053772	2.06508
Kidney.18wpc.26	0.035573	2.48578
Kidney.19wpc.30	0.10134	2.61109
Kidney.20wpc.28	0.079688	2.50895
Kidney.20wpc.29	0	2.43525
Kidney.newborn.31	0.054357	1.97223
Kidney.newborn.32	0.038436	2.38508
Kidney.newborn.33	0	2.09856
Kidney.infant.34	0	2.10176
Kidney.infant.36	0	2.24797
Kidney.infant.37	0	2.13467
Kidney.toddler.38	0	2.21979
Kidney.toddler.39	0	1.81714
Kidney.school.40	0	2.34473
Liver.4wpc.1	0	2.17413
Liver.4wpc.2	0.098131	2.57514
Liver.4wpc.3	0.063728	2.5399
Liver.4wpc.4	0	2.18391
Liver.5wpc.5	0	2.47854
Liver.5wpc.6	0	2.29075
Liver.7wpc.9	0	2.27106
Liver.7wpc.10	0.067791	1.89969
Liver.7wpc.11	0	2.21614
Liver.7wpc.12	0.063675	2.25725
Liver.8wpc.13	0	1.83038
Liver.8wpc.14	0	1.60537
Liver.8wpc.15	0	1.66588
Liver.8wpc.16	0	1.9773
Liver.9wpc.17	0	1.75856
Liver.9wpc.18	0	2.13278
Liver.9wpc.19	0	1.77825
Liver.10wpc.20	0	2.12674
Liver.10wpc.21	0	2.06455
Liver.10wpc.22	0	1.77434
Liver.10wpc.23	0.08587	2.09861
Liver.11wpc.24	0	1.79193
Liver.11wpc.25	0	1.94067
Liver.11wpc.26	0	1.92813
Liver.12wpc.27	0	2.07157
Liver.13wpc.28	0	2.03901
Liver.16wpc.29	0	2.39881
Liver.16wpc.30	0	2.20604
Liver.18wpc.31	0.099114	1.85918
Liver.18wpc.32	0	2.09312
Liver.18wpc.33	0	2.31248
Liver.19wpc.34	0	2.28766
Liver.19wpc.36	0	2.53982
Liver.20wpc.35	0	2.12375
Liver.20wpc.37	0	2.41357
Liver.newborn.38	0	2.46797
Liver.newborn.39	0.101964	2.30048
Liver.infant.40	0.096224	2.47374
Liver.toddler.42	0	2.14415
Liver.school.43	0	2.30116
Liver.teenager.44	0	2.14009
Liver.youngAdult.45	0	2.16753
Liver.youngAdult.46	0.176425	2.0771
Liver.youngAdult.47	0	2.24168
Liver.olderMidAge.48	0	2.56311
Liver.senior.49	0	2.02955
Liver.senior.50	0	2.41685
Ovary.4wpc.1	0.296736	2.8335
Ovary.4wpc.2	0.264423	2.3087
Ovary.5wpc.3	0.0409	2.62982
Ovary.7wpc.5	0.272185	2.36178
Ovary.7wpc.6	0.173775	2.4144
Ovary.8wpc.7	0.13251	1.91634
Ovary.8wpc.8	0.141915	2.082
Ovary.9wpc.9	0.255802	2.1145
Ovary.10wpc.10	0.255083	1.8936
Ovary.10wpc.11	0.419153	2.65439
Ovary.11wpc.12	0.290638	2.71066
Ovary.12wpc.13	0.378084	2.04195
Ovary.12wpc.14	0.424421	2.21736
Ovary.13wpc.15	0.676943	2.19686
Ovary.16wpc.16	0.506194	2.51826
Ovary.18wpc.17	0.827416	2.46845
Ovary.18wpc.18	1.19324	2.06285
Testis.4wpc.1	0.22938	2.62398
Testis.5wpc.2	0.238704	2.14462
Testis.5wpc.3	0.142676	2.41412
Testis.7wpc.6	0.218948	2.31556
Testis.7wpc.7	0.31906	2.62709
Testis.7wpc.8	0.191919	2.7429
Testis.8wpc.9	0.16309	1.94057
Testis.8wpc.10	0.064977	2.36704
Testis.8wpc.11	0.285005	1.94672
Testis.9wpc.12	0.313907	2.10387
Testis.9wpc.13	0.438611	2.61368
Testis.10wpc.14	0.264015	2.11486
Testis.10wpc.15	0.448018	2.62056
Testis.11wpc.16	0.283194	2.25494
Testis.11wpc.17	0.497668	2.55043
Testis.12wpc.18	0.104022	1.94628
Testis.12wpc.19	0.67787	2.12871
Testis.13wpc.20	0	2.2843
Testis.13wpc.21	0.364579	1.99329
Testis.13wpc.22	0.665036	2.04625
Testis.16wpc.23	0.073392	2.30359
Testis.16wpc.24	0	2.50092
Testis.18wpc.26	0	2.41895
Testis.19wpc.27	0.121882	2.51009
Testis.infant.28	0.109936	2.25297
Testis.infant.29	0	2.16503
Testis.toddler.31	0.127299	2.48394
Testis.youngTeenager.32	1.19725	1.96115
Testis.youngTeenager.33	1.10713	1.8763
Testis.oldTeenager.34	0.623745	2.5228
Testis.oldTeenager.35	0.861439	2.51304
Testis.youngAdult.36	0.775828	2.51351
Testis.youngAdult.37	0.863746	2.45362
Testis.youngAdult.38	0.758497	2.53275
Testis.youngMidAge.39	0.978782	2.53916
Testis.olderMidAge.40	0.791573	2.42351
Testis.Senior.41	0.557415	2.44649

## Sheet: Fig. 2d
## Data downloaded from MGI. Grouped by tissue with no other filtering. Log2(TPM+1)
structure	HAPSTR1	HAPSTR2
spinal cord	5.78136	4.24793
2-cell stage conceptus	7.45171	4.11441
cerebral cortex	6.2854	4
suprachiasmatic nucleus	5.88244	3.95345
1-cell stage conceptus	6.24743	3.93518
preoptic area	5.84544	3.90689
corpus striatum	5.71418	3.90689
oocyte	6.2448	3.90368
brainstem	5.97728	3.85712
midbrain	5.42587	3.80735
telencephalon	6.38976	3.7539
diencephalon	6.01118	3.70044
thalamus	6.08746	3.58496
prefrontal cortex	5.32012	3.45943
hypothalamus	5.90186	3.39068
cerebral hemisphere	5.96537	3.39068
hippocampus	5.99982	3.32193
visual cortex	6.08746	3.32193
brain	5.97728	3.16993
corpus callosum	5.91881	3.16993
embryo	5.35755	3.16993
cerebellum	6.08731	3.16993
main olfactory bulb	5.78136	3.16993
cerebellar hemisphere	5.9542	3.16993
dorsal raphe nucleus	5.86989	3.08496
hindbrain	6.22882	3
telencephalon subventricular zone	6.08746	3
arcuate nucleus	6.08684	2.80735
nasal pit	5.04439	2.80735
ovary	5.88181	2.69616
gonad	6.12928	2.58496
testis	6.3663	2.58496
tail	5.72792	2.45345
carotid body	5.24793	2.32193
head surface ectoderm	4.70044	2.32193
dentate gyrus	5.83289	2
midbrain tegmentum	5.22869	2
inguinal fat pad	5.75489	1.58496
sciatic nerve	5.16937	1.58496
mammary gland	5.39232	1.58496
gonad primordium	5.84544	1.58496
vomeronasal organ	5.52356	1.58496
gonadal fat pad	5.88264	1.58496
trachea	4.70044	1.58496
future brain floor plate	5.49185	1.58496
organ of Corti	5.9771	1.58496
cecum	5.90689	1.58496
bronchus	4.70044	1.58496
retina	6.12796	1.29248
femur diaphysis	6.1186	1.29248
femur metaphysis	6.01809	1.29248
abdominal fat pad	5.6848	1
adrenal medulla	5.39232	1
limb	5.0222	0.963
mesenteric adipose tissue	6.0429	0.925999
neural retina	6.13922	0.839036
thymus	6.26325	0.839036
secondary oocyte	6.14458	0.806766
1st branchial arch maxillary component	5.06206	0.802036
future brain	5.12751	0.792481
skin	5.80735	0.765535
lung	5.64386	0.765535
eye	4.75092	0.689256
metanephros	5.78136	0.678072
head mesenchyme	5.41208	0.631517
brown fat	4.80735	0.584963
abdomen musculature	4.80735	0.584963
heart ventricle	4.57741	0.572023
spermatocyte	4.48864	0.5
right lung middle lobe	6.04439	0.485427
white fat	3.70044	0.485427
olfactory epithelium	5.16993	0.485427
heart	5.67243	0.485427
islets of Langerhans	5.35712	0.485427
renal tubule	5.79436	0.431969
ascending colon	5.35712	0.431969
spleen	5.97437	0.431969
spermatid	4.70044	0.382767
large intestine	5.93074	0.378512
ileum	5.39068	0.320773
1st branchial arch mandibular component	4.99363	0.320773
hair follicle	4.58496	0.263034
prostate gland	5.55459	0.263034
small intestine	5.85777	0.258008
liver	4.85798	0.137504
latero-nasal process	4.90689	0.137504
quadriceps femoris muscle	5.45943	0.137504
tibia	5.08746	0.137504
gastrocnemius muscle	5.28493	0.137504
upper leg muscle	5	0.137504
adipose tissue	4.85454	0.137504
soleus	4.79248	0.0687518
large intestine crypt of lieberkuhn	4.85712	0.0687518
heart left ventricle	5.2854	0
medial-nasal process	4.58496	0

## Sheet: Fig. 2e, S3d
# Log2(TPM+1) RNAseq data
	_primary_disease	Category	HAPSTR2	HAPSTR1	H2/H1 (%)
TCGA-B5-A3FC-01	uterine corpus endometrioid carcinoma	Uterine	4.69102	3.55808	219.305
TCGA-QH-A870-01	brain lower grade glioma	Brain	4.15347	3.79229	128.448
TCGA-P5-A5EV-01	brain lower grade glioma	Brain	4.08561	3.6822	132.262
TCGA-EX-A449-01	cervical & endocervical cancer	Cervical	3.98822	3.3507	155.565
TCGA-JX-A3Q8-01	cervical & endocervical cancer	Cervical	3.98007	3.42905	146.512
TCGA-HM-A6W2-06	cervical & endocervical cancer	Cervical	3.91096	4.66114	59.4531
TCGA-13-0887-01	ovarian serous cystadenocarcinoma	Ovarian	3.79953	2.25476	291.757
TCGA-N5-A4RT-01	uterine carcinosarcoma	Uterine	3.79748	3.43304	128.738
TCGA-C5-A2M1-01	cervical & endocervical cancer	Cervical	3.7692	3.86322	93.6908
TCGA-EE-A20H-06	skin cutaneous melanoma	Melanoma	3.73392	4.98767	41.9356
TCGA-24-2027-01	ovarian serous cystadenocarcinoma	Ovarian	3.7318	3.54208	114.054
TCGA-SQ-A6I4-11	pheochromocytoma & paraganglioma	Adrenal	3.72745	4.25884	69.1889
TCGA-09-0369-01	ovarian serous cystadenocarcinoma	Ovarian	3.70989	3.75437	96.9637
TCGA-DB-A75O-01	brain lower grade glioma	Brain	3.60501	3.66073	96.2115
TCGA-SI-A71Q-01	sarcoma	Sarcoma	3.60143	4.57135	51.0535
TCGA-HT-7854-01	brain lower grade glioma	Brain	3.60024	4.39091	57.8077
TCGA-P5-A5F2-01	brain lower grade glioma	Brain	3.56293	3.45284	107.93
TCGA-43-7658-01	lung squamous cell carcinoma	Lung (NSCLC)	3.55561	4.27818	60.6018
TCGA-61-1917-01	ovarian serous cystadenocarcinoma	Ovarian	3.53093	3.22235	123.849
TCGA-DB-A4X9-01	brain lower grade glioma	Brain	3.51467	3.97642	72.6109
TCGA-P8-A5KD-11	pheochromocytoma & paraganglioma	Adrenal	3.49306	3.01538	139.251
TCGA-RY-A845-01	brain lower grade glioma	Brain	3.46202	4.1083	63.8925
TCGA-FG-A60J-01	brain lower grade glioma	Brain	3.44103	3.79229	78.39
TCGA-S9-A7R3-01	brain lower grade glioma	Brain	3.42633	3.81698	76.2781
TCGA-P5-A5F1-01	brain lower grade glioma	Brain	3.42497	3.22083	115.2
TCGA-HT-7611-01	brain lower grade glioma	Brain	3.42497	4.27676	55.4096
TCGA-HT-7485-01	brain lower grade glioma	Brain	3.40068	3.80259	75.6856
TCGA-06-0221-02	glioblastoma multiforme	Brain	3.38557	4.71372	39.8279
TCGA-HT-7690-01	brain lower grade glioma	Brain	3.38141	3.96818	66.5833
TCGA-HT-7680-01	brain lower grade glioma	Brain	3.35918	3.95058	66.3699
TCGA-DF-A2KR-01	uterine corpus endometrioid carcinoma	Uterine	3.33943	3.41155	95.1241
TCGA-IR-A3LA-01	cervical & endocervical cancer	Cervical	3.29903	3.1817	108.472
TCGA-06-5859-01	glioblastoma multiforme	Brain	3.29606	4.02939	60.1512
TCGA-CS-6186-01	brain lower grade glioma	Brain	3.28726	4.03728	59.4595
TCGA-OR-A5KO-01	adrenocortical cancer	Adrenal	3.28573	4.47235	43.9332
TCGA-WR-A838-01	ovarian serous cystadenocarcinoma	Ovarian	3.26798	3.66865	75.7502
TCGA-D9-A4Z6-06	skin cutaneous melanoma	Melanoma	3.26493	3.78078	69.9378
TCGA-FG-8189-01	brain lower grade glioma	Brain	3.24988	4.32641	47.417
TCGA-FN-7833-01	brain lower grade glioma	Brain	3.23924	3.87701	64.2706
TCGA-DH-5143-01	brain lower grade glioma	Brain	3.23316	3.77448	68.7141
TCGA-EO-A3KW-01	uterine corpus endometrioid carcinoma	Uterine	3.23316	3.94217	61.1741
TCGA-AX-A3G3-01	uterine corpus endometrioid carcinoma	Uterine	3.22083	3.31791	93.4925
TCGA-V4-A9EK-01	uveal melanoma	Melanoma	3.21467	3.41291	87.1616
TCGA-EY-A548-01	uterine corpus endometrioid carcinoma	Uterine	3.20531	2.93107	120.936
TCGA-AJ-A3EL-01	uterine corpus endometrioid carcinoma	Uterine	3.19746	3.85828	63.2518
TCGA-76-4929-01	glioblastoma multiforme	Brain	3.1833	4.09992	52.975
TCGA-24-1567-01	ovarian serous cystadenocarcinoma	Ovarian	3.1833	3.58593	75.6479
TCGA-TQ-A7RV-01	brain lower grade glioma	Brain	3.16418	3.9147	59.4392
TCGA-06-0675-11	glioblastoma multiforme	Brain	3.1529	4.31273	44.7567
TCGA-HT-7875-01	brain lower grade glioma	Brain	3.14634	4.09238	51.9052
TCGA-S9-A6U9-01	brain lower grade glioma	Brain	3.13986	3.65382	70.0296
TCGA-S7-A7WO-01	pheochromocytoma & paraganglioma	Adrenal	3.11683	3.32223	86.73
TCGA-CS-5395-01	brain lower grade glioma	Brain	3.10684	4.4586	39.1812
TCGA-WY-A85D-01	brain lower grade glioma	Brain	3.09509	3.49178	75.9594
TCGA-D1-A3JQ-01	uterine corpus endometrioid carcinoma	Uterine	3.08996	3.19274	93.1241
TCGA-DU-A76K-01	brain lower grade glioma	Brain	3.07982	3.07638	100.239
TCGA-OR-A5K4-01	adrenocortical cancer	Adrenal	3.07471	4.34703	41.3991
TCGA-S9-A7IQ-01	brain lower grade glioma	Brain	3.05753	3.86024	57.3273
TCGA-VD-AA8R-01	uveal melanoma	Melanoma	3.04706	3.07814	97.8688
TCGA-AJ-A3I9-01	uterine corpus endometrioid carcinoma	Uterine	3.04012	3.53221	71.0997
TCGA-FG-7636-01	brain lower grade glioma	Brain	3.01187	3.8662	55.3123
TCGA-DU-A6S6-01	brain lower grade glioma	Brain	3.00285	3.91189	53.2538
TCGA-TM-A84B-01	brain lower grade glioma	Brain	3.00285	4.00003	50.0979
TCGA-DU-7008-01	brain lower grade glioma	Brain	2.99926	3.75752	59.1209
TCGA-DU-6395-01	brain lower grade glioma	Brain	2.98842	3.79127	57.3216
TCGA-06-0680-11	glioblastoma multiforme	Brain	2.97933	4.2184	42.3647
TCGA-20-1683-01	ovarian serous cystadenocarcinoma	Ovarian	2.97016	3.76391	57.6843
TCGA-DU-A7TC-01	brain lower grade glioma	Brain	2.96284	3.51969	67.9782
TCGA-KD-A5QS-01	sarcoma	Sarcoma	2.94237	3.91955	50.7972
TCGA-HT-A614-01	brain lower grade glioma	Brain	2.94237	3.81188	54.7335
TCGA-WY-A85A-01	brain lower grade glioma	Brain	2.93298	3.749	56.8005
TCGA-S9-A6U8-01	brain lower grade glioma	Brain	2.93107	3.909	50.7707
TCGA-AX-A3G4-01	uterine corpus endometrioid carcinoma	Uterine	2.93107	3.12834	87.2198
TCGA-FI-A3PX-01	uterine corpus endometrioid carcinoma	Uterine	2.93107	3.52472	66.2665
TCGA-06-0681-11	glioblastoma multiforme	Brain	2.92542	4.01072	47.1294
TCGA-HT-8564-01	brain lower grade glioma	Brain	2.91969	4.29887	38.4439
TCGA-HT-8558-01	brain lower grade glioma	Brain	2.91587	3.99187	47.4341
TCGA-HT-A617-01	brain lower grade glioma	Brain	2.91396	3.98738	47.5194
TCGA-B5-A3FD-01	uterine corpus endometrioid carcinoma	Uterine	2.91205	3.03836	91.6172
TCGA-RN-A68Q-01	sarcoma	Sarcoma	2.90443	3.61327	61.1809
TCGA-25-2393-01	ovarian serous cystadenocarcinoma	Ovarian	2.90053	4.2184	40.1127
TCGA-DU-A7TG-01	brain lower grade glioma	Brain	2.89473	3.95526	47.9454
TCGA-DU-A7TI-01	brain lower grade glioma	Brain	2.89083	4.43885	34.1979
TCGA-TQ-A7RM-01	brain lower grade glioma	Brain	2.88305	4.65028	29.3771
TCGA-FG-6691-01	brain lower grade glioma	Brain	2.87726	4.34561	36.1395
TCGA-A5-A3LO-01	uterine corpus endometrioid carcinoma	Uterine	2.8713	3.47894	65.6266
TCGA-56-8083-01	lung squamous cell carcinoma	Lung (NSCLC)	2.8713	4.42216	34.1305
TCGA-13-0800-01	ovarian serous cystadenocarcinoma	Ovarian	2.8694	3.4169	68.4205
TCGA-IK-7675-01	brain lower grade glioma	Brain	2.8694	4.30181	37.0511
TCGA-HT-A5R7-01	brain lower grade glioma	Brain	2.86741	3.85633	50.3856
TCGA-HW-8319-01	brain lower grade glioma	Brain	2.86344	4.33144	36.1482
TCGA-28-5220-01	glioblastoma multiforme	Brain	2.85154	3.46593	65.3208
TCGA-HT-A5R5-01	brain lower grade glioma	Brain	2.84749	4.38614	34.4208
TCGA-HT-8010-01	brain lower grade glioma	Brain	2.84749	3.53714	62.0006
TCGA-HT-8019-01	brain lower grade glioma	Brain	2.84551	3.16898	79.9148
TCGA-A5-A1OH-01	uterine corpus endometrioid carcinoma	Uterine	2.84147	3.09844	83.6842
TCGA-D3-A1Q5-06	skin cutaneous melanoma	Melanoma	2.84147	3.86229	49.2837
TCGA-28-5207-01	glioblastoma multiforme	Brain	2.82943	4.10246	41.3789
TCGA-E1-A7YY-01	brain lower grade glioma	Brain	2.82127	4.23449	37.5472
TCGA-CS-6668-01	brain lower grade glioma	Brain	2.81105	4.73383	26.3748
TCGA-DU-A5TT-01	brain lower grade glioma	Brain	2.809	3.80055	50.2937
TCGA-25-2400-01	ovarian serous cystadenocarcinoma	Ovarian	2.80488	3.56422	59.0769
TCGA-HT-A61A-01	brain lower grade glioma	Brain	2.79666	4.21139	37.5078
TCGA-DB-A4XC-01	brain lower grade glioma	Brain	2.79452	4.15111	39.0504
TCGA-OR-A5LH-01	adrenocortical cancer	Adrenal	2.79452	3.56541	58.6056
TCGA-DB-A4XB-01	brain lower grade glioma	Brain	2.79041	4.31339	34.7966
TCGA-HW-7489-01	brain lower grade glioma	Brain	2.78622	3.7629	50.8149
TCGA-EO-A22Y-01	uterine corpus endometrioid carcinoma	Uterine	2.78622	3.83725	48.2623
TCGA-DF-A2KY-01	uterine corpus endometrioid carcinoma	Uterine	2.77998	3.31503	69.0135
TCGA-09-2053-01	ovarian serous cystadenocarcinoma	Ovarian	2.77366	2.38448	130.965
TCGA-25-1323-01	ovarian serous cystadenocarcinoma	Ovarian	2.76734	3.41019	64.0447
TCGA-HT-8113-01	brain lower grade glioma	Brain	2.76308	3.79748	48.8216
TCGA-S9-A6U2-01	brain lower grade glioma	Brain	2.75881	4.23297	35.9942
TCGA-29-1761-01	ovarian serous cystadenocarcinoma	Ovarian	2.74816	2.43596	124.16
TCGA-P5-A5EY-01	brain lower grade glioma	Brain	2.74604	3.37454	64.6848
TCGA-CS-6669-01	brain lower grade glioma	Brain	2.74382	3.80677	47.8654
TCGA-FL-A1YU-11	uterine corpus endometrioid carcinoma	Uterine	2.74382	3.47503	60.2401
TCGA-24-1544-01	ovarian serous cystadenocarcinoma	Ovarian	2.73523	3.82107	47.1118
TCGA-B5-A3FB-01	uterine corpus endometrioid carcinoma	Uterine	2.73523	3.49816	58.9298
TCGA-OR-A5JW-01	adrenocortical cancer	Adrenal	2.73311	4.56771	28.0369
TCGA-FG-8191-01	brain lower grade glioma	Brain	2.7309	4.57135	27.9235
TCGA-24-1469-01	ovarian serous cystadenocarcinoma	Ovarian	2.72436	3.56779	55.7319
TCGA-N8-A4PP-01	uterine carcinosarcoma	Uterine	2.71122	3.85028	45.4055
TCGA-AX-A3G1-01	uterine corpus endometrioid carcinoma	Uterine	2.70901	3.80259	46.8598
TCGA-HT-A616-01	brain lower grade glioma	Brain	2.70681	4.25201	34.2647
TCGA-S9-A7QW-01	brain lower grade glioma	Brain	2.70241	3.4423	59.8784
TCGA-HT-7856-01	brain lower grade glioma	Brain	2.70021	3.79637	46.7759
TCGA-HT-8111-01	brain lower grade glioma	Brain	2.68685	3.85335	44.55
TCGA-V4-A9EH-01	uveal melanoma	Melanoma	2.64371	2.68685	97.0543
TCGA-HT-7881-01	brain lower grade glioma	Brain	2.63909	4.03296	38.0542
TCGA-A5-A7WJ-01	uterine corpus endometrioid carcinoma	Uterine	2.63682	3.93656	40.6201
TCGA-FG-8181-01	brain lower grade glioma	Brain	2.63447	4.06077	37.2084
TCGA-13-1497-01	ovarian serous cystadenocarcinoma	Ovarian	2.63221	2.18048	136.768
TCGA-HT-7880-01	brain lower grade glioma	Brain	2.62282	3.39932	58.378
TCGA-TM-A84L-01	brain lower grade glioma	Brain	2.62056	3.57392	51.6426
TCGA-38-4630-01	lung adenocarcinoma	Lung (NSCLC)	2.61821	4.45603	27.9746
TCGA-TQ-A7RV-02	brain lower grade glioma	Brain	2.61578	3.94217	39.8767
TCGA-AJ-A3EM-01	uterine corpus endometrioid carcinoma	Uterine	2.6111	3.79127	44.1301
TCGA-QH-A6CU-01	brain lower grade glioma	Brain	2.6111	3.12347	70.107
TCGA-DU-8161-01	brain lower grade glioma	Brain	2.60876	4.30466	30.8662
TCGA-XE-AAOC-01	testicular germ cell tumor	Testicular	2.60876	4.19655	33.2681
TCGA-WC-A87U-01	uveal melanoma	Melanoma	2.60642	2.43327	112.751
TCGA-E1-5304-01	brain lower grade glioma	Brain	2.60642	4.00537	37.9203
TCGA-AX-A3GI-01	uterine corpus endometrioid carcinoma	Uterine	2.59931	4.1446	34.2628
TCGA-15-1444-01	glioblastoma multiforme	Brain	2.59689	4.33287	30.0206
TCGA-HT-7874-01	brain lower grade glioma	Brain	2.59214	4.14781	34.0171
TCGA-E1-5307-01	brain lower grade glioma	Brain	2.58255	4.44944	27.4163
TCGA-GN-A264-06	skin cutaneous melanoma	Melanoma	2.58013	4.03024	36.5994
TCGA-24-1474-01	ovarian serous cystadenocarcinoma	Ovarian	2.5753	4.36045	29.0147
TCGA-CS-4938-01	brain lower grade glioma	Brain	2.5753	3.62614	48.2689
TCGA-23-1022-01	ovarian serous cystadenocarcinoma	Ovarian	2.57289	2.20251	129.269
TCGA-XE-AANI-01	testicular germ cell tumor	Testicular	2.57048	4.41816	27.7839
TCGA-S3-A6ZF-01	breast invasive carcinoma	Breast	2.57048	4.63646	23.8823
TCGA-61-2111-01	ovarian serous cystadenocarcinoma	Ovarian	2.56324	4.49299	26.2476
TCGA-HT-8107-01	brain lower grade glioma	Brain	2.56075	4.21376	31.7976
TCGA-DU-8165-01	brain lower grade glioma	Brain	2.54358	4.4481	26.7104
TCGA-CS-4942-01	brain lower grade glioma	Brain	2.54109	3.92422	38.3386
TCGA-DU-8166-01	brain lower grade glioma	Brain	2.53861	4.72516	21.9675
TCGA-DU-7302-01	brain lower grade glioma	Brain	2.53612	4.73652	21.7578
TCGA-EE-A2MS-06	skin cutaneous melanoma	Melanoma	2.53612	4.00716	36.0724
TCGA-HT-7474-01	brain lower grade glioma	Brain	2.52868	3.70001	44.401
TCGA-HT-7603-01	brain lower grade glioma	Brain	2.51612	3.90704	38.1321
TCGA-FG-8188-01	brain lower grade glioma	Brain	2.51612	3.95245	36.9505
TCGA-FL-A1YQ-11	uterine corpus endometrioid carcinoma	Uterine	2.51364	3.29903	58.0198
TCGA-S9-A6WI-01	brain lower grade glioma	Brain	2.51364	3.681	44.5235
TCGA-19-1787-01	glioblastoma multiforme	Brain	2.5035	3.76818	41.6193
TCGA-V4-A9F2-01	uveal melanoma	Melanoma	2.49329	1.77613	164.395
TCGA-DU-5853-01	brain lower grade glioma	Brain	2.46489	4.23989	29.2196
TCGA-DU-8163-01	brain lower grade glioma	Brain	2.45704	4.17915	30.3103
TCGA-E1-A7YM-01	brain lower grade glioma	Brain	2.45704	3.52216	47.7932
TCGA-HT-7858-01	brain lower grade glioma	Brain	2.4518	3.85232	37.8792
TCGA-XY-A8S3-01	testicular germ cell tumor	Testicular	2.44919	4.83463	19.1386
TCGA-FG-8182-01	brain lower grade glioma	Brain	2.44388	4.42283	25.3675
TCGA-27-2526-01	glioblastoma multiforme	Brain	2.43857	2.8314	76.1634
TCGA-HT-7482-01	brain lower grade glioma	Brain	2.43327	3.80259	38.7075
TCGA-HT-8018-01	brain lower grade glioma	Brain	2.43059	4.1648	30.0573
TCGA-P5-A77X-01	brain lower grade glioma	Brain	2.4279	3.39661	51.0963
TCGA-FG-A713-01	brain lower grade glioma	Brain	2.42529	3.48277	48.0472
TCGA-HT-7902-01	brain lower grade glioma	Brain	2.41992	3.78913	38.7103
TCGA-SR-A6N0-01	pheochromocytoma & paraganglioma	Adrenal	2.41716	4.00894	33.1762
TCGA-HT-A74J-01	brain lower grade glioma	Brain	2.41716	3.91955	35.2967
TCGA-B5-A3F9-01	uterine corpus endometrioid carcinoma	Uterine	2.40911	3.80881	37.9009
TCGA-FG-A4MT-01	brain lower grade glioma	Brain	2.40635	3.45547	48.3263
TCGA-24-0968-01	ovarian serous cystadenocarcinoma	Ovarian	2.40368	2.73957	79.2293
TCGA-HT-A615-01	brain lower grade glioma	Brain	2.40092	4.30836	26.6565
TCGA-FG-5965-02	brain lower grade glioma	Brain	2.39821	4.09065	30.9404
TCGA-HT-7473-01	brain lower grade glioma	Brain	2.39274	3.87412	35.8145
TCGA-HT-7479-01	brain lower grade glioma	Brain	2.38998	3.59189	43.47
TCGA-EB-A44R-06	skin cutaneous melanoma	Melanoma	2.38723	3.77661	38.1729
TCGA-HT-7684-01	brain lower grade glioma	Brain	2.38173	3.14474	58.9267
TCGA-HT-7694-01	brain lower grade glioma	Brain	2.38173	4.07027	31.0241
TCGA-VD-A8KE-01	uveal melanoma	Melanoma	2.37898	2.76521	76.513
TCGA-HT-7602-01	brain lower grade glioma	Brain	2.37898	3.93086	34.1067
TCGA-HW-7493-01	brain lower grade glioma	Brain	2.37616	4.16801	28.8801
TCGA-13-0920-01	ovarian serous cystadenocarcinoma	Ovarian	2.37616	2.9775	65.9142
TCGA-QH-A6CS-01	brain lower grade glioma	Brain	2.37341	3.10516	60.2175
TCGA-R8-A6YH-01	brain lower grade glioma	Brain	2.37059	3.89845	34.679
TCGA-TM-A7C4-01	brain lower grade glioma	Brain	2.37059	3.61915	42.0867
TCGA-AP-A5FX-01	uterine corpus endometrioid carcinoma	Uterine	2.36785	3.08326	60.9031
TCGA-36-1577-01	ovarian serous cystadenocarcinoma	Ovarian	2.36502	4.29887	26.1731
TCGA-AJ-A3BK-01	uterine corpus endometrioid carcinoma	Uterine	2.36228	2.81921	72.8538
TCGA-2G-AAGE-01	testicular germ cell tumor	Testicular	2.36228	4.58582	21.4116
TCGA-S9-A6WG-01	brain lower grade glioma	Brain	2.36228	3.94217	33.4509
TCGA-FG-7643-01	brain lower grade glioma	Brain	2.35946	3.92992	33.6702
TCGA-FG-A4MT-02	brain lower grade glioma	Brain	2.35946	3.82005	36.3345
TCGA-TM-A84R-01	brain lower grade glioma	Brain	2.35383	4.08052	30.2143
TCGA-TM-A84F-01	brain lower grade glioma	Brain	2.35383	3.74789	38.0491
TCGA-24-1850-01	ovarian serous cystadenocarcinoma	Ovarian	2.35101	3.37725	49.099
TCGA-P5-A731-01	brain lower grade glioma	Brain	2.3425	3.6085	41.581
TCGA-HT-7607-01	brain lower grade glioma	Brain	2.32822	3.99459	31.5044
TCGA-2G-AAGO-01	testicular germ cell tumor	Testicular	2.32822	4.27752	25.8942
TCGA-HT-7695-01	brain lower grade glioma	Brain	2.32822	4.20052	27.3138
TCGA-32-2634-01	glioblastoma multiforme	Brain	2.32542	4.37853	24.0964
TCGA-EO-A3L0-01	uterine corpus endometrioid carcinoma	Uterine	2.31678	3.45684	45.374
TCGA-FG-5962-01	brain lower grade glioma	Brain	2.30807	4.18	27.3206
TCGA-A5-A7WK-01	uterine corpus endometrioid carcinoma	Uterine	2.30807	3.77448	36.1881
TCGA-BG-A0MK-01	uterine corpus endometrioid carcinoma	Uterine	2.2934	3.4423	45.0969
TCGA-HT-8015-01	brain lower grade glioma	Brain	2.2934	3.99281	30.7911
TCGA-91-8499-01	lung adenocarcinoma	Lung (NSCLC)	2.29045	3.33222	48.5731
TCGA-09-2048-01	ovarian serous cystadenocarcinoma	Ovarian	2.28457	2.62751	78.843
TCGA-57-1994-01	ovarian serous cystadenocarcinoma	Ovarian	2.28457	4.35626	23.788
TCGA-CS-4943-01	brain lower grade glioma	Brain	2.27869	3.79229	35.0236
TCGA-HT-7688-01	brain lower grade glioma	Brain	2.26972	4.32204	24.1097
TCGA-E1-A7Z2-01	brain lower grade glioma	Brain	2.26972	3.63772	38.7428
TCGA-HW-A5KL-01	brain lower grade glioma	Brain	2.25776	3.30334	48.4451
TCGA-WC-AA9E-01	uveal melanoma	Melanoma	2.25476	2.92542	62.8218
TCGA-FG-8187-01	brain lower grade glioma	Brain	2.25476	3.69558	36.8357
TCGA-S9-A6U6-01	brain lower grade glioma	Brain	2.24259	4.06679	28.2398
TCGA-V4-A9EY-01	uveal melanoma	Melanoma	2.24259	1.63033	152.865
TCGA-TM-A84I-01	brain lower grade glioma	Brain	2.2396	5.24211	12.4782
TCGA-DB-5270-01	brain lower grade glioma	Brain	2.23345	3.83623	32.9243
TCGA-DU-6410-01	brain lower grade glioma	Brain	2.23038	4.43885	21.6364
TCGA-S9-A89V-01	brain lower grade glioma	Brain	2.21804	4.46452	21.0737
TCGA-E1-5302-01	brain lower grade glioma	Brain	2.21804	3.87412	31.73
TCGA-27-1834-01	glioblastoma multiforme	Brain	2.21184	4.19343	25.3211
TCGA-DU-8162-01	brain lower grade glioma	Brain	2.20564	4.26633	23.9703
TCGA-DB-A64S-01	brain lower grade glioma	Brain	2.20564	3.66414	36.3873
TCGA-13-0801-01	ovarian serous cystadenocarcinoma	Ovarian	2.20564	2.06133	110.521
TCGA-BR-8295-01	stomach adenocarcinoma	Gastrointestinal	2.20564	3.87999	31.3308
TCGA-DX-A6B9-01	sarcoma	Sarcoma	2.20251	3.39109	43.8736
TCGA-2G-AAFN-01	testicular germ cell tumor	Testicular	2.19625	3.36614	44.4457
TCGA-DH-A7US-01	brain lower grade glioma	Brain	2.1868	3.73827	34.1162
TCGA-61-1911-01	ovarian serous cystadenocarcinoma	Ovarian	2.17728	3.01187	56.0743
TCGA-PK-A5H9-01	adrenocortical cancer	Adrenal	2.17728	4.25126	23.7505
TCGA-06-0749-01	glioblastoma multiforme	Brain	2.17409	3.23012	48.0954
TCGA-AJ-A8CV-01	uterine corpus endometrioid carcinoma	Uterine	2.17409	3.35639	44.065
TCGA-2G-AAGN-01	testicular germ cell tumor	Testicular	2.16771	4.32783	22.3737
TCGA-DU-A7TB-01	brain lower grade glioma	Brain	2.16771	3.64462	35.9257
TCGA-CS-5393-01	brain lower grade glioma	Brain	2.16444	3.77763	32.6875
TCGA-HW-7495-01	brain lower grade glioma	Brain	2.16126	4.18473	24.5966
TCGA-HT-8110-01	brain lower grade glioma	Brain	2.15808	3.95058	28.867
TCGA-DB-5277-01	brain lower grade glioma	Brain	2.15808	3.97819	28.3198
TCGA-23-1114-01	ovarian serous cystadenocarcinoma	Ovarian	2.15808	3.65613	35.4032
TCGA-QQ-A8VB-01	sarcoma	Sarcoma	2.15482	4.61545	18.1667
TCGA-DU-6399-01	brain lower grade glioma	Brain	2.15156	4.04602	26.8975
TCGA-HT-7605-01	brain lower grade glioma	Brain	2.14505	4.24747	23.2868
TCGA-DU-6407-01	brain lower grade glioma	Brain	2.13531	4.02414	27.0026
TCGA-OR-A5KW-01	adrenocortical cancer	Adrenal	2.12875	4.30902	22.0633
TCGA-TQ-A8XE-01	brain lower grade glioma	Brain	2.12875	3.86918	29.928
TCGA-D1-A3DG-01	uterine corpus endometrioid carcinoma	Uterine	2.12211	2.51364	76.2321
TCGA-V4-A9F7-01	uveal melanoma	Melanoma	2.12211	2.73311	65.4745
TCGA-P5-A72X-01	brain lower grade glioma	Brain	2.1188	3.59666	35.9022
TCGA-AJ-A2QO-01	uterine corpus endometrioid carcinoma	Uterine	2.1088	3.75437	31.962
TCGA-QH-A6X3-01	brain lower grade glioma	Brain	2.1088	4.05823	25.8918
TCGA-10-0938-01	ovarian serous cystadenocarcinoma	Ovarian	2.1055	2.36785	83.3732
TCGA-WC-A882-01	uveal melanoma	Melanoma	2.10212	1.40966	161.604
TCGA-UF-A7JA-01	head & neck squamous cell carcinoma	Head/Neck	2.10212	4.51956	18.7188
TCGA-DU-7292-01	brain lower grade glioma	Brain	2.09538	4.02142	26.315
TCGA-HT-7860-01	brain lower grade glioma	Brain	2.08864	4.46261	19.2913
TCGA-39-5021-01	lung squamous cell carcinoma	Lung (NSCLC)	2.08864	3.32079	42.5683
TCGA-CS-6290-01	brain lower grade glioma	Brain	2.08183	3.81903	29.9952
TCGA-TT-A6YO-01	pheochromocytoma & paraganglioma	Adrenal	2.07847	3.4237	39.3593
TCGA-AJ-A3BF-01	uterine corpus endometrioid carcinoma	Uterine	2.07161	3.80472	30.0801
TCGA-VD-A8KA-01	uveal melanoma	Melanoma	2.06818	2.80283	60.0964
TCGA-HW-7487-01	brain lower grade glioma	Brain	2.06475	3.98185	26.4787
TCGA-DB-A75P-01	brain lower grade glioma	Brain	2.06133	3.17378	46.2506
TCGA-2G-AAFI-01	testicular germ cell tumor	Testicular	2.05783	4.22531	22.2599
TCGA-CS-5397-01	brain lower grade glioma	Brain	2.05441	4.8437	14.4657
TCGA-P5-A5EW-01	brain lower grade glioma	Brain	2.05441	4.21215	22.4107
TCGA-DB-5278-01	brain lower grade glioma	Brain	2.05441	4.1784	22.9412
TCGA-66-2793-01	lung squamous cell carcinoma	Lung (NSCLC)	2.05092	5.44939	9.48329
TCGA-HT-7676-01	brain lower grade glioma	Brain	2.04743	3.62264	33.5593
TCGA-HT-7681-01	brain lower grade glioma	Brain	2.04743	3.54701	35.3655
TCGA-E1-A7Z4-01	brain lower grade glioma	Brain	2.04046	3.79331	29.6715
TCGA-DU-A5TW-01	brain lower grade glioma	Brain	2.03697	3.54454	35.1703
TCGA-FG-A70Z-01	brain lower grade glioma	Brain	2.03697	3.8936	27.6121
TCGA-DU-A7T8-01	brain lower grade glioma	Brain	2.03697	3.56055	34.7822
TCGA-W4-A7U4-01	testicular germ cell tumor	Testicular	2.03342	4.60365	16.8377
TCGA-FS-A1ZJ-06	skin cutaneous melanoma	Melanoma	2.02639	4.38472	19.5018
TCGA-37-4135-01	lung squamous cell carcinoma	Lung (NSCLC)	2.02285	2.71122	62.0556
TCGA-06-5411-01	glioblastoma multiforme	Brain	2.02285	3.73503	30.5198
TCGA-DU-6397-02	brain lower grade glioma	Brain	2.01931	3.81698	28.7637
TCGA-DX-A1KY-01	sarcoma	Sarcoma	2.01931	4.77494	14.8071
TCGA-S9-A7R2-01	brain lower grade glioma	Brain	2.01931	3.58951	33.6762
TCGA-AJ-A3NF-01	uterine corpus endometrioid carcinoma	Uterine	2.01215	3.80157	28.9289
TCGA-23-1122-01	ovarian serous cystadenocarcinoma	Ovarian	2.01215	3.45547	36.772
TCGA-DU-6408-01	brain lower grade glioma	Brain	2.00862	4.1066	23.3584
TCGA-P5-A737-01	brain lower grade glioma	Brain	2.00862	3.43168	37.292
TCGA-TQ-A8XE-02	brain lower grade glioma	Brain	2.00862	4.17443	22.2857
TCGA-E1-A7YN-01	brain lower grade glioma	Brain	1.99781	3.89258	26.8916
TCGA-VF-A8AD-01	testicular germ cell tumor	Testicular	1.99421	3.39796	37.7944
TCGA-DB-A64Q-01	brain lower grade glioma	Brain	1.99061	4.77225	14.5427
TCGA-24-1416-01	ovarian serous cystadenocarcinoma	Ovarian	1.98695	2.8314	55.692
TCGA-DH-5140-01	brain lower grade glioma	Brain	1.98695	4.44944	18.1433
TCGA-36-1575-01	ovarian serous cystadenocarcinoma	Ovarian	1.9797	4.53889	16.967
TCGA-41-5651-01	glioblastoma multiforme	Brain	1.9797	4.36463	19.1453
TCGA-VM-A8CA-01	brain lower grade glioma	Brain	1.97604	3.19434	42.9788
TCGA-DU-7298-01	brain lower grade glioma	Brain	1.97604	4.00809	24.4507
TCGA-FG-A60K-01	brain lower grade glioma	Brain	1.97239	4.29735	19.958
TCGA-04-1514-01	ovarian serous cystadenocarcinoma	Ovarian	1.97239	4.32204	19.6194
TCGA-06-0678-11	glioblastoma multiforme	Brain	1.96874	4.42483	18.2239
TCGA-TQ-A7RR-01	brain lower grade glioma	Brain	1.96874	3.68995	30.3293
TCGA-HT-7610-01	brain lower grade glioma	Brain	1.96874	4.35407	19.14
TCGA-PG-A916-01	uterine corpus endometrioid carcinoma	Uterine	1.96874	3.97089	24.9627
TCGA-06-0132-01	glioblastoma multiforme	Brain	1.96501	3.30918	39.3881
TCGA-31-1950-01	ovarian serous cystadenocarcinoma	Ovarian	1.96501	4.13809	22.1738
TCGA-EZ-7264-01	brain lower grade glioma	Brain	1.96137	4.09069	22.8565
TCGA-2G-AAGJ-01	testicular germ cell tumor	Testicular	1.96137	4.13149	22.2193
TCGA-WY-A859-01	brain lower grade glioma	Brain	1.96137	3.81392	27.6902
TCGA-E1-A7YD-01	brain lower grade glioma	Brain	1.96137	3.8393	27.2074
TCGA-61-1900-01	ovarian serous cystadenocarcinoma	Ovarian	1.95765	4.1066	22.5476
TCGA-2G-AAKL-01	testicular germ cell tumor	Testicular	1.95394	4.1083	22.4633
TCGA-DB-5276-01	brain lower grade glioma	Brain	1.95023	4.11829	22.251
TCGA-P8-A5KC-11	pheochromocytoma & paraganglioma	Adrenal	1.94645	3.36478	37.4145
TCGA-63-A5M9-01	lung squamous cell carcinoma	Lung (NSCLC)	1.94645	4.72892	14.5343
TCGA-HT-7608-01	brain lower grade glioma	Brain	1.94275	3.36894	37.2113
TCGA-04-1365-01	ovarian serous cystadenocarcinoma	Ovarian	1.94275	3.68552	29.8794
TCGA-TM-A84S-01	brain lower grade glioma	Brain	1.93898	4.01072	23.7872
TCGA-28-2510-01	glioblastoma multiforme	Brain	1.93898	3.71211	29.2573
TCGA-HT-8109-01	brain lower grade glioma	Brain	1.93898	4.19418	20.9467
TCGA-TQ-A7RO-01	brain lower grade glioma	Brain	1.93898	4.51258	16.7984
TCGA-DB-5280-01	brain lower grade glioma	Brain	1.93521	4.3951	18.176
TCGA-TQ-A7RN-01	brain lower grade glioma	Brain	1.92768	4.22919	20.2851
TCGA-HT-7606-01	brain lower grade glioma	Brain	1.92768	4.36254	18.4941
TCGA-P5-A5EU-01	brain lower grade glioma	Brain	1.92768	4.50254	16.7837
TCGA-94-A5I6-01	lung squamous cell carcinoma	Lung (NSCLC)	1.92385	4.81379	13.4908
TCGA-FG-8186-01	brain lower grade glioma	Brain	1.92385	4.03822	23.0945
TCGA-DB-A4XD-01	brain lower grade glioma	Brain	1.92009	4.25353	19.841
TCGA-04-1348-01	ovarian serous cystadenocarcinoma	Ovarian	1.91626	3.02248	46.4512
TCGA-GN-A26D-06	skin cutaneous melanoma	Melanoma	1.91626	4.0762	22.3767
TCGA-29-1710-01	ovarian serous cystadenocarcinoma	Ovarian	1.91244	3.86126	25.9028
TCGA-RW-A685-01	pheochromocytoma & paraganglioma	Adrenal	1.90862	2.87328	51.24
TCGA-EY-A3L3-01	uterine corpus endometrioid carcinoma	Uterine	1.90862	4.87499	12.7948
TCGA-06-0168-01	glioblastoma multiforme	Brain	1.90862	3.24988	39.4676
TCGA-OR-A5J6-01	adrenocortical cancer	Adrenal	1.90481	2.63221	60.3992
TCGA-FG-A710-01	brain lower grade glioma	Brain	1.90481	4.00537	23.3167
TCGA-06-0743-01	glioblastoma multiforme	Brain	1.90481	3.09509	43.8219
TCGA-OR-A5LC-01	adrenocortical cancer	Adrenal	1.90093	3.49944	33.0217
TCGA-RY-A847-01	brain lower grade glioma	Brain	1.90093	3.63772	30.0035
TCGA-GV-A3QI-01	bladder urothelial carcinoma	Urinary	1.89705	4.76223	13.7244
TCGA-OR-A5JZ-01	adrenocortical cancer	Adrenal	1.89705	4.23222	19.8172
TCGA-2G-AAL7-01	testicular germ cell tumor	Testicular	1.89705	3.79331	26.8638
TCGA-34-5927-01	lung squamous cell carcinoma	Lung (NSCLC)	1.89705	4.2596	19.4447
TCGA-AX-A3G7-01	uterine corpus endometrioid carcinoma	Uterine	1.89317	2.41448	69.6741
TCGA-VD-A8KG-01	uveal melanoma	Melanoma	1.8893	2.6779	57.8906
TCGA-E1-A7YV-01	brain lower grade glioma	Brain	1.8893	4.22067	19.8695
TCGA-ER-A2NF-01	skin cutaneous melanoma	Melanoma	1.88543	3.05234	44.5373
TCGA-DH-A7UU-01	brain lower grade glioma	Brain	1.87763	3.77661	26.8132
TCGA-SN-A84Y-01	testicular germ cell tumor	Testicular	1.87763	4.52148	16.0001
TCGA-61-1741-01	ovarian serous cystadenocarcinoma	Ovarian	1.87763	3.43304	34.0231
TCGA-DB-A4XE-01	brain lower grade glioma	Brain	1.8737	4.03381	22.3739
TCGA-SJ-A6ZJ-01	uterine corpus endometrioid carcinoma	Uterine	1.86977	2.81723	51.8545
TCGA-DB-A64R-01	brain lower grade glioma	Brain	1.86977	4.34989	17.923
TCGA-33-4587-01	lung squamous cell carcinoma	Lung (NSCLC)	1.86977	4.83415	12.8125
TCGA-DU-7011-01	brain lower grade glioma	Brain	1.86578	3.59785	30.1019
TCGA-DB-5273-01	brain lower grade glioma	Brain	1.86578	4.12988	20.8179
TCGA-FG-5965-01	brain lower grade glioma	Brain	1.86578	4.33496	18.0593
TCGA-09-1674-01	ovarian serous cystadenocarcinoma	Ovarian	1.86186	4.08561	21.4085
TCGA-06-2570-01	glioblastoma multiforme	Brain	1.86186	3.92142	23.9889
TCGA-HT-7468-01	brain lower grade glioma	Brain	1.85787	4.32422	18.0949
TCGA-HT-7884-01	brain lower grade glioma	Brain	1.85787	3.94497	23.5354
TCGA-VM-A8CH-01	brain lower grade glioma	Brain	1.85787	3.95985	23.294
TCGA-CS-6666-01	brain lower grade glioma	Brain	1.85389	4.00003	22.5917
TCGA-29-1698-01	ovarian serous cystadenocarcinoma	Ovarian	1.85389	3.99731	22.6343
TCGA-HT-7691-01	brain lower grade glioma	Brain	1.84991	3.75437	26.7116
TCGA-SJ-A6ZI-01	uterine corpus endometrioid carcinoma	Uterine	1.84991	4.02583	22.1302
TCGA-S9-A6TZ-01	brain lower grade glioma	Brain	1.84991	4.32356	18.0036
TCGA-PC-A5DN-01	sarcoma	Sarcoma	1.8419	4.39367	17.0546
TCGA-FS-A1ZD-06	skin cutaneous melanoma	Melanoma	1.83786	4.34418	17.6004
TCGA-WB-A81H-01	pheochromocytoma & paraganglioma	Adrenal	1.83786	3.89649	24.0043
TCGA-63-A5MB-01	lung squamous cell carcinoma	Lung (NSCLC)	1.82578	4.52578	15.3892
TCGA-WC-A880-01	uveal melanoma	Melanoma	1.82578	2.88503	47.9878
TCGA-09-0366-01	ovarian serous cystadenocarcinoma	Ovarian	1.82578	3.9147	23.5057
TCGA-P5-A72U-01	brain lower grade glioma	Brain	1.82168	3.19434	38.6179
TCGA-DU-A6S2-01	brain lower grade glioma	Brain	1.8176	4.58285	14.7088
TCGA-DU-7299-01	brain lower grade glioma	Brain	1.8176	3.98007	22.3373
TCGA-DU-5847-01	brain lower grade glioma	Brain	1.8176	4.09662	20.6037
TCGA-QH-A65S-01	brain lower grade glioma	Brain	1.81352	3.70333	26.9841
TCGA-FL-A3WE-11	uterine corpus endometrioid carcinoma	Uterine	1.81352	3.04012	42.7321
TCGA-56-7223-01	lung squamous cell carcinoma	Lung (NSCLC)	1.81352	4.94585	11.4044
TCGA-2G-AAKD-01	testicular germ cell tumor	Testicular	1.81352	2.89473	47.2632
TCGA-EO-A1Y7-01	uterine corpus endometrioid carcinoma	Uterine	1.80944	2.97933	44.4454
TCGA-50-5931-01	lung adenocarcinoma	Lung (NSCLC)	1.80115	4.44352	16.0165
TCGA-77-8148-01	lung squamous cell carcinoma	Lung (NSCLC)	1.79702	3.63772	27.9186
TCGA-N5-A4RD-01	uterine carcinosarcoma	Uterine	1.79702	3.53842	29.9079
TCGA-A5-A2K5-01	uterine corpus endometrioid carcinoma	Uterine	1.79702	2.55585	59.0974
TCGA-WC-A881-01	uveal melanoma	Melanoma	1.79289	1.90862	92.2911
TCGA-HT-7470-01	brain lower grade glioma	Brain	1.78869	4.16159	19.3058
TCGA-DU-7300-01	brain lower grade glioma	Brain	1.78869	4.0232	21.2494
TCGA-HW-8322-01	brain lower grade glioma	Brain	1.78457	4.38338	16.5074
TCGA-EA-A556-01	cervical & endocervical cancer	Cervical	1.77613	4.26026	17.8732
TCGA-AJ-A5DV-01	uterine corpus endometrioid carcinoma	Uterine	1.77613	3.8221	24.2161
TCGA-WC-A884-01	uveal melanoma	Melanoma	1.77613	3.0011	42.7807
TCGA-29-1703-01	ovarian serous cystadenocarcinoma	Ovarian	1.77613	3.70777	26.2132
TCGA-19-2625-01	glioblastoma multiforme	Brain	1.77613	3.56055	29.0292
TCGA-N9-A4PZ-01	uterine carcinosarcoma	Uterine	1.77613	3.4502	31.3368
TCGA-QS-A5YR-01	uterine corpus endometrioid carcinoma	Uterine	1.77196	3.06616	40.7761
TCGA-P5-A5F0-01	brain lower grade glioma	Brain	1.77196	3.67658	26.7086
TCGA-23-1107-01	ovarian serous cystadenocarcinoma	Ovarian	1.77196	2.25476	71.5586
TCGA-ER-A197-06	skin cutaneous melanoma	Melanoma	1.76771	3.73392	25.5925
TCGA-32-1980-01	glioblastoma multiforme	Brain	1.76771	3.60143	28.0541
TCGA-2G-AAL5-01	testicular germ cell tumor	Testicular	1.76348	3.56907	28.6063
TCGA-WC-A87W-01	uveal melanoma	Melanoma	1.76348	3.39796	32.2085
TCGA-DU-8158-01	brain lower grade glioma	Brain	1.76348	4.32061	16.9913
TCGA-AJ-A3EJ-01	uterine corpus endometrioid carcinoma	Uterine	1.76348	3.91283	22.5414
TCGA-OR-A5KX-01	adrenocortical cancer	Adrenal	1.75924	3.21307	36.5053
TCGA-AX-A3FW-01	uterine corpus endometrioid carcinoma	Uterine	1.74216	3.00644	41.6306
TCGA-QF-A5YT-01	uterine corpus endometrioid carcinoma	Uterine	1.74216	3.31935	33.5134
TCGA-F6-A8O4-01	brain lower grade glioma	Brain	1.74216	3.48022	29.9773
TCGA-QH-A6XC-01	brain lower grade glioma	Brain	1.73781	3.94497	21.656
TCGA-24-2035-01	ovarian serous cystadenocarcinoma	Ovarian	1.73781	3.73938	24.9728
TCGA-ER-A2NF-06	skin cutaneous melanoma	Melanoma	1.73347	3.10012	38.7791
TCGA-06-0210-02	glioblastoma multiforme	Brain	1.73347	3.96443	21.3017
TCGA-S9-A7QZ-01	brain lower grade glioma	Brain	1.72914	3.90611	22.114
TCGA-06-2558-01	glioblastoma multiforme	Brain	1.72914	4.43084	15.3712
TCGA-S9-A7IX-01	brain lower grade glioma	Brain	1.72914	3.70333	25.4512
TCGA-19-5960-01	glioblastoma multiforme	Brain	1.72481	4.56407	13.9732
TCGA-OR-A5J1-01	adrenocortical cancer	Adrenal	1.72048	3.36054	32.0845
TCGA-P5-A72Z-01	brain lower grade glioma	Brain	1.72048	3.7985	23.6839
TCGA-33-4533-01	lung squamous cell carcinoma	Lung (NSCLC)	1.7161	3.60382	27.0234
TCGA-DU-5871-01	brain lower grade glioma	Brain	1.71172	3.93086	21.4769
TCGA-19-2619-01	glioblastoma multiforme	Brain	1.71172	4.50063	14.4695
TCGA-B5-A11R-01	uterine corpus endometrioid carcinoma	Uterine	1.71172	4.43551	15.1376
TCGA-DB-A64W-01	brain lower grade glioma	Brain	1.71172	4.30978	16.516
TCGA-DU-5872-01	brain lower grade glioma	Brain	1.70727	3.40883	30.7454
TCGA-02-0047-01	glioblastoma multiforme	Brain	1.70727	4.34913	16.0222
TCGA-HT-7472-01	brain lower grade glioma	Brain	1.69847	4.37919	15.5963
TCGA-14-1825-01	glioblastoma multiforme	Brain	1.69847	3.99909	20.2975
TCGA-P5-A781-01	brain lower grade glioma	Brain	1.69847	3.63662	26.0951
TCGA-21-1083-01	lung squamous cell carcinoma	Lung (NSCLC)	1.69847	4.12489	18.6027
TCGA-24-1556-01	ovarian serous cystadenocarcinoma	Ovarian	1.69397	3.88577	21.8879
TCGA-32-2615-01	glioblastoma multiforme	Brain	1.68955	4.07798	19.099
TCGA-77-6843-01	lung squamous cell carcinoma	Lung (NSCLC)	1.68507	4.66796	12.6491
TCGA-HT-A5RB-01	brain lower grade glioma	Brain	1.68059	3.77235	23.4595
TCGA-06-5417-01	glioblastoma multiforme	Brain	1.68059	3.66976	25.1884
TCGA-QH-A6CV-01	brain lower grade glioma	Brain	1.68059	3.4237	29.8726
TCGA-S9-A6UB-01	brain lower grade glioma	Brain	1.67612	4.20439	17.3346
TCGA-EA-A4BA-01	cervical & endocervical cancer	Cervical	1.67159	3.03485	38.8701
TCGA-QH-A6CY-01	brain lower grade glioma	Brain	1.67159	3.82823	22.4277
TCGA-06-0686-01	glioblastoma multiforme	Brain	1.67159	3.55195	27.1615
TCGA-TQ-A7RP-01	brain lower grade glioma	Brain	1.66254	3.69226	24.4903
TCGA-G3-A7M9-01	liver hepatocellular carcinoma	Liver	1.66254	3.45947	28.7785
TCGA-06-1804-01	glioblastoma multiforme	Brain	1.66254	4.37786	15.2267
TCGA-06-AABW-11	glioblastoma multiforme	Brain	1.65796	3.98738	19.8964
TCGA-FG-6689-01	brain lower grade glioma	Brain	1.65796	3.7231	23.8962
TCGA-41-4097-01	glioblastoma multiforme	Brain	1.65796	4.38272	15.1274
TCGA-2G-AALX-01	testicular germ cell tumor	Testicular	1.65796	3.77448	23.0602
TCGA-2G-AAGZ-01	testicular germ cell tumor	Testicular	1.65796	3.58116	26.3668
TCGA-06-2567-01	glioblastoma multiforme	Brain	1.65796	4.11669	18.1907
TCGA-12-0618-01	glioblastoma multiforme	Brain	1.65338	4.23686	16.6838
TCGA-FG-A87Q-01	brain lower grade glioma	Brain	1.65338	3.71432	23.9659
TCGA-09-2051-01	ovarian serous cystadenocarcinoma	Ovarian	1.65338	4.13969	17.8462
TCGA-W9-A837-01	brain lower grade glioma	Brain	1.65338	4.0762	18.6492
TCGA-S9-A7J0-01	brain lower grade glioma	Brain	1.65338	4.01072	19.5151
TCGA-P5-A5F4-01	brain lower grade glioma	Brain	1.64881	3.49306	27.85
TCGA-B5-A3FH-01	uterine corpus endometrioid carcinoma	Uterine	1.64418	4.00894	19.415
TCGA-HT-7475-01	brain lower grade glioma	Brain	1.64418	3.66073	24.7149
TCGA-06-0156-01	glioblastoma multiforme	Brain	1.63957	4.22685	16.64
TCGA-HT-7467-01	brain lower grade glioma	Brain	1.63494	3.68552	24.1387
TCGA-VF-A8A8-01	testicular germ cell tumor	Testicular	1.63494	3.26349	32.3412
TCGA-DX-AB3B-01	sarcoma	Sarcoma	1.63494	3.71211	23.6979
TCGA-06-0158-01	glioblastoma multiforme	Brain	1.63494	4.40253	14.685
TCGA-HT-A4DS-01	brain lower grade glioma	Brain	1.63033	3.19122	33.8941
TCGA-24-1550-01	ovarian serous cystadenocarcinoma	Ovarian	1.63033	4.58036	12.9406
TCGA-59-2363-01	ovarian serous cystadenocarcinoma	Ovarian	1.62566	3.22547	32.992
TCGA-S9-A6WE-01	brain lower grade glioma	Brain	1.62566	4.32783	15.3662
TCGA-EO-A22U-01	uterine corpus endometrioid carcinoma	Uterine	1.621	3.91759	20.3544
TCGA-2G-AAFY-01	testicular germ cell tumor	Testicular	1.621	4.01785	18.9879
TCGA-DU-6405-01	brain lower grade glioma	Brain	1.61628	4.48907	13.6522
TCGA-WC-A883-01	uveal melanoma	Melanoma	1.61628	2.48565	54.7385
TCGA-AJ-A5DW-01	uterine corpus endometrioid carcinoma	Uterine	1.61628	4.49041	13.6396
TCGA-OR-A5KV-01	adrenocortical cancer	Adrenal	1.61628	3.81085	21.8457
TCGA-WB-A816-01	pheochromocytoma & paraganglioma	Adrenal	1.61156	3.27542	31.5595
TCGA-06-0745-01	glioblastoma multiforme	Brain	1.61156	3.30918	30.8294
TCGA-EB-A41B-01	skin cutaneous melanoma	Melanoma	1.61156	3.16418	34.0891
TCGA-19-2629-01	glioblastoma multiforme	Brain	1.60685	3.87114	20.8153
TCGA-DH-A66F-01	brain lower grade glioma	Brain	1.60685	3.88092	20.6746
TCGA-DU-6407-02	brain lower grade glioma	Brain	1.60684	3.95613	19.6243
TCGA-FG-A4MY-01	brain lower grade glioma	Brain	1.60215	3.28277	31.1949
TCGA-HT-7476-01	brain lower grade glioma	Brain	1.59739	3.16258	33.7934
TCGA-E1-A7YU-01	brain lower grade glioma	Brain	1.59739	3.48923	26.9463
TCGA-TQ-A7RI-01	brain lower grade glioma	Brain	1.59739	4.23525	16.0667
TCGA-X7-A8M3-01	thymoma	Thyroid	1.59739	2.95726	38.9618
TCGA-DU-7309-01	brain lower grade glioma	Brain	1.59264	3.58712	25.0958
TCGA-OR-A5JL-01	adrenocortical cancer	Adrenal	1.59264	4.37158	14.5699
TCGA-TQ-A7RQ-01	brain lower grade glioma	Brain	1.59264	4.29374	15.3776
TCGA-DX-AB30-01	sarcoma	Sarcoma	1.58783	4.03991	18.2747
TCGA-27-1830-01	glioblastoma multiforme	Brain	1.58783	4.3632	14.6059
TCGA-OL-A6VO-01	breast invasive carcinoma	Breast	1.58783	4.02939	18.4084
TCGA-55-8506-01	lung adenocarcinoma	Lung (NSCLC)	1.58783	4.38129	14.424
TCGA-ER-A42L-06	skin cutaneous melanoma	Melanoma	1.58783	4.20676	16.2789
TCGA-CS-6667-01	brain lower grade glioma	Brain	1.58303	3.46466	27.1377
TCGA-DX-AB2J-01	sarcoma	Sarcoma	1.58303	3.55442	25.5006
TCGA-DB-5275-01	brain lower grade glioma	Brain	1.57823	4.39024	14.2397
TCGA-DB-A64O-01	brain lower grade glioma	Brain	1.57823	3.57026	25.1385
TCGA-25-1877-01	ovarian serous cystadenocarcinoma	Ovarian	1.57823	2.75881	44.1174
TCGA-06-0646-01	glioblastoma multiforme	Brain	1.57338	4.20591	16.1261
TCGA-59-A5PD-01	ovarian serous cystadenocarcinoma	Ovarian	1.56853	4.5277	12.8589
TCGA-VD-AA8M-01	uveal melanoma	Melanoma	1.56853	2.40368	56.0527
TCGA-2G-AAM2-01	testicular germ cell tumor	Testicular	1.5588	3.95432	19.0053
TCGA-TM-A7CF-01	brain lower grade glioma	Brain	1.5588	3.07638	34.9272
TCGA-FG-5963-02	brain lower grade glioma	Brain	1.5588	5.19297	8.05392
TCGA-QT-A5XJ-01	pheochromocytoma & paraganglioma	Adrenal	1.55391	4.59838	12.1207
TCGA-WB-A81N-01	pheochromocytoma & paraganglioma	Adrenal	1.55391	3.85232	20.3287
TCGA-24-1422-01	ovarian serous cystadenocarcinoma	Ovarian	1.55391	4.1413	16.6388
TCGA-02-2485-01	glioblastoma multiforme	Brain	1.54897	4.21527	15.753
TCGA-DU-6404-01	brain lower grade glioma	Brain	1.5441	4.35902	14.211
TCGA-24-0979-01	ovarian serous cystadenocarcinoma	Ovarian	1.5441	3.22699	31.1458
TCGA-RY-A83Z-01	brain lower grade glioma	Brain	1.53911	3.36334	28.2392
TCGA-S9-A6TS-01	brain lower grade glioma	Brain	1.53911	3.64462	23.2369
TCGA-YZ-A982-01	uveal melanoma	Melanoma	1.53911	2.60642	47.7209
TCGA-41-2571-01	glioblastoma multiforme	Brain	1.53911	3.07471	34.4937
TCGA-2G-AAG7-01	testicular germ cell tumor	Testicular	1.53911	4.87885	9.87727
TCGA-W2-A7HE-01	pheochromocytoma & paraganglioma	Adrenal	1.53911	3.61557	23.7095
TCGA-WY-A85E-01	brain lower grade glioma	Brain	1.53419	3.42497	26.9662
TCGA-NK-A5D1-01	lung squamous cell carcinoma	Lung (NSCLC)	1.52915	3.60382	23.7391
TCGA-YU-A90P-01	testicular germ cell tumor	Testicular	1.52915	5.27629	7.44728
TCGA-AX-A3GB-01	uterine corpus endometrioid carcinoma	Uterine	1.52419	2.76094	42.4326
TCGA-13-1489-02	ovarian serous cystadenocarcinoma	Ovarian	1.52419	2.3368	56.9351
TCGA-FI-A3PV-01	uterine corpus endometrioid carcinoma	Uterine	1.51917	3.31062	28.8881
TCGA-S9-A7R4-01	brain lower grade glioma	Brain	1.51917	3.94497	18.6106
TCGA-F6-A8O3-01	brain lower grade glioma	Brain	1.51416	3.91666	18.9136
TCGA-ND-A4WF-01	uterine carcinosarcoma	Uterine	1.50909	3.44757	26.0891
TCGA-O2-A52S-01	lung squamous cell carcinoma	Lung (NSCLC)	1.50909	4.06942	16.9536
TCGA-DU-7012-01	brain lower grade glioma	Brain	1.50909	4.21215	15.3567
TCGA-S7-A7WL-01	pheochromocytoma & paraganglioma	Adrenal	1.50909	4.20988	15.3809
TCGA-WC-A885-01	uveal melanoma	Melanoma	1.50403	2.02285	69.7943
TCGA-P5-A72W-01	brain lower grade glioma	Brain	1.50403	3.01362	35.121
TCGA-FG-7641-01	brain lower grade glioma	Brain	1.50403	4.24595	14.9486
TCGA-2G-AAGA-01	testicular germ cell tumor	Testicular	1.50403	3.62494	22.9902
TCGA-E1-A7YJ-01	brain lower grade glioma	Brain	1.50403	4.20515	15.3774
TCGA-N6-A4VC-01	uterine carcinosarcoma	Uterine	1.49382	3.84935	19.5396
TCGA-61-2098-01	ovarian serous cystadenocarcinoma	Ovarian	1.49382	3.86815	19.2865
TCGA-24-1434-01	ovarian serous cystadenocarcinoma	Ovarian	1.49382	3.94591	18.2746
TCGA-HT-7877-01	brain lower grade glioma	Brain	1.49382	4.17679	15.572
TCGA-25-1628-01	ovarian serous cystadenocarcinoma	Ovarian	1.48872	4.24368	14.8141
TCGA-SI-AA8C-01	sarcoma	Sarcoma	1.48872	3.29166	28.6591
TCGA-25-1312-01	ovarian serous cystadenocarcinoma	Ovarian	1.48872	3.49944	24.815
TCGA-HW-8320-01	brain lower grade glioma	Brain	1.48358	3.89454	18.8031
TCGA-QH-A6CZ-01	brain lower grade glioma	Brain	1.48358	3.90517	18.6649
TCGA-SR-A6MZ-01	pheochromocytoma & paraganglioma	Adrenal	1.48358	3.79637	20.127
TCGA-TT-A6YJ-01	pheochromocytoma & paraganglioma	Adrenal	1.47844	4.3951	13.2434
TCGA-HT-7686-01	brain lower grade glioma	Brain	1.47844	4.11169	16.118
TCGA-YU-A90Y-01	testicular germ cell tumor	Testicular	1.47325	4.42083	12.9626
TCGA-FG-8185-01	brain lower grade glioma	Brain	1.47325	3.51084	24.357
TCGA-64-1680-01	lung adenocarcinoma	Lung (NSCLC)	1.47325	3.52472	24.1239
TCGA-HW-7490-01	brain lower grade glioma	Brain	1.47325	3.43304	25.7065
TCGA-2G-AAFO-01	testicular germ cell tumor	Testicular	1.46807	3.8839	18.7396
TCGA-DU-5849-01	brain lower grade glioma	Brain	1.46807	3.77346	20.2306
TCGA-E1-A7YH-01	brain lower grade glioma	Brain	1.46807	3.74151	20.6836
TCGA-XE-A8H1-01	testicular germ cell tumor	Testicular	1.46283	4.06162	16.5077
TCGA-25-1626-01	ovarian serous cystadenocarcinoma	Ovarian	1.46283	4.09577	16.1215
TCGA-S9-A6WO-01	brain lower grade glioma	Brain	1.45761	3.97089	17.5157
TCGA-QH-A6X4-01	brain lower grade glioma	Brain	1.45761	3.58593	22.8724
TCGA-OR-A5JA-01	adrenocortical cancer	Adrenal	1.45234	4.15026	15.4115
TCGA-2G-AAFL-01	testicular germ cell tumor	Testicular	1.45234	3.28573	28.0603
TCGA-CD-8526-01	stomach adenocarcinoma	Gastrointestinal	1.44707	3.90321	18.2233
TCGA-36-1581-01	ovarian serous cystadenocarcinoma	Ovarian	1.44707	4.44219	12.5424
TCGA-E1-5303-01	brain lower grade glioma	Brain	1.44707	3.52846	23.6287
TCGA-2G-AAGY-01	testicular germ cell tumor	Testicular	1.44707	4.91132	9.06057
TCGA-06-0238-01	glioblastoma multiforme	Brain	1.44175	3.31359	27.3226
TCGA-DU-A5TY-01	brain lower grade glioma	Brain	1.44175	3.79748	19.5369
TCGA-61-1743-01	ovarian serous cystadenocarcinoma	Ovarian	1.44175	3.99365	17.053
TCGA-VD-A8K9-01	uveal melanoma	Melanoma	1.44175	3.18651	29.8385
TCGA-CJ-4642-01	kidney clear cell carcinoma	Urinary	1.44175	3.30774	27.4335
TCGA-N6-A4VE-01	uterine carcinosarcoma	Uterine	1.44175	3.54336	23.3
TCGA-HT-7609-01	brain lower grade glioma	Brain	1.44175	4.24065	14.3698
TCGA-25-1315-01	ovarian serous cystadenocarcinoma	Ovarian	1.43645	4.2184	14.5395
TCGA-04-1362-01	ovarian serous cystadenocarcinoma	Ovarian	1.43645	3.42234	25.2458
TCGA-QC-AA9N-01	sarcoma	Sarcoma	1.43116	3.73069	20.3129
TCGA-E1-A7YQ-01	brain lower grade glioma	Brain	1.43116	3.83223	18.9324
TCGA-24-1557-01	ovarian serous cystadenocarcinoma	Ovarian	1.42581	4.29298	13.7055
TCGA-OR-A5JT-01	adrenocortical cancer	Adrenal	1.42581	3.92049	17.743
TCGA-FG-5963-01	brain lower grade glioma	Brain	1.42581	3.96911	17.155
TCGA-XU-A933-01	thymoma	Thyroid	1.42041	3.51212	23.4603
TCGA-2G-AAG0-01	testicular germ cell tumor	Testicular	1.41503	4.38748	12.741
TCGA-E6-A2P9-01	uterine corpus endometrioid carcinoma	Uterine	1.41503	3.65042	21.2364
TCGA-WB-A81E-01	pheochromocytoma & paraganglioma	Adrenal	1.40966	3.91955	17.5569
TCGA-BK-A6W4-01	uterine corpus endometrioid carcinoma	Uterine	1.40966	3.87896	18.0578
TCGA-2G-AAM4-01	testicular germ cell tumor	Testicular	1.40417	3.08149	31.2663
TCGA-2G-AAGP-01	testicular germ cell tumor	Testicular	1.40417	4.28491	13.5772
TCGA-DH-A7UT-01	brain lower grade glioma	Brain	1.39876	3.2931	26.8998
TCGA-DB-A64L-01	brain lower grade glioma	Brain	1.39876	4.02939	16.1473
TCGA-HT-A74L-01	brain lower grade glioma	Brain	1.39876	4.30399	13.3487
TCGA-LN-A7HY-01	esophageal carcinoma	Head/Neck	1.3933	3.63542	21.1376
TCGA-61-2094-01	ovarian serous cystadenocarcinoma	Ovarian	1.3933	3.51714	22.9436
TCGA-12-5295-01	glioblastoma multiforme	Brain	1.3933	3.41291	24.6626
TCGA-XY-A8S2-01	testicular germ cell tumor	Testicular	1.3933	4.01785	16.2156
TCGA-06-5416-01	glioblastoma multiforme	Brain	1.3933	4.39367	12.4968
TCGA-13-1506-01	ovarian serous cystadenocarcinoma	Ovarian	1.3933	3.42098	24.5251
TCGA-N6-A4VF-01	uterine carcinosarcoma	Uterine	1.3878	3.50582	23.0361
TCGA-06-5858-01	glioblastoma multiforme	Brain	1.3878	4.43351	12.1101
TCGA-TQ-A7RH-01	brain lower grade glioma	Brain	1.3823	3.5666	22.0019
TCGA-DU-A5TS-01	brain lower grade glioma	Brain	1.3823	2.6575	41.3167
TCGA-HT-7477-01	brain lower grade glioma	Brain	1.37675	4.0745	15.4133
TCGA-16-0846-01	glioblastoma multiforme	Brain	1.37675	3.8393	18.1427
TCGA-VM-A8CE-01	brain lower grade glioma	Brain	1.37675	3.91283	17.2411
TCGA-GD-A3OS-01	bladder urothelial carcinoma	Urinary	1.37675	3.59547	21.4833
TCGA-S9-A6U0-01	brain lower grade glioma	Brain	1.37116	4.14781	14.5931
TCGA-06-0649-01	glioblastoma multiforme	Brain	1.36558	3.41826	24.1037
TCGA-HT-8011-01	brain lower grade glioma	Brain	1.36558	4.13064	14.7108
TCGA-QH-A6X5-01	brain lower grade glioma	Brain	1.36002	3.31791	25.7405
TCGA-VD-AA8P-01	uveal melanoma	Melanoma	1.35441	2.8253	36.0758
TCGA-85-8048-01	lung squamous cell carcinoma	Lung (NSCLC)	1.34875	4.30466	12.8879
TCGA-OR-A5LL-01	adrenocortical cancer	Adrenal	1.3431	4.2871	12.9948
TCGA-PK-A5H8-01	adrenocortical cancer	Adrenal	1.3431	3.85726	17.5051
TCGA-P5-A5EX-01	brain lower grade glioma	Brain	1.32595	4.21527	13.4967
TCGA-HT-8104-01	brain lower grade glioma	Brain	1.32595	4.32204	12.534
TCGA-24-1553-01	ovarian serous cystadenocarcinoma	Ovarian	1.32595	3.23012	26.717
TCGA-2G-AALY-01	testicular germ cell tumor	Testicular	1.32018	4.03296	15.2536
TCGA-P5-A733-01	brain lower grade glioma	Brain	1.32018	2.92916	32.7832
TCGA-13-0913-02	ovarian serous cystadenocarcinoma	Ovarian	1.32018	1.78457	72.4779
TCGA-76-4928-01	glioblastoma multiforme	Brain	1.32018	3.88969	16.8462
TCGA-06-0882-01	glioblastoma multiforme	Brain	1.32018	4.15838	13.9836
TCGA-06-2562-01	glioblastoma multiforme	Brain	1.32018	4.48974	11.114
TCGA-V4-A9ET-01	uveal melanoma	Melanoma	1.32018	1.78038	72.6886
TCGA-OR-A5LA-01	adrenocortical cancer	Adrenal	1.31443	2.11549	57.3928
TCGA-OR-A5LM-01	adrenocortical cancer	Adrenal	1.30864	3.94871	16.042
TCGA-S9-A6TW-01	brain lower grade glioma	Brain	1.30864	3.11515	28.5881
TCGA-32-1970-01	glioblastoma multiforme	Brain	1.3028	4.24443	13.0161
TCGA-55-7995-01	lung adenocarcinoma	Lung (NSCLC)	1.3028	4.99765	7.72216
TCGA-HT-A618-01	brain lower grade glioma	Brain	1.3028	3.80677	17.6291
TCGA-25-1623-01	ovarian serous cystadenocarcinoma	Ovarian	1.3028	3.53467	21.2882
TCGA-OR-A5JG-01	adrenocortical cancer	Adrenal	1.3028	3.86024	16.9877
TCGA-VM-A8C9-01	brain lower grade glioma	Brain	1.29697	2.79041	35.5166
TCGA-24-1418-01	ovarian serous cystadenocarcinoma	Ovarian	1.29697	3.89556	16.51
TCGA-BH-A1FE-06	breast invasive carcinoma	Breast	1.29697	4.91945	8.11946
TCGA-BG-A3EW-01	uterine corpus endometrioid carcinoma	Uterine	1.29697	4.31919	12.309
TCGA-57-1993-01	ovarian serous cystadenocarcinoma	Ovarian	1.29105	4.30978	12.3387
TCGA-HT-A4DV-01	brain lower grade glioma	Brain	1.29105	3.41554	22.9332
TCGA-CS-4944-01	brain lower grade glioma	Brain	1.2852	3.2843	25.0156
TCGA-24-1844-01	ovarian serous cystadenocarcinoma	Ovarian	1.27925	3.93469	15.872
TCGA-34-8456-01	lung squamous cell carcinoma	Lung (NSCLC)	1.27925	5.01732	7.49424
TCGA-HT-7692-01	brain lower grade glioma	Brain	1.27925	3.05234	29.2581
TCGA-QR-A707-01	pheochromocytoma & paraganglioma	Adrenal	1.27925	3.78394	17.6203
TCGA-06-0138-01	glioblastoma multiforme	Brain	1.27925	3.24684	25.5679
TCGA-SN-A6IS-01	testicular germ cell tumor	Testicular	1.27331	4.3343	11.9826
TCGA-34-2596-01	lung squamous cell carcinoma	Lung (NSCLC)	1.27331	4.08899	14.2035
TCGA-24-1842-01	ovarian serous cystadenocarcinoma	Ovarian	1.27331	4.04085	14.6855
TCGA-24-1426-01	ovarian serous cystadenocarcinoma	Ovarian	1.26734	2.07504	57.1292
TCGA-DB-A64V-01	brain lower grade glioma	Brain	1.26734	3.50327	21.2284
TCGA-24-1930-01	ovarian serous cystadenocarcinoma	Ovarian	1.26734	3.50838	21.1534
TCGA-E6-A8L9-01	uterine corpus endometrioid carcinoma	Uterine	1.26734	2.92542	31.686
TCGA-E1-A7Z6-01	brain lower grade glioma	Brain	1.26734	3.89258	16.2078
TCGA-B5-A1MS-01	uterine corpus endometrioid carcinoma	Uterine	1.26734	4.55861	10.2148
TCGA-61-1738-01	ovarian serous cystadenocarcinoma	Ovarian	1.26734	3.22851	25.6819
TCGA-DB-A64U-01	brain lower grade glioma	Brain	1.26138	4.11329	13.8512
TCGA-09-1673-01	ovarian serous cystadenocarcinoma	Ovarian	1.26138	3.31062	24.1611
TCGA-N5-A59E-01	uterine carcinosarcoma	Uterine	1.25532	3.1529	26.8393
TCGA-BK-A4ZD-11	uterine corpus endometrioid carcinoma	Uterine	1.25532	4.13809	13.5582
TCGA-E2-A56Z-01	breast invasive carcinoma	Breast	1.25532	4.1887	13.0908
TCGA-EE-A2GS-06	skin cutaneous melanoma	Melanoma	1.25532	3.92618	15.7033
TCGA-RY-A843-01	brain lower grade glioma	Brain	1.24928	3.86126	16.3575
TCGA-CS-4941-01	brain lower grade glioma	Brain	1.24321	4.33572	11.7236
TCGA-CS-6670-01	brain lower grade glioma	Brain	1.24321	3.75965	17.4773
TCGA-XY-A9T9-01	testicular germ cell tumor	Testicular	1.24321	3.93936	15.4304
TCGA-DI-A2QY-11	uterine corpus endometrioid carcinoma	Uterine	1.24321	3.2514	24.8583
TCGA-S9-A7QY-01	brain lower grade glioma	Brain	1.23715	3.22851	25.1501
TCGA-QS-A5YQ-01	uterine corpus endometrioid carcinoma	Uterine	1.23099	2.74382	35.0422
TCGA-13-0762-01	ovarian serous cystadenocarcinoma	Ovarian	1.23099	2.91587	31.1028
TCGA-13-0730-01	ovarian serous cystadenocarcinoma	Ovarian	1.23099	2.91587	31.1028
TCGA-25-2396-01	ovarian serous cystadenocarcinoma	Ovarian	1.22485	3.20218	25.3959
TCGA-26-1442-01	glioblastoma multiforme	Brain	1.22485	3.51969	20.3791
TCGA-DU-A6S3-01	brain lower grade glioma	Brain	1.22485	3.23316	24.8565
TCGA-VV-A86M-01	brain lower grade glioma	Brain	1.21868	3.86517	15.9708
TCGA-ZB-A961-01	thymoma	Thyroid	1.21868	3.31647	23.3616
TCGA-N5-A4RO-01	uterine carcinosarcoma	Uterine	1.21868	3.57264	19.5608
TCGA-S9-A7IY-01	brain lower grade glioma	Brain	1.21868	3.62963	18.8032
TCGA-04-1343-01	ovarian serous cystadenocarcinoma	Ovarian	1.21868	2.45442	42.4625
TCGA-06-0129-01	glioblastoma multiforme	Brain	1.21868	4.41072	10.9421
TCGA-OR-A5KT-01	adrenocortical cancer	Adrenal	1.21868	3.71543	17.7175
TCGA-2G-AAHG-01	testicular germ cell tumor	Testicular	1.21247	4.40796	10.916
TCGA-S9-A7R1-01	brain lower grade glioma	Brain	1.21247	3.91759	15.3348
TCGA-28-5204-01	glioblastoma multiforme	Brain	1.21247	3.71765	17.6143
TCGA-IE-A4EJ-01	sarcoma	Sarcoma	1.21247	4.87692	7.8866
TCGA-XE-AAO3-01	testicular germ cell tumor	Testicular	1.20628	4.18785	12.6607
TCGA-52-7809-01	lung squamous cell carcinoma	Lung (NSCLC)	1.20628	3.80361	16.5244
TCGA-BK-A139-02	uterine corpus endometrioid carcinoma	Uterine	1.20628	3.13499	26.2664
TCGA-06-5415-01	glioblastoma multiforme	Brain	1.19999	4.03465	14.0179
TCGA-EJ-A46G-01	prostate adenocarcinoma	Prostate	1.19999	3.33799	22.7195
TCGA-2G-AAKH-01	testicular germ cell tumor	Testicular	1.19999	4.38338	11.0079
TCGA-JV-A75J-01	sarcoma	Sarcoma	1.19999	2.44127	42.2999
TCGA-HT-7481-01	brain lower grade glioma	Brain	1.19373	3.89649	15.3598
TCGA-13-0799-01	ovarian serous cystadenocarcinoma	Ovarian	1.19373	3.45284	20.8901
TCGA-DU-A76R-01	brain lower grade glioma	Brain	1.19373	3.7755	16.7036
TCGA-25-1324-01	ovarian serous cystadenocarcinoma	Ovarian	1.19373	4.96618	7.31779
TCGA-N5-A4RS-01	uterine carcinosarcoma	Uterine	1.18743	3.62733	18.4297
TCGA-XU-A936-01	thymoma	Thyroid	1.1811	3.66635	17.8593
TCGA-XE-AAO4-01	testicular germ cell tumor	Testicular	1.1811	3.38692	21.6761
TCGA-DU-A5TU-01	brain lower grade glioma	Brain	1.1811	3.45547	20.6702
TCGA-QR-A70E-01	pheochromocytoma & paraganglioma	Adrenal	1.1811	3.82414	16.0091
TCGA-DU-6542-01	brain lower grade glioma	Brain	1.1811	4.4275	10.5375
TCGA-HT-A74H-01	brain lower grade glioma	Brain	1.1811	2.95351	29.2719
TCGA-IW-A3M6-01	sarcoma	Sarcoma	1.1811	3.1593	25.3807
TCGA-P5-A5ET-01	brain lower grade glioma	Brain	1.17473	3.66755	17.766
TCGA-2G-AAGW-01	testicular germ cell tumor	Testicular	1.17473	3.57988	18.879
TCGA-HS-A5NA-01	sarcoma	Sarcoma	1.17473	4.50187	9.96393
TCGA-23-1109-01	ovarian serous cystadenocarcinoma	Ovarian	1.16833	2.85353	31.0962
TCGA-2G-AAG8-01	testicular germ cell tumor	Testicular	1.16833	3.75012	16.7035
TCGA-51-4080-01	lung squamous cell carcinoma	Lung (NSCLC)	1.16833	4.3653	10.9048
TCGA-DB-5279-01	brain lower grade glioma	Brain	1.1619	4.29156	11.4256
TCGA-43-A475-01	lung squamous cell carcinoma	Lung (NSCLC)	1.1619	3.98185	14.1616
TCGA-WY-A85B-01	brain lower grade glioma	Brain	1.1619	3.78913	16.1855
TCGA-DX-AB3C-01	sarcoma	Sarcoma	1.15544	2.8253	31.4283
TCGA-13-0885-01	ovarian serous cystadenocarcinoma	Ovarian	1.15544	2.41448	41.7823
TCGA-E1-A7Z3-01	brain lower grade glioma	Brain	1.15544	3.90424	14.8774
TCGA-DB-5281-01	brain lower grade glioma	Brain	1.15544	4.18237	12.2688
TCGA-DU-5852-01	brain lower grade glioma	Brain	1.15544	3.96078	14.3056
TCGA-BK-A56F-01	uterine corpus endometrioid carcinoma	Uterine	1.15544	3.93375	14.5762
TCGA-AJ-A8CT-01	uterine corpus endometrioid carcinoma	Uterine	1.15544	3.10012	25.9772
TCGA-EY-A1GX-01	uterine corpus endometrioid carcinoma	Uterine	1.15544	3.00469	27.7536
TCGA-ER-A2ND-06	skin cutaneous melanoma	Melanoma	1.15544	2.6779	34.8092
TCGA-08-0386-01	glioblastoma multiforme	Brain	1.149	4.65768	8.7858
TCGA-TM-A84M-01	brain lower grade glioma	Brain	1.149	4.63531	8.9231
TCGA-EM-A3O3-01	thyroid carcinoma	Thyroid	1.149	2.80694	31.6891
TCGA-HU-8608-01	stomach adenocarcinoma	Gastrointestinal	1.149	4.62715	8.97369
TCGA-VM-A8C8-01	brain lower grade glioma	Brain	1.149	3.98007	14.0528
TCGA-VD-A8KF-01	uveal melanoma	Melanoma	1.14247	3.51714	19.2821
TCGA-19-2620-01	glioblastoma multiforme	Brain	1.14247	3.64352	17.6649
TCGA-19-0957-02	glioblastoma multiforme	Brain	1.14247	4.01072	13.6953
TCGA-24-2267-01	ovarian serous cystadenocarcinoma	Ovarian	1.14247	3.16418	24.6266
TCGA-27-2519-01	glioblastoma multiforme	Brain	1.14247	3.64232	17.6795
TCGA-YU-AA4L-01	testicular germ cell tumor	Testicular	1.14247	3.58116	18.4451
TCGA-2G-AALS-01	testicular germ cell tumor	Testicular	1.14247	3.35639	21.5548
TCGA-FG-A60L-01	brain lower grade glioma	Brain	1.14247	2.972	28.1357
TCGA-N8-A56S-01	uterine carcinosarcoma	Uterine	1.13591	3.99909	13.7435
TCGA-24-1423-01	ovarian serous cystadenocarcinoma	Ovarian	1.13591	4.41472	10.3034
TCGA-90-7767-01	lung squamous cell carcinoma	Lung (NSCLC)	1.13591	4.18397	12.0904
TCGA-XE-AANR-01	testicular germ cell tumor	Testicular	1.13591	3.27838	22.6493
TCGA-24-2289-01	ovarian serous cystadenocarcinoma	Ovarian	1.12938	4.32565	10.9101
TCGA-24-1565-01	ovarian serous cystadenocarcinoma	Ovarian	1.12938	2.67562	34.2402
TCGA-DH-A7UV-01	brain lower grade glioma	Brain	1.12938	3.34223	21.5708
TCGA-WY-A858-01	brain lower grade glioma	Brain	1.12276	2.60876	35.7003
TCGA-85-8352-01	lung squamous cell carcinoma	Lung (NSCLC)	1.12276	3.0592	26.126
TCGA-DU-7010-01	brain lower grade glioma	Brain	1.12276	4.41005	10.243
TCGA-28-5216-01	glioblastoma multiforme	Brain	1.12276	3.79637	15.6734
TCGA-2G-AAKM-01	testicular germ cell tumor	Testicular	1.12276	4.38338	10.4341
TCGA-13-1404-01	ovarian serous cystadenocarcinoma	Ovarian	1.12276	3.16418	24.2925
TCGA-13-0899-01	ovarian serous cystadenocarcinoma	Ovarian	1.11612	2.34539	42.6534
TCGA-XQ-A8TA-01	prostate adenocarcinoma	Prostate	1.11612	3.83623	15.1763
TCGA-KT-A74X-01	brain lower grade glioma	Brain	1.11612	3.81596	15.391
TCGA-04-1347-01	ovarian serous cystadenocarcinoma	Ovarian	1.11612	2.60165	35.7116
TCGA-58-A46L-01	lung squamous cell carcinoma	Lung (NSCLC)	1.11612	3.82516	15.2931
TCGA-C5-A8YT-01	cervical & endocervical cancer	Cervical	1.1095	4.21139	11.6476
TCGA-V4-A9F4-01	uveal melanoma	Melanoma	1.1028	3.0331	26.2376
TCGA-D3-A1Q1-06	skin cutaneous melanoma	Melanoma	1.1028	3.55076	18.3269
TCGA-GJ-A6C0-01	liver hepatocellular carcinoma	Liver	1.1028	2.46752	38.8311
TCGA-61-1907-01	ovarian serous cystadenocarcinoma	Ovarian	1.1028	2.87916	29.192
TCGA-OU-A5PI-01	adrenocortical cancer	Adrenal	1.09608	5.00346	6.66437
TCGA-FG-5964-01	brain lower grade glioma	Brain	1.09608	3.40068	20.2416
TCGA-P6-A5OF-01	adrenocortical cancer	Adrenal	1.09608	4.5977	8.82887
TCGA-2G-AAGK-01	testicular germ cell tumor	Testicular	1.08933	4.48076	9.52966
TCGA-28-5215-01	glioblastoma multiforme	Brain	1.08933	4.50187	9.39118
TCGA-29-1769-01	ovarian serous cystadenocarcinoma	Ovarian	1.08255	2.78203	30.7897
TCGA-DU-8164-01	brain lower grade glioma	Brain	1.08255	4.34846	10.3959
TCGA-AX-A3FV-01	uterine corpus endometrioid carcinoma	Uterine	1.08255	2.91778	28.0247
TCGA-86-8278-01	lung adenocarcinoma	Lung (NSCLC)	1.08255	5.23179	5.63578
TCGA-E1-5305-01	brain lower grade glioma	Brain	1.08255	4.15347	11.9004
TCGA-67-6216-01	lung adenocarcinoma	Lung (NSCLC)	1.08255	3.96911	13.5225
TCGA-E1-A7YW-01	brain lower grade glioma	Brain	1.08255	4.42416	9.86448
TCGA-29-1777-01	ovarian serous cystadenocarcinoma	Ovarian	1.08255	2.02994	51.8568
TCGA-24-0970-01	ovarian serous cystadenocarcinoma	Ovarian	1.07575	2.53364	36.4025
TCGA-S9-A6TU-01	brain lower grade glioma	Brain	1.07575	3.12179	24.2148
TCGA-DU-7019-01	brain lower grade glioma	Brain	1.07575	4.02939	12.9082
TCGA-EO-A3KX-01	uterine corpus endometrioid carcinoma	Uterine	1.07575	3.89071	14.2106
TCGA-TM-A7CF-02	brain lower grade glioma	Brain	1.07575	3.29462	21.4809
TCGA-06-0174-01	glioblastoma multiforme	Brain	1.06887	4.15271	11.7943
TCGA-OL-A5RW-01	breast invasive carcinoma	Breast	1.06887	3.41962	19.6045
TCGA-DX-A2IZ-01	sarcoma	Sarcoma	1.06887	4.50254	9.25469
TCGA-IK-8125-01	brain lower grade glioma	Brain	1.06887	3.77976	15.2736
TCGA-E1-A7YL-01	brain lower grade glioma	Brain	1.06203	3.60143	17.2014
TCGA-VS-A9UQ-01	cervical & endocervical cancer	Cervical	1.06203	4.04517	12.6469
TCGA-06-0125-01	glioblastoma multiforme	Brain	1.06203	4.65825	8.26851
TCGA-HT-A5RC-01	brain lower grade glioma	Brain	1.06203	4.42016	9.75217
TCGA-N8-A4PM-01	uterine carcinosarcoma	Uterine	1.0551	3.11347	24.0088
TCGA-N8-A4PN-01	uterine carcinosarcoma	Uterine	1.0551	4.2596	10.8481
TCGA-YU-AA61-01	testicular germ cell tumor	Testicular	1.04816	4.15677	11.5935
TCGA-HT-7478-01	brain lower grade glioma	Brain	1.04816	4.03822	12.5864
TCGA-D1-A3DA-01	uterine corpus endometrioid carcinoma	Uterine	1.04816	3.84032	14.437
TCGA-2G-AAFM-01	testicular germ cell tumor	Testicular	1.04816	2.89473	27.8054
TCGA-KP-A3W4-01	uterine corpus endometrioid carcinoma	Uterine	1.04816	3.42234	19.2887
TCGA-12-0821-01	glioblastoma multiforme	Brain	1.04816	4.14705	11.6719
TCGA-DU-6401-01	brain lower grade glioma	Brain	1.04816	4.03202	12.6406
TCGA-XU-A92W-01	thymoma	Thyroid	1.04115	3.47767	18.4729
TCGA-PG-A7D5-01	uterine corpus endometrioid carcinoma	Uterine	1.04115	3.85931	14.1791
TCGA-QR-A7IP-01	pheochromocytoma & paraganglioma	Adrenal	1.03417	3.75326	15.1869
TCGA-NA-A5I1-01	uterine carcinosarcoma	Uterine	1.03417	3.21467	22.0599
TCGA-04-1651-01	ovarian serous cystadenocarcinoma	Ovarian	1.03417	3.16089	22.8977
TCGA-59-2354-01	ovarian serous cystadenocarcinoma	Ovarian	1.03417	4.26851	10.6259
TCGA-VS-A9UT-01	cervical & endocervical cancer	Cervical	1.03417	4.15913	11.4628
TCGA-29-1774-01	ovarian serous cystadenocarcinoma	Ovarian	1.02712	3.65042	16.2296
TCGA-DB-A4XH-01	brain lower grade glioma	Brain	1.02712	3.23316	21.6728
TCGA-BK-A6W3-01	uterine corpus endometrioid carcinoma	Uterine	1.02712	4.31054	10.2705
TCGA-13-1477-01	ovarian serous cystadenocarcinoma	Ovarian	1.02712	2.41716	38.1554
TCGA-HW-A5KK-01	brain lower grade glioma	Brain	1.02712	3.59308	16.8876
TCGA-24-2019-01	ovarian serous cystadenocarcinoma	Ovarian	1.02712	3.58951	16.9295
TCGA-A1-A0SP-01	breast invasive carcinoma	Breast	1.02712	3.59189	16.9015
TCGA-2G-AAH2-01	testicular germ cell tumor	Testicular	1.02	4.22843	10.8184
TCGA-10-0928-01	ovarian serous cystadenocarcinoma	Ovarian	1.02	3.71867	15.4035
TCGA-N5-A4RU-01	uterine carcinosarcoma	Uterine	1.02	3.69558	15.652
TCGA-24-1103-01	ovarian serous cystadenocarcinoma	Ovarian	1.02	3.41155	19.0577
TCGA-28-2514-01	glioblastoma multiforme	Brain	1.02	4.43618	9.36756
TCGA-S9-A6UA-01	brain lower grade glioma	Brain	1.02	4.49098	9.0184
TCGA-RT-A6Y9-01	pheochromocytoma & paraganglioma	Adrenal	1.02	4.01522	12.5414
TCGA-D3-A3C3-06	skin cutaneous melanoma	Melanoma	1.02	2.65296	32.2426
TCGA-GS-A9TV-01	diffuse large B-cell lymphoma	Blood	1.01291	4.13884	11.4551
TCGA-PG-A914-01	uterine corpus endometrioid carcinoma	Uterine	1.01291	3.69226	15.6112
TCGA-HT-7687-01	brain lower grade glioma	Brain	1.01291	4.4235	9.40397
TCGA-E1-A7YO-01	brain lower grade glioma	Brain	1.01291	4.19267	11.0356
TCGA-06-0152-02	glioblastoma multiforme	Brain	1.01291	4.54875	8.62196
TCGA-25-1326-01	ovarian serous cystadenocarcinoma	Ovarian	1.01291	3.83725	14.1185
TCGA-FG-A4MW-01	brain lower grade glioma	Brain	1.00576	3.34078	19.8192
TCGA-HW-7486-01	brain lower grade glioma	Brain	0.998538	3.81801	14.1663
TCGA-WB-A817-01	pheochromocytoma & paraganglioma	Adrenal	0.998538	3.981	12.6528
TCGA-V4-A9EM-01	uveal melanoma	Melanoma	0.998538	2.74382	29.8275
TCGA-2G-AAF8-01	testicular germ cell tumor	Testicular	0.998538	3.96078	12.8315
TCGA-HT-8105-01	brain lower grade glioma	Brain	0.998538	4.33924	9.87073
TCGA-DH-A7UR-01	brain lower grade glioma	Brain	0.991357	3.72745	15.0091
TCGA-S9-A7J3-01	brain lower grade glioma	Brain	0.991357	4.34561	9.77844
TCGA-S9-A6WP-01	brain lower grade glioma	Brain	0.991357	3.66524	15.6704
TCGA-ZB-A96I-01	thymoma	Thyroid	0.991357	3.58951	16.515
TCGA-OR-A5L5-01	adrenocortical cancer	Adrenal	0.991357	3.00469	24.77
TCGA-06-0125-02	glioblastoma multiforme	Brain	0.991357	4.72844	7.49941
TCGA-P5-A736-01	brain lower grade glioma	Brain	0.991357	3.4169	18.614
TCGA-2G-AAGF-01	testicular germ cell tumor	Testicular	0.991357	3.39516	18.8966
TCGA-P7-A5NX-01	pheochromocytoma & paraganglioma	Adrenal	0.991357	4.29592	10.1211
TCGA-QS-A744-01	uterine corpus endometrioid carcinoma	Uterine	0.984062	4.24065	10.4634
TCGA-25-1321-01	ovarian serous cystadenocarcinoma	Ovarian	0.984062	3.7755	14.4442
TCGA-R8-A6MK-01	brain lower grade glioma	Brain	0.976756	3.6978	15.1665
TCGA-TQ-A7RJ-01	brain lower grade glioma	Brain	0.976756	3.85828	13.5698
TCGA-TM-A84C-01	brain lower grade glioma	Brain	0.976756	4.95514	6.34433
TCGA-E9-A1N8-01	breast invasive carcinoma	Breast	0.976756	3.77865	14.3399
TCGA-2G-AALN-01	testicular germ cell tumor	Testicular	0.976756	4.00265	12.2776
TCGA-N9-A4Q3-01	uterine carcinosarcoma	Uterine	0.976756	2.99751	24.6429
TCGA-91-6848-01	lung adenocarcinoma	Lung (NSCLC)	0.969438	4.81331	6.96432
TCGA-24-1467-01	ovarian serous cystadenocarcinoma	Ovarian	0.969438	4.03465	11.9475
TCGA-DA-A95Y-06	skin cutaneous melanoma	Melanoma	0.962062	3.16089	21.7814
TCGA-V4-A9E8-01	uveal melanoma	Melanoma	0.962062	2.35946	37.9612
TCGA-FG-7638-01	brain lower grade glioma	Brain	0.962062	3.5775	16.3183
TCGA-RW-A67Y-01	pheochromocytoma & paraganglioma	Adrenal	0.962062	4.56464	8.23218
TCGA-QF-A5YS-01	uterine corpus endometrioid carcinoma	Uterine	0.962062	3.19274	21.3059
TCGA-2G-AAFG-01	testicular germ cell tumor	Testicular	0.962062	3.61327	15.9186
TCGA-SQ-A6I6-01	pheochromocytoma & paraganglioma	Adrenal	0.954677	4.54387	8.30895
TCGA-D3-A2JE-06	skin cutaneous melanoma	Melanoma	0.954677	3.91852	12.8172
TCGA-VD-AA8O-01	uveal melanoma	Melanoma	0.954677	2.70241	29.777
TCGA-AJ-A3NH-11	uterine corpus endometrioid carcinoma	Uterine	0.954677	3.4502	17.7326
TCGA-DH-5142-01	brain lower grade glioma	Brain	0.947235	4.0125	11.9471
TCGA-29-1781-01	ovarian serous cystadenocarcinoma	Ovarian	0.947235	2.9216	25.4482
TCGA-E1-5311-01	brain lower grade glioma	Brain	0.947235	4.17604	10.6668
TCGA-77-8009-01	lung squamous cell carcinoma	Lung (NSCLC)	0.947235	5.02178	5.93527
TCGA-SP-A6QK-01	pheochromocytoma & paraganglioma	Adrenal	0.947235	3.30487	19.5111
TCGA-V5-A7RC-06	esophageal carcinoma	Head/Neck	0.947235	4.90359	6.44196
TCGA-FG-A711-01	brain lower grade glioma	Brain	0.947235	3.59189	15.9911
TCGA-TM-A7C3-01	brain lower grade glioma	Brain	0.947235	3.45811	17.5449
TCGA-61-2016-01	ovarian serous cystadenocarcinoma	Ovarian	0.932189	3.95985	12.2627
TCGA-20-1682-01	ovarian serous cystadenocarcinoma	Ovarian	0.932189	3.71765	14.5042
TCGA-63-7023-01	lung squamous cell carcinoma	Lung (NSCLC)	0.932189	4.16319	10.6505
TCGA-FG-A87N-01	brain lower grade glioma	Brain	0.932189	4.60605	7.83535
TCGA-61-2012-01	ovarian serous cystadenocarcinoma	Ovarian	0.932189	3.62843	15.4294
TCGA-06-5856-01	glioblastoma multiforme	Brain	0.924635	4.84776	6.59208
TCGA-GN-A8LK-06	skin cutaneous melanoma	Melanoma	0.924635	2.92542	24.9864
TCGA-HT-A5R9-01	brain lower grade glioma	Brain	0.924635	3.52097	16.5358
TCGA-FS-A1ZK-06	skin cutaneous melanoma	Melanoma	0.924635	4.08391	11.1934
TCGA-SB-A76C-01	testicular germ cell tumor	Testicular	0.917031	4.28786	9.66675
TCGA-90-A4EE-01	lung squamous cell carcinoma	Lung (NSCLC)	0.917031	3.44757	17.3074
TCGA-TQ-A7RG-01	brain lower grade glioma	Brain	0.917031	4.14054	10.706
TCGA-S7-A7WW-01	pheochromocytoma & paraganglioma	Adrenal	0.917031	3.33511	18.7106
TCGA-BJ-A0ZG-01	thyroid carcinoma	Thyroid	0.917031	4.14781	10.6522
TCGA-06-0744-01	glioblastoma multiforme	Brain	0.917031	3.08661	22.2275
TCGA-QH-A6XA-01	brain lower grade glioma	Brain	0.917031	3.86229	12.9834
TCGA-WB-A81D-01	pheochromocytoma & paraganglioma	Adrenal	0.917031	4.41882	8.82786
TCGA-DH-5141-01	brain lower grade glioma	Brain	0.917031	3.5071	16.6078
TCGA-HT-7620-01	brain lower grade glioma	Brain	0.917031	3.94404	12.2682
TCGA-DU-A5TP-01	brain lower grade glioma	Brain	0.917031	4.73171	7.1067
TCGA-EO-A3KU-01	uterine corpus endometrioid carcinoma	Uterine	0.917031	4.15592	10.5925
TCGA-29-A5NZ-01	ovarian serous cystadenocarcinoma	Ovarian	0.909378	5.63756	3.77289
TCGA-DB-A64P-01	brain lower grade glioma	Brain	0.909378	4.01963	11.5803
TCGA-24-2288-01	ovarian serous cystadenocarcinoma	Ovarian	0.909378	3.27389	19.4183
TCGA-24-1431-01	ovarian serous cystadenocarcinoma	Ovarian	0.909378	2.37616	36.1789
TCGA-GR-7353-01	diffuse large B-cell lymphoma	Blood	0.909378	2.92351	24.7563
TCGA-77-A5G3-01	lung squamous cell carcinoma	Lung (NSCLC)	0.909378	4.76435	6.91096
TCGA-FW-A3I3-06	skin cutaneous melanoma	Melanoma	0.909378	4.51765	8.19976
TCGA-HT-7480-01	brain lower grade glioma	Brain	0.909378	3.93936	12.2429
TCGA-SN-A84X-01	testicular germ cell tumor	Testicular	0.909378	3.14634	21.2133
TCGA-WB-A80O-01	pheochromocytoma & paraganglioma	Adrenal	0.909378	4.40872	8.84286
TCGA-61-1740-01	ovarian serous cystadenocarcinoma	Ovarian	0.901677	3.56293	15.8082
TCGA-LN-A9FO-01	esophageal carcinoma	Head/Neck	0.901677	5.81328	3.32247
TCGA-2G-AALR-01	testicular germ cell tumor	Testicular	0.901677	3.78811	13.5237
TCGA-S9-A7IZ-01	brain lower grade glioma	Brain	0.901677	3.64002	14.9857
TCGA-S9-A6WD-01	brain lower grade glioma	Brain	0.901677	3.6978	14.3974
TCGA-S9-A6TX-01	brain lower grade glioma	Brain	0.893977	3.26493	19.3318
TCGA-30-1718-01	ovarian serous cystadenocarcinoma	Ovarian	0.893977	2.96833	23.7442
TCGA-B5-A0JN-01	uterine corpus endometrioid carcinoma	Uterine	0.893977	3.63542	14.9535
TCGA-09-2044-01	ovarian serous cystadenocarcinoma	Ovarian	0.893977	5.87912	3.15736
TCGA-TQ-A7RW-01	brain lower grade glioma	Brain	0.893977	4.19021	10.1797
TCGA-AJ-A3BI-01	uterine corpus endometrioid carcinoma	Uterine	0.886187	2.31965	37.024
TCGA-OR-A5L9-01	adrenocortical cancer	Adrenal	0.886187	1.1095	85.6596
TCGA-EY-A547-01	uterine corpus endometrioid carcinoma	Uterine	0.886187	2.51868	32.2531
TCGA-WZ-A7V5-01	testicular germ cell tumor	Testicular	0.886187	4.18709	10.1468
TCGA-DB-A4XF-01	brain lower grade glioma	Brain	0.878401	4.00181	11.4752
TCGA-AJ-A3BG-01	uterine corpus endometrioid carcinoma	Uterine	0.878401	3.16258	20.5302
TCGA-26-5135-01	glioblastoma multiforme	Brain	0.878401	3.66524	14.4903
TCGA-A2-A4S3-01	breast invasive carcinoma	Breast	0.878401	4.45536	8.37971
TCGA-WB-A81T-01	pheochromocytoma & paraganglioma	Adrenal	0.878401	4.2596	9.59752
TCGA-B4-5835-01	kidney clear cell carcinoma	Urinary	0.878401	4.3478	9.02835
TCGA-WZ-A7V3-01	testicular germ cell tumor	Testicular	0.878401	3.8473	12.7724
TCGA-TM-A7CA-01	brain lower grade glioma	Brain	0.878401	4.17358	10.1871
TCGA-S9-A7QX-01	brain lower grade glioma	Brain	0.878401	3.4542	16.7729
TCGA-5B-A90C-01	uterine corpus endometrioid carcinoma	Uterine	0.870528	4.05993	10.9621
TCGA-26-5136-01	glioblastoma multiforme	Brain	0.870528	3.82516	12.8993
TCGA-BH-A0AU-01	breast invasive carcinoma	Breast	0.870528	4.8661	6.2692
TCGA-S9-A6WL-01	brain lower grade glioma	Brain	0.870528	4.19494	9.98281
TCGA-33-4582-01	lung squamous cell carcinoma	Lung (NSCLC)	0.870528	4.51889	7.97503
TCGA-13-1489-01	ovarian serous cystadenocarcinoma	Ovarian	0.870528	2.4753	32.8787
TCGA-C5-A1ML-01	cervical & endocervical cancer	Cervical	0.870528	3.63082	14.7594
TCGA-4K-AAAL-01	testicular germ cell tumor	Testicular	0.862661	3.19746	19.8224
TCGA-EY-A2ON-01	uterine corpus endometrioid carcinoma	Uterine	0.862661	3.80361	13.0223
TCGA-EE-A29T-06	skin cutaneous melanoma	Melanoma	0.862661	3.7818	13.2206
TCGA-V4-A9EA-01	uveal melanoma	Melanoma	0.862661	1.29105	74.3092
TCGA-44-3398-01	lung adenocarcinoma	Lung (NSCLC)	0.862661	3.27093	18.8381
TCGA-VQ-A922-01	stomach adenocarcinoma	Gastrointestinal	0.862661	5.13474	5.1758
TCGA-DU-6400-01	brain lower grade glioma	Brain	0.854712	4.08561	10.6513
TCGA-A8-A07R-01	breast invasive carcinoma	Breast	0.846728	5.15505	5.04739
TCGA-30-1853-01	ovarian serous cystadenocarcinoma	Ovarian	0.846728	2.15156	40.4768
TCGA-27-1837-01	glioblastoma multiforme	Brain	0.846728	3.85335	12.4428
TCGA-RW-A686-01	pheochromocytoma & paraganglioma	Adrenal	0.846728	3.65502	14.2764
TCGA-06-5408-01	glioblastoma multiforme	Brain	0.846728	4.3076	9.08184
TCGA-RW-A68G-01	pheochromocytoma & paraganglioma	Adrenal	0.846728	2.59689	29.7268
TCGA-AX-A2HD-11	uterine corpus endometrioid carcinoma	Uterine	0.838666	3.16258	19.9725
TCGA-HT-7873-01	brain lower grade glioma	Brain	0.838666	4.1973	9.74877
TCGA-EM-A2CL-01	thyroid carcinoma	Thyroid	0.838666	4.29222	9.12802
TCGA-ER-A3PL-06	skin cutaneous melanoma	Melanoma	0.838666	3.70666	13.6977
TCGA-KN-8432-01	kidney chromophobe	Urinary	0.838666	4.54817	7.64411
TCGA-SG-A6Z7-01	sarcoma	Sarcoma	0.838666	4.41005	8.41211
TCGA-WB-A81Q-01	pheochromocytoma & paraganglioma	Adrenal	0.838666	3.58951	14.8564
TCGA-QH-A65R-01	brain lower grade glioma	Brain	0.838666	3.72745	13.5017
TCGA-22-4613-01	lung squamous cell carcinoma	Lung (NSCLC)	0.838666	3.35215	17.5133
TCGA-85-8350-01	lung squamous cell carcinoma	Lung (NSCLC)	0.838666	3.97913	11.3403
TCGA-VF-A8A9-01	testicular germ cell tumor	Testicular	0.838666	3.76503	13.1546
TCGA-53-7624-01	lung adenocarcinoma	Lung (NSCLC)	0.838666	4.17122	9.92663
TCGA-HG-A2PA-01	cervical & endocervical cancer	Cervical	0.830617	4.42416	8.2839
TCGA-25-1627-01	ovarian serous cystadenocarcinoma	Ovarian	0.830617	3.95245	11.4877
TCGA-HT-7689-01	brain lower grade glioma	Brain	0.830617	4.08561	10.4749
TCGA-CS-6188-01	brain lower grade glioma	Brain	0.830617	4.39986	8.42464
TCGA-2G-AAEX-01	testicular germ cell tumor	Testicular	0.830617	3.59308	14.7372
TCGA-S6-A8JY-01	testicular germ cell tumor	Testicular	0.822495	4.47101	7.97418
TCGA-TM-A84O-01	brain lower grade glioma	Brain	0.822495	3.78394	12.8386
TCGA-E2-A109-01	breast invasive carcinoma	Breast	0.822495	3.87803	12.028
TCGA-RY-A83X-01	brain lower grade glioma	Brain	0.822495	4.21679	9.51078
TCGA-2G-AALP-01	testicular germ cell tumor	Testicular	0.822495	3.81494	12.5656
TCGA-61-2002-01	ovarian serous cystadenocarcinoma	Ovarian	0.822495	3.57264	14.8636
TCGA-HT-A61B-01	brain lower grade glioma	Brain	0.822495	3.93086	11.5955
TCGA-DU-7009-01	brain lower grade glioma	Brain	0.814345	4.05823	10.5558
TCGA-S9-A7IS-01	brain lower grade glioma	Brain	0.814345	4.41272	8.2562
TCGA-29-1762-01	ovarian serous cystadenocarcinoma	Ovarian	0.814345	3.23468	18.6813
TCGA-10-0931-01	ovarian serous cystadenocarcinoma	Ovarian	0.814345	2.29634	35.7992
TCGA-DB-A75L-01	brain lower grade glioma	Brain	0.814345	3.76818	12.9065
TCGA-V1-A9O5-01	prostate adenocarcinoma	Prostate	0.814345	4.33715	8.70024
TCGA-OR-A5LG-01	adrenocortical cancer	Adrenal	0.806127	3.23164	18.6144
TCGA-D6-A6EP-01	head & neck squamous cell carcinoma	Head/Neck	0.806127	3.45811	15.9101
TCGA-QH-A65V-01	brain lower grade glioma	Brain	0.806127	3.79637	12.5848
TCGA-ER-A3ES-06	skin cutaneous melanoma	Melanoma	0.806127	3.20379	18.9772
TCGA-23-1118-01	ovarian serous cystadenocarcinoma	Ovarian	0.806127	3.50956	15.3527
TCGA-24-1551-01	ovarian serous cystadenocarcinoma	Ovarian	0.797843	3.66524	13.7033
TCGA-25-1316-01	ovarian serous cystadenocarcinoma	Ovarian	0.797843	3.35774	16.9588
TCGA-2G-AAKG-01	testicular germ cell tumor	Testicular	0.797843	3.56541	14.6852
TCGA-XU-A931-01	thymoma	Thyroid	0.797843	3.65723	13.7797
TCGA-EO-A3B0-01	uterine corpus endometrioid carcinoma	Uterine	0.797843	3.92805	11.4212
TCGA-2X-A9D5-01	testicular germ cell tumor	Testicular	0.797843	4.19967	9.46126
TCGA-YU-A94D-01	testicular germ cell tumor	Testicular	0.797843	4.19182	9.51287
TCGA-DU-7015-01	brain lower grade glioma	Brain	0.789538	3.89939	11.5836
TCGA-13-0906-01	ovarian serous cystadenocarcinoma	Ovarian	0.789538	2.75242	25.6515
TCGA-22-5477-01	lung squamous cell carcinoma	Lung (NSCLC)	0.789538	4.58697	7.19216
TCGA-YT-A95G-01	thymoma	Thyroid	0.789538	4.0232	10.6309
TCGA-X3-A8G4-01	testicular germ cell tumor	Testicular	0.789538	3.39516	16.4297
TCGA-28-5208-01	glioblastoma multiforme	Brain	0.789538	4.43685	7.98088
TCGA-DF-A2KU-01	uterine corpus endometrioid carcinoma	Uterine	0.789538	2.93107	22.6639
TCGA-A4-7915-01	kidney papillary cell carcinoma	Urinary	0.781215	3.73503	12.9066
TCGA-D3-A1Q4-06	skin cutaneous melanoma	Melanoma	0.781215	3.38837	16.4122
TCGA-XE-AAOJ-01	testicular germ cell tumor	Testicular	0.781215	3.02607	21.0974
TCGA-12-1597-01	glioblastoma multiforme	Brain	0.781215	2.809	24.5232
TCGA-21-5783-01	lung squamous cell carcinoma	Lung (NSCLC)	0.781215	4.90214	5.74748
TCGA-QH-A86X-01	brain lower grade glioma	Brain	0.781215	4.00265	10.7214
TCGA-EY-A54A-01	uterine corpus endometrioid carcinoma	Uterine	0.772791	4.08476	10.0693
TCGA-KP-A3VZ-01	uterine corpus endometrioid carcinoma	Uterine	0.772791	3.03661	20.822
TCGA-2G-AAFZ-01	testicular germ cell tumor	Testicular	0.764354	3.98372	10.7368
TCGA-24-1562-01	ovarian serous cystadenocarcinoma	Ovarian	0.764354	2.7417	25.3957
TCGA-B5-A0K9-01	uterine corpus endometrioid carcinoma	Uterine	0.764354	3.89258	11.437
TCGA-EB-A44Q-06	skin cutaneous melanoma	Melanoma	0.764354	3.57264	14.2765
TCGA-OR-A5JP-01	adrenocortical cancer	Adrenal	0.764354	3.60382	13.9713
TCGA-38-4631-01	lung adenocarcinoma	Lung (NSCLC)	0.764354	3.6989	13.0802
TCGA-YZ-A980-01	uveal melanoma	Melanoma	0.764354	3.51586	14.8496
TCGA-DU-7006-01	brain lower grade glioma	Brain	0.764354	4.61784	6.91805
TCGA-TQ-A7RF-01	brain lower grade glioma	Brain	0.764354	3.9403	11.0649
TCGA-85-8052-01	lung squamous cell carcinoma	Lung (NSCLC)	0.764354	3.88577	11.4911
TCGA-O2-A5IB-01	lung squamous cell carcinoma	Lung (NSCLC)	0.764354	4.02057	10.466
TCGA-QR-A70X-01	pheochromocytoma & paraganglioma	Adrenal	0.764354	3.19746	18.5166
TCGA-BQ-5887-01	kidney papillary cell carcinoma	Urinary	0.764354	3.37038	16.4251
TCGA-14-2554-01	glioblastoma multiforme	Brain	0.764354	3.50199	14.993
TCGA-76-4925-01	glioblastoma multiforme	Brain	0.755864	3.78394	12.2591
TCGA-S9-A6U5-01	brain lower grade glioma	Brain	0.755864	3.68774	13.1044
TCGA-ZG-A8QY-01	prostate adenocarcinoma	Prostate	0.755864	3.54948	14.4224
TCGA-A2-A3XW-01	breast invasive carcinoma	Breast	0.755864	2.76734	24.8019
TCGA-61-1728-01	ovarian serous cystadenocarcinoma	Ovarian	0.755864	3.49434	14.9843
TCGA-43-3394-01	lung squamous cell carcinoma	Lung (NSCLC)	0.747284	3.62843	13.5734
TCGA-IA-A40Y-01	kidney papillary cell carcinoma	Urinary	0.747284	3.39932	15.9095
TCGA-06-0219-01	glioblastoma multiforme	Brain	0.747284	2.75881	24.801
TCGA-WB-A81P-01	pheochromocytoma & paraganglioma	Adrenal	0.747284	4.55794	7.12653
TCGA-FG-A70Y-01	brain lower grade glioma	Brain	0.747284	3.57392	14.096
TCGA-24-1555-01	ovarian serous cystadenocarcinoma	Ovarian	0.747284	3.49434	14.8955
TCGA-E1-A7YK-01	brain lower grade glioma	Brain	0.747284	3.65953	13.2839
TCGA-28-5218-01	glioblastoma multiforme	Brain	0.747284	3.89743	11.2645
TCGA-19-4065-02	glioblastoma multiforme	Brain	0.747284	4.15998	9.39022
TCGA-2G-AAGC-01	testicular germ cell tumor	Testicular	0.747284	4.57863	7.02505
TCGA-K1-A3PO-01	sarcoma	Sarcoma	0.747284	3.79229	12.1161
TCGA-3H-AB3X-01	mesothelioma	Mesothelioma	0.747284	3.36894	16.2482
TCGA-NF-A4WX-01	uterine carcinosarcoma	Uterine	0.738699	3.31647	16.75
TCGA-AJ-A23N-01	uterine corpus endometrioid carcinoma	Uterine	0.738699	4.33639	8.26015
TCGA-36-1576-01	ovarian serous cystadenocarcinoma	Ovarian	0.738699	3.74151	12.4757
TCGA-29-1702-01	ovarian serous cystadenocarcinoma	Ovarian	0.738699	4.00181	10.4161
TCGA-DB-A64X-01	brain lower grade glioma	Brain	0.738699	3.41962	15.5942
TCGA-06-0171-02	glioblastoma multiforme	Brain	0.738699	4.4885	7.43359
TCGA-CS-5390-01	brain lower grade glioma	Brain	0.738699	4.17358	9.24693
TCGA-DU-7007-01	brain lower grade glioma	Brain	0.738699	4.43818	7.69741
TCGA-76-4926-01	glioblastoma multiforme	Brain	0.738699	4.17755	9.22153
TCGA-EE-A2MC-06	skin cutaneous melanoma	Melanoma	0.738699	4.42683	7.7582
TCGA-OR-A5LK-01	adrenocortical cancer	Adrenal	0.738699	1.82578	47.0714
TCGA-14-0736-02	glioblastoma multiforme	Brain	0.730029	2.51109	29.097
TCGA-DU-7013-01	brain lower grade glioma	Brain	0.730029	4.51956	7.23163
TCGA-VD-AA8S-01	uveal melanoma	Melanoma	0.730029	2.59456	27.4613
TCGA-BJ-A45C-01	thyroid carcinoma	Thyroid	0.72132	3.84534	11.4703
TCGA-J1-A4AH-01	lung squamous cell carcinoma	Lung (NSCLC)	0.72132	4.89199	5.55267
TCGA-DU-5854-01	brain lower grade glioma	Brain	0.72132	4.1495	9.28996
TCGA-DX-A3UC-01	sarcoma	Sarcoma	0.72132	3.36334	16.0204
TCGA-EM-A1YC-01	thyroid carcinoma	Thyroid	0.72132	3.34223	16.2566
TCGA-QR-A70V-01	pheochromocytoma & paraganglioma	Adrenal	0.72132	3.56907	13.8913
TCGA-25-1632-01	ovarian serous cystadenocarcinoma	Ovarian	0.72132	4.28786	8.44045
TCGA-25-1635-01	ovarian serous cystadenocarcinoma	Ovarian	0.72132	3.64462	13.1825
TCGA-HT-8108-01	brain lower grade glioma	Brain	0.72132	4.17037	9.15657
TCGA-04-1361-01	ovarian serous cystadenocarcinoma	Ovarian	0.72132	3.04539	19.9703
TCGA-2G-AAF6-01	testicular germ cell tumor	Testicular	0.72132	3.75113	12.2443
TCGA-76-4927-01	glioblastoma multiforme	Brain	0.712573	4.1446	9.26526
TCGA-10-0936-01	ovarian serous cystadenocarcinoma	Ovarian	0.712573	2.60165	26.9979
TCGA-06-5413-01	glioblastoma multiforme	Brain	0.712573	4.00716	10.1914
TCGA-DU-7014-01	brain lower grade glioma	Brain	0.712573	3.24988	17.2264
TCGA-28-5209-01	glioblastoma multiforme	Brain	0.712573	4.61727	6.67682
TCGA-24-2298-01	ovarian serous cystadenocarcinoma	Ovarian	0.712573	3.39109	15.6202
TCGA-S9-A6TY-01	brain lower grade glioma	Brain	0.712573	3.63193	13.2186
TCGA-15-0742-01	glioblastoma multiforme	Brain	0.712573	3.78496	11.8883
TCGA-2G-AAGI-01	testicular germ cell tumor	Testicular	0.712573	4.14545	9.25981
TCGA-V1-A9Z7-01	prostate adenocarcinoma	Prostate	0.703754	3.66524	12.8382
TCGA-DU-7304-02	brain lower grade glioma	Brain	0.703754	2.1055	37.8471
TCGA-GF-A4EO-06	skin cutaneous melanoma	Melanoma	0.703754	3.38557	15.5845
TCGA-DU-6396-01	brain lower grade glioma	Brain	0.703754	4.37234	7.86404
TCGA-DF-A2KN-01	uterine corpus endometrioid carcinoma	Uterine	0.703754	3.65502	12.9295
TCGA-K1-A42X-01	sarcoma	Sarcoma	0.703754	4.10585	9.45947
TCGA-21-1077-01	lung squamous cell carcinoma	Lung (NSCLC)	0.703754	3.71432	12.4087
TCGA-36-1570-01	ovarian serous cystadenocarcinoma	Ovarian	0.703754	3.09509	19.0606
TCGA-IS-A3K8-01	sarcoma	Sarcoma	0.694905	3.03485	19.7518
TCGA-30-1714-01	ovarian serous cystadenocarcinoma	Ovarian	0.694905	2.67115	25.4151
TCGA-QR-A6H0-01	pheochromocytoma & paraganglioma	Adrenal	0.694905	3.0011	20.2193
TCGA-TM-A84J-01	brain lower grade glioma	Brain	0.694905	5.26022	4.22379
TCGA-04-1655-01	ovarian serous cystadenocarcinoma	Ovarian	0.694905	2.7417	24.2022
TCGA-4V-A9QN-01	thymoma	Thyroid	0.694905	3.36614	15.6993
TCGA-HT-7471-01	brain lower grade glioma	Brain	0.694905	4.12658	9.26749
TCGA-VQ-A8PJ-01	stomach adenocarcinoma	Gastrointestinal	0.685952	4.39776	7.63192
TCGA-DU-A7T6-01	brain lower grade glioma	Brain	0.685952	3.81596	11.4228
TCGA-24-1846-01	ovarian serous cystadenocarcinoma	Ovarian	0.685952	2.91587	21.3171
TCGA-36-1569-01	ovarian serous cystadenocarcinoma	Ovarian	0.685952	3.60969	13.1785
TCGA-5G-A9ZZ-01	thymoma	Thyroid	0.685952	4.05128	9.70366
TCGA-61-2104-01	ovarian serous cystadenocarcinoma	Ovarian	0.685952	3.90611	10.7309
TCGA-WB-A81K-01	pheochromocytoma & paraganglioma	Adrenal	0.685952	3.78292	11.6875
TCGA-FG-A4MX-01	brain lower grade glioma	Brain	0.685952	2.05441	38.7305
TCGA-BJ-A190-01	thyroid carcinoma	Thyroid	0.676978	4.21764	8.59319
TCGA-QR-A705-01	pheochromocytoma & paraganglioma	Adrenal	0.676978	2.81723	22.684
TCGA-VF-A8AC-01	testicular germ cell tumor	Testicular	0.676978	3.53714	13.7723
TCGA-NC-A5HE-01	lung squamous cell carcinoma	Lung (NSCLC)	0.676978	3.49051	14.2247
TCGA-61-2088-01	ovarian serous cystadenocarcinoma	Ovarian	0.676978	3.5259	13.88
TCGA-DU-7290-01	brain lower grade glioma	Brain	0.676978	4.4756	7.18623
TCGA-31-1951-01	ovarian serous cystadenocarcinoma	Ovarian	0.676978	3.67879	12.4843
TCGA-32-2616-01	glioblastoma multiforme	Brain	0.676978	4.04254	9.70207
TCGA-14-0787-01	glioblastoma multiforme	Brain	0.667947	3.94404	10.3228
TCGA-B0-5098-01	kidney clear cell carcinoma	Urinary	0.667947	3.98278	10.0493
TCGA-DB-A4XG-01	brain lower grade glioma	Brain	0.667947	4.14375	8.98834
TCGA-2G-AAGM-01	testicular germ cell tumor	Testicular	0.667947	4.25429	8.32537
TCGA-3A-A9IJ-01	pancreatic adenocarcinoma	Biliary	0.667947	3.08661	18.7029
TCGA-XE-AANJ-01	testicular germ cell tumor	Testicular	0.667947	3.40204	15.0299
TCGA-BG-A2AD-11	uterine corpus endometrioid carcinoma	Uterine	0.667947	3.59308	13.1658
TCGA-AJ-A3OK-01	uterine corpus endometrioid carcinoma	Uterine	0.667947	2.5753	26.6581
TCGA-TQ-A7RK-02	brain lower grade glioma	Brain	0.663423	4.06207	9.48209
TCGA-3H-AB3U-01	mesothelioma	Mesothelioma	0.658863	3.59308	13.0831
TCGA-FG-6688-01	brain lower grade glioma	Brain	0.658863	3.75437	11.6993
TCGA-06-0157-01	glioblastoma multiforme	Brain	0.658863	3.91572	10.4614
TCGA-HT-7857-01	brain lower grade glioma	Brain	0.658863	4.25808	8.25141
TCGA-06-2557-01	glioblastoma multiforme	Brain	0.658863	3.94871	10.2248
TCGA-BW-A5NO-01	liver hepatocellular carcinoma	Liver	0.658863	2.54109	27.1265
TCGA-EY-A2OO-01	uterine corpus endometrioid carcinoma	Uterine	0.649732	4.08815	9.22431
TCGA-UT-A88G-01	mesothelioma	Mesothelioma	0.649732	3.66414	12.3758
TCGA-29-1783-01	ovarian serous cystadenocarcinoma	Ovarian	0.649732	3.16898	17.4434
TCGA-DB-A4XA-01	brain lower grade glioma	Brain	0.649732	3.25597	16.4227
TCGA-BF-AAP0-06	skin cutaneous melanoma	Melanoma	0.649732	3.43703	14.4857
TCGA-ET-A40S-01	thyroid carcinoma	Thyroid	0.649732	3.29606	15.9726
TCGA-19-1390-01	glioblastoma multiforme	Brain	0.649732	4.31054	7.90653
TCGA-S9-A6WH-01	brain lower grade glioma	Brain	0.640522	4.3653	7.56364
TCGA-VD-AA8Q-01	uveal melanoma	Melanoma	0.640522	1.12938	71.2589
TCGA-2G-AAFE-01	testicular germ cell tumor	Testicular	0.640522	4.36882	7.5452
TCGA-SP-A6QG-01	pheochromocytoma & paraganglioma	Adrenal	0.640522	3.79535	11.228
TCGA-XE-A8H5-01	testicular germ cell tumor	Testicular	0.640522	4.30684	7.87641
TCGA-36-1571-01	ovarian serous cystadenocarcinoma	Ovarian	0.640522	3.38692	14.9022
TCGA-13-0911-01	ovarian serous cystadenocarcinoma	Ovarian	0.640522	2.4518	28.4938
TCGA-MQ-A4LV-01	mesothelioma	Mesothelioma	0.640522	4.08899	9.16023
TCGA-24-2290-01	ovarian serous cystadenocarcinoma	Ovarian	0.631237	3.39516	14.7224
TCGA-A2-A0CU-01	breast invasive carcinoma	Breast	0.631237	4.47168	6.98089
TCGA-ZM-AA0B-01	testicular germ cell tumor	Testicular	0.631237	2.80283	22.1966
TCGA-AX-A3FX-01	uterine corpus endometrioid carcinoma	Uterine	0.631237	2.75881	22.8842
TCGA-57-1586-01	ovarian serous cystadenocarcinoma	Ovarian	0.631237	3.36894	14.9924
TCGA-SO-A8JP-01	testicular germ cell tumor	Testicular	0.631237	4.77967	5.63895
TCGA-BR-8296-01	stomach adenocarcinoma	Gastrointestinal	0.631237	4.05043	9.34801
TCGA-BH-A0HL-01	breast invasive carcinoma	Breast	0.631237	4.393	7.37219
TCGA-BF-A3DM-01	skin cutaneous melanoma	Melanoma	0.631237	4.53267	6.69194
TCGA-VQ-A8E2-01	stomach adenocarcinoma	Gastrointestinal	0.631237	4.83318	5.4336
TCGA-FU-A23L-01	cervical & endocervical cancer	Cervical	0.631237	4.28491	7.94572
TCGA-FD-A43P-01	bladder urothelial carcinoma	Urinary	0.631237	3.48277	13.8549
TCGA-FL-A1YN-11	uterine corpus endometrioid carcinoma	Uterine	0.631237	3.5134	13.5639
TCGA-V5-A7RC-01	esophageal carcinoma	Head/Neck	0.631237	5.28448	3.97406
TCGA-14-1402-02	glioblastoma multiforme	Brain	0.631237	3.21619	16.6668
TCGA-DX-A3LS-01	sarcoma	Sarcoma	0.631237	4.40253	7.32367
TCGA-61-1998-01	ovarian serous cystadenocarcinoma	Ovarian	0.62192	3.5071	13.5355
TCGA-AL-3466-01	kidney papillary cell carcinoma	Urinary	0.62192	4.06256	9.2101
TCGA-76-4931-01	glioblastoma multiforme	Brain	0.62192	4.18473	8.46228
TCGA-2X-A9D6-01	testicular germ cell tumor	Testicular	0.62192	4.8437	5.3594
TCGA-DU-7294-01	brain lower grade glioma	Brain	0.62192	4.01963	9.48826
TCGA-DU-5855-01	brain lower grade glioma	Brain	0.62192	4.00894	9.55886
TCGA-51-6867-01	lung squamous cell carcinoma	Lung (NSCLC)	0.62192	4.70871	5.88508
TCGA-HT-7483-01	brain lower grade glioma	Brain	0.62192	3.96537	9.85195
TCGA-06-0187-01	glioblastoma multiforme	Brain	0.62192	4.2307	8.19688
TCGA-2G-AAKO-01	testicular germ cell tumor	Testicular	0.62192	4.59176	6.38203
TCGA-61-1733-01	ovarian serous cystadenocarcinoma	Ovarian	0.62192	3.99094	9.67888
TCGA-R8-A6MO-01	brain lower grade glioma	Brain	0.62192	3.94217	10.0117
TCGA-13-1507-01	ovarian serous cystadenocarcinoma	Ovarian	0.62192	2.21804	33.0766
TCGA-56-8305-01	lung squamous cell carcinoma	Lung (NSCLC)	0.612539	4.52205	6.65457
TCGA-HU-A4GD-01	stomach adenocarcinoma	Gastrointestinal	0.612539	3.07471	18.1474
TCGA-HW-8321-01	brain lower grade glioma	Brain	0.612539	4.17915	8.43999
TCGA-QR-A702-01	pheochromocytoma & paraganglioma	Adrenal	0.612539	3.82005	10.8254
TCGA-41-3915-01	glioblastoma multiforme	Brain	0.612539	3.67769	11.9481
TCGA-97-A4M1-01	lung adenocarcinoma	Lung (NSCLC)	0.612539	3.66635	12.0424
TCGA-WB-A815-01	pheochromocytoma & paraganglioma	Adrenal	0.612539	4.19815	8.32957
TCGA-BJ-A0Z0-01	thyroid carcinoma	Thyroid	0.612539	4.43818	7.05289
TCGA-DU-8168-01	brain lower grade glioma	Brain	0.612539	4.54875	6.53255
TCGA-N6-A4VG-01	uterine carcinosarcoma	Uterine	0.612539	4.15111	8.60567
TCGA-QH-A6X9-01	brain lower grade glioma	Brain	0.612539	4.11914	8.79851
TCGA-FY-A3WA-01	thyroid carcinoma	Thyroid	0.612539	4.94111	4.97702
TCGA-34-5231-01	lung squamous cell carcinoma	Lung (NSCLC)	0.612539	4.20279	8.30286
TCGA-QH-A6CX-01	brain lower grade glioma	Brain	0.612539	3.05401	18.4096
TCGA-09-1669-01	ovarian serous cystadenocarcinoma	Ovarian	0.612539	2.70901	23.3829
TCGA-HT-8012-01	brain lower grade glioma	Brain	0.603101	3.87896	10.3245
TCGA-DI-A1BU-01	uterine corpus endometrioid carcinoma	Uterine	0.603101	3.54948	12.9733
TCGA-OR-A5LT-01	adrenocortical cancer	Adrenal	0.603101	3.06783	18.1152
TCGA-4K-AA1I-01	testicular germ cell tumor	Testicular	0.603101	3.47767	13.6354
TCGA-QH-A65Z-01	brain lower grade glioma	Brain	0.603101	3.88577	10.2759
TCGA-56-8626-01	lung squamous cell carcinoma	Lung (NSCLC)	0.603101	4.49929	6.71628
TCGA-HT-7601-01	brain lower grade glioma	Brain	0.603101	4.15517	8.52554
TCGA-DU-6403-01	brain lower grade glioma	Brain	0.603101	4.04254	9.21776
TCGA-DH-A66D-01	brain lower grade glioma	Brain	0.603101	4.00003	9.49342
TCGA-06-2565-01	glioblastoma multiforme	Brain	0.593577	4.58582	6.2837
TCGA-98-A53A-01	lung squamous cell carcinoma	Lung (NSCLC)	0.593577	3.65723	11.9605
TCGA-EM-A1YA-01	thyroid carcinoma	Thyroid	0.593577	3.68995	11.6923
TCGA-XE-AAOD-01	testicular germ cell tumor	Testicular	0.593577	3.89071	10.1733
TCGA-AX-A2HH-01	uterine corpus endometrioid carcinoma	Uterine	0.593577	4.20515	8.18103
TCGA-NF-A4WU-01	uterine carcinosarcoma	Uterine	0.593577	3.95432	9.73451
TCGA-NC-A5HJ-01	lung squamous cell carcinoma	Lung (NSCLC)	0.593577	3.4502	13.8061
TCGA-2G-AAH8-01	testicular germ cell tumor	Testicular	0.593577	4.18	8.32487
TCGA-2G-AAHC-01	testicular germ cell tumor	Testicular	0.593577	4.55861	6.40333
TCGA-E1-5319-01	brain lower grade glioma	Brain	0.593577	4.11914	8.68363
TCGA-S7-A7WR-01	pheochromocytoma & paraganglioma	Adrenal	0.593577	4.39843	7.15526
TCGA-OR-A5JR-01	adrenocortical cancer	Adrenal	0.593577	3.71322	11.5052
TCGA-25-1320-01	ovarian serous cystadenocarcinoma	Ovarian	0.593577	3.74364	11.2652
TCGA-24-1560-01	ovarian serous cystadenocarcinoma	Ovarian	0.593577	2.60399	24.8202
TCGA-S9-A6TV-01	brain lower grade glioma	Brain	0.584008	4.27002	7.7696
TCGA-06-0645-01	glioblastoma multiforme	Brain	0.584008	3.8513	10.386
TCGA-BK-A4ZD-01	uterine corpus endometrioid carcinoma	Uterine	0.584008	3.25597	15.6913
TCGA-FL-A1YG-11	uterine corpus endometrioid carcinoma	Uterine	0.584008	3.16898	16.6666
TCGA-D3-A2JB-06	skin cutaneous melanoma	Melanoma	0.584008	3.6978	11.552
TCGA-VD-A8KI-01	uveal melanoma	Melanoma	0.584008	2.63909	24.0635
TCGA-DX-A23V-01	sarcoma	Sarcoma	0.584008	4.09577	8.76705
TCGA-VD-AA8T-01	uveal melanoma	Melanoma	0.584008	3.0331	18.3127
TCGA-56-8625-01	lung squamous cell carcinoma	Lung (NSCLC)	0.584008	4.4462	6.87647
TCGA-24-1548-01	ovarian serous cystadenocarcinoma	Ovarian	0.584008	3.84227	10.4512
TCGA-UZ-A9PQ-01	kidney papillary cell carcinoma	Urinary	0.584008	3.72199	11.3598
TCGA-N5-A59F-01	uterine carcinosarcoma	Uterine	0.584008	3.01003	18.6078
TCGA-VM-A8CD-01	brain lower grade glioma	Brain	0.574367	4.31634	7.47403
TCGA-P5-A735-01	brain lower grade glioma	Brain	0.574367	3.4423	13.6983
TCGA-AJ-A3NC-01	uterine corpus endometrioid carcinoma	Uterine	0.574367	3.62264	12.0886
TCGA-BG-A3PP-11	uterine corpus endometrioid carcinoma	Uterine	0.574367	3.32511	14.8575
TCGA-14-0790-01	glioblastoma multiforme	Brain	0.574367	3.60969	12.1976
TCGA-04-1648-01	ovarian serous cystadenocarcinoma	Ovarian	0.574367	4.77649	5.43295
TCGA-DB-A75M-01	brain lower grade glioma	Brain	0.574367	3.55314	12.6853
TCGA-EK-A2PI-01	cervical & endocervical cancer	Cervical	0.574367	4.22682	7.95247
TCGA-ER-A19T-01	skin cutaneous melanoma	Melanoma	0.574367	3.92992	9.76962
TCGA-HT-7677-01	brain lower grade glioma	Brain	0.574367	4.56407	6.29477
TCGA-DI-A1C3-01	uterine corpus endometrioid carcinoma	Uterine	0.574367	2.45965	27.069
TCGA-WB-A81V-01	pheochromocytoma & paraganglioma	Adrenal	0.574367	3.64462	11.9059
TCGA-2G-AALQ-01	testicular germ cell tumor	Testicular	0.574367	3.49944	13.1663
TCGA-S7-A7WU-01	pheochromocytoma & paraganglioma	Adrenal	0.574367	3.76076	10.985
TCGA-P5-A730-01	brain lower grade glioma	Brain	0.574367	3.59905	12.288
TCGA-DJ-A1QL-01	thyroid carcinoma	Thyroid	0.56466	3.72412	11.192
TCGA-2G-AAGS-01	testicular germ cell tumor	Testicular	0.56466	4.51516	6.46814
TCGA-NA-A4QW-01	uterine carcinosarcoma	Uterine	0.56466	3.99637	9.26726
TCGA-09-1659-01	ovarian serous cystadenocarcinoma	Ovarian	0.56466	2.28457	30.3568
TCGA-PR-A5PH-01	pheochromocytoma & paraganglioma	Adrenal	0.56466	4.18	8.15967
TCGA-DU-5872-02	brain lower grade glioma	Brain	0.56466	3.43168	13.707
TCGA-FG-7634-01	brain lower grade glioma	Brain	0.56466	4.34066	7.29978
TCGA-EB-A4OY-01	skin cutaneous melanoma	Melanoma	0.56466	1.35441	57.8446
TCGA-OR-A5LS-01	adrenocortical cancer	Adrenal	0.56466	5.03506	4.51103
TCGA-KK-A6E7-01	prostate adenocarcinoma	Prostate	0.56466	3.08326	17.4512
TCGA-HT-7879-01	brain lower grade glioma	Brain	0.56466	4.19106	8.09737
TCGA-K1-A42X-02	sarcoma	Sarcoma	0.56466	3.87803	10.0595
TCGA-29-1697-01	ovarian serous cystadenocarcinoma	Ovarian	0.56466	3.27389	15.2911
TCGA-75-6212-01	lung adenocarcinoma	Lung (NSCLC)	0.56466	3.49816	13.0896
TCGA-PL-A8LX-01	breast invasive carcinoma	Breast	0.56466	3.92235	9.75514
TCGA-FG-A6J1-01	brain lower grade glioma	Brain	0.554896	3.21155	15.8587
TCGA-G9-6369-01	prostate adenocarcinoma	Prostate	0.554896	2.62751	23.7728
TCGA-WB-A81A-01	pheochromocytoma & paraganglioma	Adrenal	0.554896	4.35274	7.1901
TCGA-DU-A7TA-01	brain lower grade glioma	Brain	0.554896	4.06077	8.8029
TCGA-CV-A45U-01	head & neck squamous cell carcinoma	Head/Neck	0.554896	4.12489	8.42027
TCGA-FL-A1YV-11	uterine corpus endometrioid carcinoma	Uterine	0.554896	3.33799	14.528
TCGA-MI-A75G-01	liver hepatocellular carcinoma	Liver	0.554896	2.6666	23.1374
TCGA-C5-A2LS-01	cervical & endocervical cancer	Cervical	0.554896	4.15432	8.25023
TCGA-EO-A3AY-01	uterine corpus endometrioid carcinoma	Uterine	0.554896	2.56565	24.8143
TCGA-25-1631-01	ovarian serous cystadenocarcinoma	Ovarian	0.554896	3.77133	10.7586
TCGA-2G-AAH3-01	testicular germ cell tumor	Testicular	0.554896	4.08052	8.6832
TCGA-FY-A3TY-11	thyroid carcinoma	Thyroid	0.554896	4.3285	7.31194
TCGA-3H-AB3M-01	mesothelioma	Mesothelioma	0.554896	3.73716	11.0165
TCGA-QT-A5XO-01	pheochromocytoma & paraganglioma	Adrenal	0.554896	4.58103	6.13781
TCGA-GC-A3WC-11	bladder urothelial carcinoma	Urinary	0.554896	4.11499	8.47823
TCGA-36-1580-01	ovarian serous cystadenocarcinoma	Ovarian	0.545049	3.40204	13.8026
TCGA-EJ-A65F-01	prostate adenocarcinoma	Prostate	0.545049	3.95891	9.38265
TCGA-N8-A4PI-01	uterine carcinosarcoma	Uterine	0.545049	3.46729	13.1922
TCGA-AJ-A3OJ-01	uterine corpus endometrioid carcinoma	Uterine	0.545049	3.6978	11.2442
TCGA-BJ-A28V-01	thyroid carcinoma	Thyroid	0.545049	4.29222	7.44713
TCGA-S9-A7R8-01	brain lower grade glioma	Brain	0.545049	4.12489	8.36299
TCGA-WB-A818-01	pheochromocytoma & paraganglioma	Adrenal	0.545049	4.34418	7.18368
TCGA-XE-A8H4-01	testicular germ cell tumor	Testicular	0.545049	3.93375	9.54769
TCGA-D3-A3BZ-06	skin cutaneous melanoma	Melanoma	0.545049	3.88875	9.85019
TCGA-D3-A51R-06	skin cutaneous melanoma	Melanoma	0.545049	3.70887	11.1582
TCGA-OR-A5J3-01	adrenocortical cancer	Adrenal	0.545049	3.7818	10.6081
TCGA-BG-A3PP-01	uterine corpus endometrioid carcinoma	Uterine	0.545049	3.55076	12.4506
TCGA-25-1871-01	ovarian serous cystadenocarcinoma	Ovarian	0.545049	4.71535	5.5541
TCGA-63-A5MP-01	lung squamous cell carcinoma	Lung (NSCLC)	0.545049	3.92992	9.57308
TCGA-56-7730-01	lung squamous cell carcinoma	Lung (NSCLC)	0.545049	4.13064	8.32972
TCGA-DU-8167-01	brain lower grade glioma	Brain	0.545049	3.58474	12.1608
TCGA-AX-A3G8-01	uterine corpus endometrioid carcinoma	Uterine	0.535159	2.49329	25.7361
TCGA-DC-6682-01	rectum adenocarcinoma	Gastrointestinal	0.535159	3.52216	12.6132
TCGA-AN-A0FX-01	breast invasive carcinoma	Breast	0.535159	4.03296	8.8523
TCGA-68-8251-01	lung squamous cell carcinoma	Lung (NSCLC)	0.535159	3.70001	11.1503
TCGA-EJ-7330-01	prostate adenocarcinoma	Prostate	0.535159	4.52894	6.27701
TCGA-HT-8106-01	brain lower grade glioma	Brain	0.535159	4.38957	6.91363
TCGA-N7-A59B-01	uterine carcinosarcoma	Uterine	0.535159	2.51612	25.3321
TCGA-X6-A8C7-01	sarcoma	Sarcoma	0.535159	4.53018	6.2716
TCGA-85-A53L-01	lung squamous cell carcinoma	Lung (NSCLC)	0.535159	3.46202	13.1501
TCGA-GN-A8LL-06	skin cutaneous melanoma	Melanoma	0.535159	2.80077	20.7962
TCGA-E8-A44M-01	thyroid carcinoma	Thyroid	0.535159	3.36614	14.0537
TCGA-24-1413-01	ovarian serous cystadenocarcinoma	Ovarian	0.525204	3.67206	11.2902
TCGA-24-2026-01	ovarian serous cystadenocarcinoma	Ovarian	0.525204	3.64002	11.5437
TCGA-WB-A81W-01	pheochromocytoma & paraganglioma	Adrenal	0.525204	4.30247	7.29338
TCGA-AC-A8OQ-01	breast invasive carcinoma	Breast	0.525204	3.30046	14.6071
TCGA-YU-A912-01	testicular germ cell tumor	Testicular	0.525204	4.5726	6.04803
TCGA-OR-A5JJ-01	adrenocortical cancer	Adrenal	0.525204	3.84935	9.98467
TCGA-RW-A689-01	pheochromocytoma & paraganglioma	Adrenal	0.525204	4.22303	7.70623
TCGA-61-2008-01	ovarian serous cystadenocarcinoma	Ovarian	0.525204	3.33366	14.2748
TCGA-TM-A84T-01	brain lower grade glioma	Brain	0.525204	3.99187	9.04541
TCGA-FY-A4B0-01	thyroid carcinoma	Thyroid	0.525204	3.60501	11.8273
TCGA-67-3771-01	lung adenocarcinoma	Lung (NSCLC)	0.525204	3.66414	11.3524
TCGA-B5-A3S1-01	uterine corpus endometrioid carcinoma	Uterine	0.525204	3.27093	14.9092
TCGA-TS-A7OZ-01	mesothelioma	Mesothelioma	0.525204	3.82721	10.1391
TCGA-ZB-A96R-01	thymoma	Thyroid	0.525204	3.23316	15.3047
TCGA-N8-A4PQ-01	uterine carcinosarcoma	Uterine	0.525204	3.60024	11.8665
TCGA-CZ-4863-11	kidney clear cell carcinoma	Urinary	0.515161	4.19579	7.79867
TCGA-39-5019-01	lung squamous cell carcinoma	Lung (NSCLC)	0.515161	3.91572	9.46954
TCGA-A5-A2K4-01	uterine corpus endometrioid carcinoma	Uterine	0.515161	3.57026	12.0316
TCGA-R8-A73M-01	brain lower grade glioma	Brain	0.515161	3.08996	16.7844
TCGA-H2-A3RH-01	thyroid carcinoma	Thyroid	0.515161	3.76178	10.5358
TCGA-W4-A7U2-01	testicular germ cell tumor	Testicular	0.515161	4.51201	6.26367
TCGA-30-1855-01	ovarian serous cystadenocarcinoma	Ovarian	0.515161	3.69447	11.0391
TCGA-K6-A3WQ-01	uterine corpus endometrioid carcinoma	Uterine	0.515161	2.94046	18.6171
TCGA-BQ-5882-01	kidney papillary cell carcinoma	Urinary	0.515161	3.79953	10.2638
TCGA-61-1918-01	ovarian serous cystadenocarcinoma	Ovarian	0.515161	3.83121	10.0409
TCGA-YU-A90W-01	testicular germ cell tumor	Testicular	0.515161	4.26178	7.45001
TCGA-CH-5752-01	prostate adenocarcinoma	Prostate	0.505041	4.60068	5.84912
TCGA-24-2297-01	ovarian serous cystadenocarcinoma	Ovarian	0.505041	3.13499	16.155
TCGA-TQ-A7RU-01	brain lower grade glioma	Brain	0.505041	4.02414	8.72261
TCGA-EL-A3ZT-11	thyroid carcinoma	Thyroid	0.505041	4.43151	6.57683
TCGA-06-0139-01	glioblastoma multiforme	Brain	0.505041	3.34791	13.9384
TCGA-13-0727-01	ovarian serous cystadenocarcinoma	Ovarian	0.505041	1.52915	49.1713
TCGA-24-2280-01	ovarian serous cystadenocarcinoma	Ovarian	0.505041	3.39109	13.5274
TCGA-DU-A7TD-01	brain lower grade glioma	Brain	0.505041	4.38748	6.78064
TCGA-DU-7018-01	brain lower grade glioma	Brain	0.505041	3.88092	9.63294
TCGA-14-0817-01	glioblastoma multiforme	Brain	0.505041	3.14314	16.064
TCGA-S9-A6WM-01	brain lower grade glioma	Brain	0.505041	4.3951	6.74492
TCGA-AO-A0JI-01	breast invasive carcinoma	Breast	0.505041	4.46452	6.42803
TCGA-25-1317-01	ovarian serous cystadenocarcinoma	Ovarian	0.505041	3.65272	11.2838
TCGA-EL-A3H3-01	thyroid carcinoma	Thyroid	0.505041	3.17378	15.7264
TCGA-FS-A1ZU-06	skin cutaneous melanoma	Melanoma	0.505041	3.1593	15.8851
TCGA-OR-A5LO-01	adrenocortical cancer	Adrenal	0.505041	4.00809	8.82015
TCGA-AC-A2BM-01	breast invasive carcinoma	Breast	0.505041	5.04417	4.30115
TCGA-DU-7306-01	brain lower grade glioma	Brain	0.505041	3.69115	10.9872
TCGA-5X-AA5U-01	ovarian serous cystadenocarcinoma	Ovarian	0.505041	4.81379	5.04587
TCGA-22-5481-01	lung squamous cell carcinoma	Lung (NSCLC)	0.505041	3.59905	11.7115
TCGA-DK-AA6W-01	bladder urothelial carcinoma	Urinary	0.505041	4.02498	8.7175
TCGA-PG-A917-01	uterine corpus endometrioid carcinoma	Uterine	0.494855	3.64462	11.2675
TCGA-E1-5322-01	brain lower grade glioma	Brain	0.494855	4.16961	7.83046
TCGA-XY-A89B-01	testicular germ cell tumor	Testicular	0.494855	4.00537	8.77462
TCGA-WC-A88A-01	uveal melanoma	Melanoma	0.494855	2.59931	23.2538
TCGA-DU-A76L-01	brain lower grade glioma	Brain	0.494855	4.73873	5.27795
TCGA-24-0966-01	ovarian serous cystadenocarcinoma	Ovarian	0.494855	2.31382	28.3425
TCGA-46-3768-01	lung squamous cell carcinoma	Lung (NSCLC)	0.494855	4.19106	7.7149
TCGA-13-0908-01	ovarian serous cystadenocarcinoma	Ovarian	0.494855	3.6799	10.9953
TCGA-GN-A4U9-06	skin cutaneous melanoma	Melanoma	0.494855	3.71322	10.7443
TCGA-2G-AAF1-01	testicular germ cell tumor	Testicular	0.494855	4.88523	4.76832
TCGA-ZG-A9ND-01	prostate adenocarcinoma	Prostate	0.494855	4.05908	8.45397
TCGA-32-1982-01	glioblastoma multiforme	Brain	0.494855	3.3938	13.407
TCGA-29-1688-01	ovarian serous cystadenocarcinoma	Ovarian	0.494855	2.67342	22.0895
TCGA-OR-A5LB-01	adrenocortical cancer	Adrenal	0.494855	4.8607	4.8501
TCGA-SL-A6J9-01	uterine corpus endometrioid carcinoma	Uterine	0.494855	3.55927	11.9541
TCGA-59-2348-01	ovarian serous cystadenocarcinoma	Ovarian	0.494855	3.49561	12.4934
TCGA-V4-A9EQ-01	uveal melanoma	Melanoma	0.484611	2.16126	31.2809
TCGA-E8-A432-01	thyroid carcinoma	Thyroid	0.484611	4.14781	7.89348
TCGA-CV-A45W-01	head & neck squamous cell carcinoma	Head/Neck	0.484611	3.61327	11.4335
TCGA-EJ-7797-11	prostate adenocarcinoma	Prostate	0.484611	3.79229	10.0993
TCGA-S9-A6U1-01	brain lower grade glioma	Brain	0.484611	4.05476	8.41936
TCGA-N5-A4R8-01	uterine carcinosarcoma	Uterine	0.484611	3.53467	12.0737
TCGA-C8-A26Y-01	breast invasive carcinoma	Breast	0.484611	4.63761	5.62111
TCGA-13-1409-01	ovarian serous cystadenocarcinoma	Ovarian	0.484611	3.00285	17.4556
TCGA-V4-A9F5-01	uveal melanoma	Melanoma	0.484611	2.10212	32.5897
TCGA-76-4932-01	glioblastoma multiforme	Brain	0.474265	4.28197	7.14111
TCGA-24-1604-01	ovarian serous cystadenocarcinoma	Ovarian	0.474265	4.26927	7.20429
TCGA-SC-A6LN-01	mesothelioma	Mesothelioma	0.474265	3.84134	9.69189
TCGA-J8-A3O0-01	thyroid carcinoma	Thyroid	0.474265	4.23146	7.39557
TCGA-EJ-5509-01	prostate adenocarcinoma	Prostate	0.474265	3.99637	8.70442
TCGA-28-5213-01	glioblastoma multiforme	Brain	0.474265	3.27981	14.3036
TCGA-PG-A5BC-01	uterine corpus endometrioid carcinoma	Uterine	0.474265	3.41427	13.0308
TCGA-04-1337-01	ovarian serous cystadenocarcinoma	Ovarian	0.474265	2.85551	19.1944
TCGA-PR-A5PG-01	pheochromocytoma & paraganglioma	Adrenal	0.474265	4.69881	5.34916
TCGA-KN-8423-11	kidney chromophobe	Urinary	0.474265	4.08476	8.18715
TCGA-OR-A5K6-01	adrenocortical cancer	Adrenal	0.474265	3.8129	9.88489
TCGA-HT-7616-01	brain lower grade glioma	Brain	0.463885	4.43751	6.3653
TCGA-CV-6937-01	head & neck squamous cell carcinoma	Head/Neck	0.463885	3.74253	10.3046
TCGA-A4-A5Y1-01	kidney papillary cell carcinoma	Urinary	0.463885	5.51978	3.00625
TCGA-EY-A1GP-01	uterine corpus endometrioid carcinoma	Uterine	0.463885	4.16801	7.6727
TCGA-AX-A05Y-11	uterine corpus endometrioid carcinoma	Uterine	0.463885	4.04696	8.34426
TCGA-XE-AANV-01	testicular germ cell tumor	Testicular	0.463885	4.47426	6.20521
TCGA-WZ-A7V4-01	testicular germ cell tumor	Testicular	0.463885	4.60068	5.68462
TCGA-13-2060-01	ovarian serous cystadenocarcinoma	Ovarian	0.463885	3.22235	14.7781
TCGA-VM-A8CF-01	brain lower grade glioma	Brain	0.463885	2.97016	17.6009
TCGA-KS-A41J-11	thyroid carcinoma	Thyroid	0.463885	4.41816	6.45128
TCGA-05-5423-01	lung adenocarcinoma	Lung (NSCLC)	0.463885	4.01522	8.52984
TCGA-EJ-A46H-01	prostate adenocarcinoma	Prostate	0.463885	4.30399	6.98253
TCGA-14-1829-01	glioblastoma multiforme	Brain	0.463885	2.73736	20.6831
TCGA-4X-A9FB-01	thymoma	Thyroid	0.463885	3.90611	9.20001
TCGA-V4-A9E5-01	uveal melanoma	Melanoma	0.463885	2.25167	28.9616
TCGA-B6-A0IN-01	breast invasive carcinoma	Breast	0.463885	2.90824	18.3728
TCGA-EY-A4KR-01	uterine corpus endometrioid carcinoma	Uterine	0.4534	4.12074	7.87084
TCGA-RM-A68T-01	pheochromocytoma & paraganglioma	Adrenal	0.4534	3.86918	9.37018
TCGA-OR-A5J9-01	adrenocortical cancer	Adrenal	0.4534	4.23449	7.27409
TCGA-EM-A1CV-11	thyroid carcinoma	Thyroid	0.4534	4.53822	5.89314
TCGA-30-1861-01	ovarian serous cystadenocarcinoma	Ovarian	0.4534	3.70444	10.5036
TCGA-06-0211-02	glioblastoma multiforme	Brain	0.4534	3.95152	8.85037
TCGA-ZN-A9VO-01	mesothelioma	Mesothelioma	0.4534	3.57869	11.4603
TCGA-FG-7637-01	brain lower grade glioma	Brain	0.4534	4.36254	6.65629
TCGA-24-1558-01	ovarian serous cystadenocarcinoma	Ovarian	0.4534	2.85749	18.8928
TCGA-EJ-7331-11	prostate adenocarcinoma	Prostate	0.4534	4.37643	6.59249
TCGA-25-2398-01	ovarian serous cystadenocarcinoma	Ovarian	0.4534	3.54829	11.7043
TCGA-91-A4BD-01	lung adenocarcinoma	Lung (NSCLC)	0.4534	2.67342	21.4638
TCGA-98-8022-01	lung squamous cell carcinoma	Lung (NSCLC)	0.4534	3.98185	8.66625
TCGA-13-0893-01	ovarian serous cystadenocarcinoma	Ovarian	0.4534	4.3076	6.91465
TCGA-06-0210-01	glioblastoma multiforme	Brain	0.4534	4.08476	8.0696
TCGA-29-2427-01	ovarian serous cystadenocarcinoma	Ovarian	0.4534	2.64833	21.8404
TCGA-97-8552-01	lung adenocarcinoma	Lung (NSCLC)	0.4534	3.77448	10.0059
TCGA-16-1045-01	glioblastoma multiforme	Brain	0.4534	4.07281	8.13671
TCGA-06-2561-01	glioblastoma multiforme	Brain	0.442852	4.12413	7.79515
TCGA-DU-6402-01	brain lower grade glioma	Brain	0.442852	4.02498	8.34971
TCGA-2G-AAH4-01	testicular germ cell tumor	Testicular	0.442852	3.85428	9.39849
TCGA-VD-A8KH-01	uveal melanoma	Melanoma	0.442852	2.58496	22.6548
TCGA-56-A62T-01	lung squamous cell carcinoma	Lung (NSCLC)	0.442852	5.59348	2.81518
TCGA-62-8395-01	lung adenocarcinoma	Lung (NSCLC)	0.442852	4.32641	6.77538
TCGA-DX-A23R-01	sarcoma	Sarcoma	0.442852	4.3285	6.76557
TCGA-IW-A3M4-01	sarcoma	Sarcoma	0.442852	4.43551	6.28188
TCGA-OY-A56P-01	ovarian serous cystadenocarcinoma	Ovarian	0.442852	4.34276	6.69903
TCGA-63-A5ML-01	lung squamous cell carcinoma	Lung (NSCLC)	0.442852	4.02677	8.33939
TCGA-S7-A7X2-01	pheochromocytoma & paraganglioma	Adrenal	0.442852	3.8936	9.14577
TCGA-DU-A7TJ-01	brain lower grade glioma	Brain	0.442852	4.47493	6.11257
TCGA-A8-A07L-01	breast invasive carcinoma	Breast	0.442852	4.68708	5.27667
TCGA-UE-A6QT-01	sarcoma	Sarcoma	0.442852	3.40747	12.8103
TCGA-DF-A2KV-01	uterine corpus endometrioid carcinoma	Uterine	0.442852	2.81921	19.2595
TCGA-XM-A8RD-01	thymoma	Thyroid	0.442852	3.20843	14.7055
TCGA-EL-A3T2-11	thyroid carcinoma	Thyroid	0.442852	4.62255	5.51807
TCGA-2G-AAFG-05	testicular germ cell tumor	Testicular	0.442852	3.44366	12.493
TCGA-D7-A6F0-01	stomach adenocarcinoma	Gastrointestinal	0.442852	4.07798	8.04852
TCGA-BQ-5891-01	kidney papillary cell carcinoma	Urinary	0.442852	4.42883	6.31102
TCGA-EM-A1CU-11	thyroid carcinoma	Thyroid	0.442852	4.86417	4.66713
TCGA-EJ-7330-11	prostate adenocarcinoma	Prostate	0.442852	3.93469	8.889
TCGA-RW-A68D-01	pheochromocytoma & paraganglioma	Adrenal	0.442852	4.42283	6.33735
TCGA-DU-6406-01	brain lower grade glioma	Brain	0.442852	4.4586	6.18214
TCGA-13-1496-01	ovarian serous cystadenocarcinoma	Ovarian	0.432202	2.73523	20.2637
TCGA-59-2351-01	ovarian serous cystadenocarcinoma	Ovarian	0.432202	3.44366	12.4011
TCGA-ZB-A966-01	thymoma	Thyroid	0.432202	3.37174	13.035
TCGA-OR-A5K8-01	adrenocortical cancer	Adrenal	0.432202	2.91015	17.95
TCGA-28-1747-01	glioblastoma multiforme	Brain	0.432202	3.77133	9.8815
TCGA-P8-A6RY-01	pheochromocytoma & paraganglioma	Adrenal	0.432202	3.08996	15.8465
TCGA-FL-A1YT-11	uterine corpus endometrioid carcinoma	Uterine	0.432202	3.44757	12.3676
TCGA-33-A4WN-01	lung squamous cell carcinoma	Lung (NSCLC)	0.432202	4.08561	7.94723
TCGA-SW-A7EB-01	stomach adenocarcinoma	Gastrointestinal	0.432202	3.68995	10.4549
TCGA-EJ-7783-11	prostate adenocarcinoma	Prostate	0.432202	3.89939	9.04218
TCGA-DU-A76O-01	brain lower grade glioma	Brain	0.432202	4.11669	7.77785
TCGA-BK-A0CA-01	uterine corpus endometrioid carcinoma	Uterine	0.426871	4.2261	7.18321
TCGA-06-0211-01	glioblastoma multiforme	Brain	0.421504	4.22187	7.17756
TCGA-B6-A0WV-01	breast invasive carcinoma	Breast	0.421491	5.17711	3.70182
TCGA-V4-A9EW-01	uveal melanoma	Melanoma	0.421491	2.93863	17.4689
TCGA-G3-AAV7-01	liver hepatocellular carcinoma	Liver	0.421491	3.32943	13.3236
TCGA-S6-A8JW-01	testicular germ cell tumor	Testicular	0.421491	4.77909	4.8779
TCGA-19-2624-01	glioblastoma multiforme	Brain	0.421491	3.71867	10.173
TCGA-2G-AAFV-01	testicular germ cell tumor	Testicular	0.421491	4.16801	7.45051
TCGA-ET-A3DV-01	thyroid carcinoma	Thyroid	0.421491	4.11084	7.75165
TCGA-HT-A61C-01	brain lower grade glioma	Brain	0.421491	4.0745	7.94939
TCGA-XM-A8R8-01	thymoma	Thyroid	0.421491	3.3938	12.7422
TCGA-G9-6351-11	prostate adenocarcinoma	Prostate	0.421491	3.51212	11.7389
TCGA-RW-A686-06	pheochromocytoma & paraganglioma	Adrenal	0.421491	3.4463	12.2869
TCGA-XJ-A9DX-01	prostate adenocarcinoma	Prostate	0.421491	3.67538	10.4829
TCGA-66-2795-01	lung squamous cell carcinoma	Lung (NSCLC)	0.421491	3.70001	10.3055
TCGA-46-6026-01	lung squamous cell carcinoma	Lung (NSCLC)	0.421491	4.02677	8.21683
TCGA-YU-A90Q-01	testicular germ cell tumor	Testicular	0.421491	4.91413	4.44203
TCGA-UE-A6QU-01	sarcoma	Sarcoma	0.421491	3.46202	12.1537
TCGA-HC-8260-11	prostate adenocarcinoma	Prostate	0.421491	3.87207	9.14688
TCGA-J9-A8CL-01	prostate adenocarcinoma	Prostate	0.421491	3.19434	14.6315
TCGA-EJ-5494-01	prostate adenocarcinoma	Prostate	0.421491	4.08307	7.90235
TCGA-06-0878-01	glioblastoma multiforme	Brain	0.421491	4.48143	5.99567
TCGA-2G-AAGI-05	testicular germ cell tumor	Testicular	0.421491	4.64049	5.36975
TCGA-HU-A4GP-11	stomach adenocarcinoma	Gastrointestinal	0.410711	4.66911	5.2251
TCGA-ER-A3EV-06	skin cutaneous melanoma	Melanoma	0.410711	3.72958	10.0213
TCGA-FG-A6IZ-01	brain lower grade glioma	Brain	0.410711	3.19746	14.4912
TCGA-66-2777-01	lung squamous cell carcinoma	Lung (NSCLC)	0.410711	4.23686	7.05042
TCGA-60-2695-01	lung squamous cell carcinoma	Lung (NSCLC)	0.410711	3.87803	9.04133
TCGA-06-2564-01	glioblastoma multiforme	Brain	0.410711	4.64164	5.32552
TCGA-EJ-7321-11	prostate adenocarcinoma	Prostate	0.410711	3.93749	8.67627
TCGA-EO-A3B1-01	uterine corpus endometrioid carcinoma	Uterine	0.410711	3.24532	14.0184
TCGA-23-2077-01	ovarian serous cystadenocarcinoma	Ovarian	0.410711	3.46466	12.0412
TCGA-EY-A2OQ-01	uterine corpus endometrioid carcinoma	Uterine	0.410711	3.13658	15.1158
TCGA-OR-A5LP-01	adrenocortical cancer	Adrenal	0.410711	3.81494	9.44549
TCGA-FG-6690-01	brain lower grade glioma	Brain	0.410711	4.23837	7.04302
TCGA-14-1823-01	glioblastoma multiforme	Brain	0.410711	3.03836	16.1807
TCGA-06-0141-01	glioblastoma multiforme	Brain	0.399829	3.53714	11.3652
TCGA-DU-A5TR-01	brain lower grade glioma	Brain	0.399829	2.80488	18.8802
TCGA-29-1770-01	ovarian serous cystadenocarcinoma	Ovarian	0.399829	3.43967	12.1596
TCGA-SI-A71P-01	sarcoma	Sarcoma	0.399829	4.19267	7.21508
TCGA-FY-A3TY-01	thyroid carcinoma	Thyroid	0.399829	4.00716	8.20515
TCGA-CU-A0YN-11	bladder urothelial carcinoma	Urinary	0.399829	4.11744	7.6013
TCGA-WK-A8XY-01	sarcoma	Sarcoma	0.399829	4.12489	7.56216
TCGA-BG-A3EW-11	uterine corpus endometrioid carcinoma	Uterine	0.399829	3.60262	10.8608
TCGA-WC-A888-01	uveal melanoma	Melanoma	0.399829	2.68913	20.4575
TCGA-OR-A5J5-01	adrenocortical cancer	Adrenal	0.399829	2.5753	22.1369
TCGA-HT-7604-01	brain lower grade glioma	Brain	0.399829	4.0651	7.88214
TCGA-WB-A81R-01	pheochromocytoma & paraganglioma	Adrenal	0.399829	4.01963	8.13449
TCGA-EJ-A8FO-11	prostate adenocarcinoma	Prostate	0.399829	3.82823	9.28856
TCGA-EO-A3AS-01	uterine corpus endometrioid carcinoma	Uterine	0.399829	4.04517	7.99176
TCGA-14-0781-01	glioblastoma multiforme	Brain	0.399829	3.90611	8.80046
TCGA-TM-A84Q-01	brain lower grade glioma	Brain	0.399829	4.08052	7.7983
TCGA-XE-AAOB-01	testicular germ cell tumor	Testicular	0.399829	3.41019	12.4106
TCGA-55-8206-01	lung adenocarcinoma	Lung (NSCLC)	0.399829	4.53573	5.68812
TCGA-BJ-A290-11	thyroid carcinoma	Thyroid	0.388888	4.40529	6.17935
TCGA-AJ-A3QS-01	uterine corpus endometrioid carcinoma	Uterine	0.388888	3.93749	8.54602
TCGA-WB-A819-01	pheochromocytoma & paraganglioma	Adrenal	0.388888	4.19494	7.14932
TCGA-FP-7735-11	stomach adenocarcinoma	Gastrointestinal	0.388888	4.03822	7.96969
TCGA-AC-A6IX-06	breast invasive carcinoma	Breast	0.388888	4.14299	7.41143
TCGA-EL-A3GW-01	thyroid carcinoma	Thyroid	0.388888	4.38614	6.2619
TCGA-DU-5870-01	brain lower grade glioma	Brain	0.388888	4.41472	6.13907
TCGA-CZ-4865-11	kidney clear cell carcinoma	Urinary	0.388888	4.46777	5.91745
TCGA-DX-A7ES-01	sarcoma	Sarcoma	0.388888	3.23164	13.9395
TCGA-CV-7424-01	head & neck squamous cell carcinoma	Head/Neck	0.388888	3.57631	10.9772
TCGA-2G-AAF4-01	testicular germ cell tumor	Testicular	0.388888	4.77331	4.78805
TCGA-32-5222-01	glioblastoma multiforme	Brain	0.388888	3.8513	9.07215
TCGA-B0-4698-01	kidney clear cell carcinoma	Urinary	0.388888	4.05993	7.85068
TCGA-PK-A5HA-01	adrenocortical cancer	Adrenal	0.388888	3.52718	11.3574
TCGA-19-4065-01	glioblastoma multiforme	Brain	0.388888	4.29004	6.69325
TCGA-AL-A5DJ-01	kidney papillary cell carcinoma	Urinary	0.388888	2.49585	23.2136
TCGA-HC-8259-11	prostate adenocarcinoma	Prostate	0.388888	3.79229	9.45094
TCGA-D3-A1QA-07	skin cutaneous melanoma	Melanoma	0.388888	3.99731	8.19892
TCGA-DH-5144-01	brain lower grade glioma	Brain	0.388888	4.16319	7.30839
TCGA-EL-A3TB-11	thyroid carcinoma	Thyroid	0.388888	4.22143	7.01926
TCGA-2G-AAHN-01	testicular germ cell tumor	Testicular	0.377839	3.72745	9.80995
TCGA-OR-A5K3-01	adrenocortical cancer	Adrenal	0.377839	2.68237	20.2426
TCGA-V4-A9EI-01	uveal melanoma	Melanoma	0.377839	3.70887	9.93707
TCGA-25-1630-01	ovarian serous cystadenocarcinoma	Ovarian	0.377839	3.0011	16.23
TCGA-QR-A6H1-01	pheochromocytoma & paraganglioma	Adrenal	0.377839	3.91189	8.63263
TCGA-33-4586-01	lung squamous cell carcinoma	Lung (NSCLC)	0.377839	4.89924	4.35434
TCGA-ZG-A9LU-01	prostate adenocarcinoma	Prostate	0.377839	3.1593	14.5445
TCGA-HW-A5KM-01	brain lower grade glioma	Brain	0.377839	4.07027	7.73512
TCGA-EL-A3CX-01	thyroid carcinoma	Thyroid	0.377839	4.19494	7.09477
TCGA-RD-A7C1-01	stomach adenocarcinoma	Gastrointestinal	0.377839	3.13986	14.7417
TCGA-43-6770-01	lung squamous cell carcinoma	Lung (NSCLC)	0.377839	4.78015	4.72904
TCGA-AX-A0IZ-11	uterine corpus endometrioid carcinoma	Uterine	0.377839	3.97642	8.25507
TCGA-13-1510-01	ovarian serous cystadenocarcinoma	Ovarian	0.377839	3.41155	12.2113
TCGA-26-5139-01	glioblastoma multiforme	Brain	0.377839	4.34494	6.39415
TCGA-BJ-A191-01	thyroid carcinoma	Thyroid	0.377839	3.92712	8.54202
TCGA-DJ-A2PP-01	thyroid carcinoma	Thyroid	0.377839	4.14214	7.35921
TCGA-EJ-7781-11	prostate adenocarcinoma	Prostate	0.377839	4.73007	4.89607
TCGA-SH-A9CU-01	mesothelioma	Mesothelioma	0.377839	3.67879	10.1465
TCGA-24-2020-01	ovarian serous cystadenocarcinoma	Ovarian	0.377839	3.10012	15.1535
TCGA-66-2791-01	lung squamous cell carcinoma	Lung (NSCLC)	0.377839	4.27524	6.71066
TCGA-HW-A5KJ-01	brain lower grade glioma	Brain	0.377839	2.81105	18.5152
TCGA-FC-A8O0-01	prostate adenocarcinoma	Prostate	0.377839	3.16898	14.4472
TCGA-50-5944-01	lung adenocarcinoma	Lung (NSCLC)	0.366726	4.69044	4.9938
TCGA-BT-A20Q-11	bladder urothelial carcinoma	Urinary	0.366726	3.94497	8.37222
TCGA-AJ-A3NG-01	uterine corpus endometrioid carcinoma	Uterine	0.366726	4.01428	7.97949
TCGA-VF-A8AB-01	testicular germ cell tumor	Testicular	0.366726	3.50455	11.3611
TCGA-UF-A71A-06	head & neck squamous cell carcinoma	Head/Neck	0.366726	4.00453	8.03363
TCGA-32-2632-01	glioblastoma multiforme	Brain	0.366726	3.46729	11.6583
TCGA-EY-A5W2-01	uterine corpus endometrioid carcinoma	Uterine	0.366726	2.61821	21.0008
TCGA-P5-A5EZ-01	brain lower grade glioma	Brain	0.366726	3.10684	14.9673
TCGA-KT-A7W1-01	brain lower grade glioma	Brain	0.355505	4.89731	4.2932
TCGA-OR-A5KY-01	adrenocortical cancer	Adrenal	0.355505	3.88875	8.63746
TCGA-A8-A09R-01	breast invasive carcinoma	Breast	0.355505	4.98089	4.05153
TCGA-31-1959-01	ovarian serous cystadenocarcinoma	Ovarian	0.355505	5.27483	3.30472
TCGA-VQ-A8E3-01	stomach adenocarcinoma	Gastrointestinal	0.355505	4.09238	7.50045
TCGA-A7-A4SE-01	breast invasive carcinoma	Breast	0.355505	4.3285	6.3681
TCGA-BF-A1PZ-01	skin cutaneous melanoma	Melanoma	0.355505	3.86918	8.75545
TCGA-E2-A15S-01	breast invasive carcinoma	Breast	0.355505	4.13064	7.30419
TCGA-SR-A6MP-01	pheochromocytoma & paraganglioma	Adrenal	0.355505	4.38748	6.11301
TCGA-2G-AAFH-01	testicular germ cell tumor	Testicular	0.355505	4.1446	7.23385
TCGA-AR-A252-01	breast invasive carcinoma	Breast	0.355505	5.01868	3.9468
TCGA-OR-A5KZ-01	adrenocortical cancer	Adrenal	0.355505	4.01428	7.91767
TCGA-13-0804-01	ovarian serous cystadenocarcinoma	Ovarian	0.355505	2.56075	21.6848
TCGA-HJ-7597-01	stomach adenocarcinoma	Gastrointestinal	0.355505	4.37301	6.17464
TCGA-XJ-A9DI-01	prostate adenocarcinoma	Prostate	0.355505	3.92142	8.44409
TCGA-HC-7752-11	prostate adenocarcinoma	Prostate	0.355505	3.34511	12.5904
TCGA-BR-8289-01	stomach adenocarcinoma	Gastrointestinal	0.355505	3.73281	9.62341
TCGA-S6-A8JX-01	testicular germ cell tumor	Testicular	0.355505	4.3076	6.46102
TCGA-V1-A9OA-01	prostate adenocarcinoma	Prostate	0.355505	3.68331	9.95934
TCGA-AR-A0TW-01	breast invasive carcinoma	Breast	0.355505	5.05339	3.85298
TCGA-QR-A70Q-01	pheochromocytoma & paraganglioma	Adrenal	0.355505	2.43857	23.6012
TCGA-OR-A5KU-01	adrenocortical cancer	Adrenal	0.355505	4.44352	5.88008
TCGA-RP-A6K9-06	skin cutaneous melanoma	Melanoma	0.355505	3.87505	8.7199
TCGA-60-2711-01	lung squamous cell carcinoma	Lung (NSCLC)	0.355505	3.66865	10.061
TCGA-WH-A86K-01	brain lower grade glioma	Brain	0.355505	2.87916	17.3902
TCGA-85-7844-01	lung squamous cell carcinoma	Lung (NSCLC)	0.355505	4.84776	4.44321
TCGA-IF-A4AK-01	sarcoma	Sarcoma	0.355505	4.87644	4.35575
TCGA-EL-A3ZR-11	thyroid carcinoma	Thyroid	0.344224	4.79268	4.58017
TCGA-SR-A6MU-01	pheochromocytoma & paraganglioma	Adrenal	0.344224	2.81921	17.9869
TCGA-D3-A3C7-06	skin cutaneous melanoma	Melanoma	0.344224	3.65042	10.1097
TCGA-HC-7738-11	prostate adenocarcinoma	Prostate	0.344224	3.84627	8.82628
TCGA-75-5147-01	lung adenocarcinoma	Lung (NSCLC)	0.344224	3.53961	10.9168
TCGA-EJ-5503-01	prostate adenocarcinoma	Prostate	0.344224	4.13318	7.23452
TCGA-EM-A3ST-01	thyroid carcinoma	Thyroid	0.344224	2.79666	18.2702
TCGA-H2-A3RI-11	thyroid carcinoma	Thyroid	0.344224	4.03024	7.7696
TCGA-D3-A1Q6-06	skin cutaneous melanoma	Melanoma	0.344224	5.59887	2.61936
TCGA-R8-A6ML-01	brain lower grade glioma	Brain	0.344224	4.02235	7.81218
TCGA-M7-A71Y-01	prostate adenocarcinoma	Prostate	0.344224	3.70666	9.72314
TCGA-HT-A74K-01	brain lower grade glioma	Brain	0.344224	2.85353	17.5641
TCGA-HU-A4G3-11	stomach adenocarcinoma	Gastrointestinal	0.344224	4.58285	5.29721
TCGA-W5-AA2W-01	cholangiocarcinoma	Biliary	0.344224	4.26481	6.60368
TCGA-VD-A8KK-01	uveal melanoma	Melanoma	0.344224	1.77196	37.1715
TCGA-EJ-7328-01	prostate adenocarcinoma	Prostate	0.344224	3.73938	9.50509
TCGA-S9-A7J1-01	brain lower grade glioma	Brain	0.344224	4.4885	5.65523
TCGA-ZB-A96F-01	thymoma	Thyroid	0.344224	3.36894	12.2877
TCGA-AG-3732-11	rectum adenocarcinoma	Gastrointestinal	0.344224	4.17604	7.02278
TCGA-TT-A6YN-01	pheochromocytoma & paraganglioma	Adrenal	0.344224	4.44553	5.82619
TCGA-77-A5GF-01	lung squamous cell carcinoma	Lung (NSCLC)	0.344224	3.96359	8.13697
TCGA-D3-A51K-06	skin cutaneous melanoma	Melanoma	0.344224	1.78457	36.8479
TCGA-YL-A8SQ-01	prostate adenocarcinoma	Prostate	0.344224	3.34511	12.4923
TCGA-66-2787-01	lung squamous cell carcinoma	Lung (NSCLC)	0.344224	4.02583	7.7934
TCGA-S9-A7J2-01	brain lower grade glioma	Brain	0.332825	4.01522	7.78911
TCGA-06-5412-01	glioblastoma multiforme	Brain	0.332825	4.07535	7.47115
TCGA-WB-A81M-01	pheochromocytoma & paraganglioma	Adrenal	0.332825	5.78529	2.28373
TCGA-W2-A7HB-01	pheochromocytoma & paraganglioma	Adrenal	0.332825	4.55794	5.34704
TCGA-ET-A2N5-11	thyroid carcinoma	Thyroid	0.332825	4.15677	7.06118
TCGA-V1-A9OX-01	prostate adenocarcinoma	Prostate	0.332825	3.09341	14.7564
TCGA-SC-A6LM-01	mesothelioma	Mesothelioma	0.332825	4.09747	7.35749
TCGA-EL-A3T2-01	thyroid carcinoma	Thyroid	0.332825	4.80357	4.50994
TCGA-VM-A8CB-01	brain lower grade glioma	Brain	0.332825	3.60382	10.3594
TCGA-SA-A6C2-01	pheochromocytoma & paraganglioma	Adrenal	0.332825	4.48334	5.63082
TCGA-QR-A6GW-01	pheochromocytoma & paraganglioma	Adrenal	0.332825	4.13479	7.16961
TCGA-29-2414-01	ovarian serous cystadenocarcinoma	Ovarian	0.332825	3.47121	11.3567
TCGA-EL-A3GZ-11	thyroid carcinoma	Thyroid	0.332825	4.68987	4.87977
TCGA-29-1691-01	ovarian serous cystadenocarcinoma	Ovarian	0.332825	4.09907	7.34933
TCGA-P5-A77W-01	brain lower grade glioma	Brain	0.332825	3.51084	11.049
TCGA-LK-A4NZ-01	mesothelioma	Mesothelioma	0.332825	3.5134	11.0294
TCGA-60-2722-01	lung squamous cell carcinoma	Lung (NSCLC)	0.332825	4.93647	4.11306
TCGA-J9-A52C-01	prostate adenocarcinoma	Prostate	0.332825	3.8129	8.96177
TCGA-DA-A95V-06	skin cutaneous melanoma	Melanoma	0.332825	2.58013	21.0617
TCGA-VQ-A8P5-01	stomach adenocarcinoma	Gastrointestinal	0.332825	4.52148	5.48391
TCGA-5U-AB0D-01	thymoma	Thyroid	0.332825	1.85389	34.8428
TCGA-EL-A3TA-11	thyroid carcinoma	Thyroid	0.332825	4.86166	4.33196
TCGA-2G-AAHA-01	testicular germ cell tumor	Testicular	0.332825	3.90704	8.39565
TCGA-ZG-A9L6-01	prostate adenocarcinoma	Prostate	0.332825	3.71322	9.60286
TCGA-4K-AA1G-01	testicular germ cell tumor	Testicular	0.332825	5.32415	3.14385
TCGA-EB-A4IQ-01	skin cutaneous melanoma	Melanoma	0.332825	3.90321	8.41794
TCGA-CN-A49A-01	head & neck squamous cell carcinoma	Head/Neck	0.332825	4.64222	5.04363
TCGA-25-1634-01	ovarian serous cystadenocarcinoma	Ovarian	0.332825	3.28277	12.9413
TCGA-DW-5560-01	kidney papillary cell carcinoma	Urinary	0.332825	2.30224	25.5356
TCGA-13-1408-01	ovarian serous cystadenocarcinoma	Ovarian	0.332825	2.89083	16.981
TCGA-CG-4460-01	stomach adenocarcinoma	Gastrointestinal	0.332825	4.22682	6.72652
TCGA-2G-AALZ-01	testicular germ cell tumor	Testicular	0.332825	3.88679	8.51429
TCGA-QR-A70D-01	pheochromocytoma & paraganglioma	Adrenal	0.332825	3.76076	9.29153
TCGA-FD-A3SR-01	bladder urothelial carcinoma	Urinary	0.32136	6.10383	1.81679
TCGA-04-1517-01	ovarian serous cystadenocarcinoma	Ovarian	0.32136	3.28134	12.8516
TCGA-HU-A4GH-11	stomach adenocarcinoma	Gastrointestinal	0.32136	4.68151	4.86929
TCGA-BH-A0H9-11	breast invasive carcinoma	Breast	0.32136	3.47375	11.247
TCGA-MP-A4TF-01	lung adenocarcinoma	Lung (NSCLC)	0.32136	4.07112	7.4338
TCGA-31-1946-01	ovarian serous cystadenocarcinoma	Ovarian	0.32136	3.88484	8.45837
TCGA-MQ-A4LC-01	mesothelioma	Mesothelioma	0.32136	3.73392	9.3911
TCGA-22-4601-01	lung squamous cell carcinoma	Lung (NSCLC)	0.32136	4.92273	4.11954
TCGA-EJ-7328-11	prostate adenocarcinoma	Prostate	0.32136	4.43618	5.77187
TCGA-BJ-A0Z5-01	thyroid carcinoma	Thyroid	0.32136	3.29606	12.7211
TCGA-EJ-AB20-01	prostate adenocarcinoma	Prostate	0.32136	3.31359	12.5675
TCGA-HU-8243-01	stomach adenocarcinoma	Gastrointestinal	0.32136	4.0651	7.46488
TCGA-OR-A5J7-01	adrenocortical cancer	Adrenal	0.32136	3.38973	11.9215
TCGA-EJ-A8FP-01	prostate adenocarcinoma	Prostate	0.32136	3.64002	10.0227
TCGA-13-0760-01	ovarian serous cystadenocarcinoma	Ovarian	0.32136	2.91205	16.6006
TCGA-DE-A0XZ-01	thyroid carcinoma	Thyroid	0.32136	3.87207	8.53357
TCGA-VQ-A8PF-01	stomach adenocarcinoma	Gastrointestinal	0.32136	4.27002	6.4764
TCGA-91-8496-01	lung adenocarcinoma	Lung (NSCLC)	0.32136	3.21931	13.4162
TCGA-QR-A70H-01	pheochromocytoma & paraganglioma	Adrenal	0.32136	3.33366	12.3938
TCGA-S7-A7WX-01	pheochromocytoma & paraganglioma	Adrenal	0.32136	3.82312	8.82807
TCGA-AA-3496-11	colon adenocarcinoma	Gastrointestinal	0.32136	3.86517	8.57444
TCGA-Q2-A5QZ-01	kidney papillary cell carcinoma	Urinary	0.32136	2.18048	27.5645
TCGA-19-1389-02	glioblastoma multiforme	Brain	0.32136	4.09408	7.31642
TCGA-14-0789-01	glioblastoma multiforme	Brain	0.32136	4.48525	5.57886
TCGA-13-0923-01	ovarian serous cystadenocarcinoma	Ovarian	0.32136	2.67115	19.6175
TCGA-EL-A3T7-11	thyroid carcinoma	Thyroid	0.32136	4.50943	5.48613
TCGA-WC-A87Y-01	uveal melanoma	Melanoma	0.32136	3.62145	10.1525
TCGA-DA-A1I8-06	skin cutaneous melanoma	Melanoma	0.32136	4.37719	6.01274
TCGA-QT-A69Q-01	pheochromocytoma & paraganglioma	Adrenal	0.32136	3.95891	8.03505
TCGA-H6-A45N-11	pancreatic adenocarcinoma	Biliary	0.32136	3.711	9.54151
TCGA-13-1499-01	ovarian serous cystadenocarcinoma	Ovarian	0.32136	3.08996	14.6746
TCGA-OR-A5JS-01	adrenocortical cancer	Adrenal	0.32136	4.32565	6.23146
TCGA-VQ-A8PM-01	stomach adenocarcinoma	Gastrointestinal	0.32136	4.37434	6.02465
TCGA-WB-A81J-01	pheochromocytoma & paraganglioma	Adrenal	0.309782	3.96724	7.92493
TCGA-23-2078-01	ovarian serous cystadenocarcinoma	Ovarian	0.309782	3.79637	8.92139
TCGA-HB-A2OT-01	sarcoma	Sarcoma	0.309782	4.33211	6.15402
TCGA-QH-A6CW-01	brain lower grade glioma	Brain	0.309782	3.87114	8.47082
TCGA-NC-A5HL-01	lung squamous cell carcinoma	Lung (NSCLC)	0.309782	3.20843	13.4098
TCGA-B5-A3FA-01	uterine corpus endometrioid carcinoma	Uterine	0.309782	4.0556	7.4541
TCGA-A2-A25F-01	breast invasive carcinoma	Breast	0.309782	4.64568	4.95183
TCGA-KK-A8I9-01	prostate adenocarcinoma	Prostate	0.309782	3.58831	10.3054
TCGA-B6-A0RT-01	breast invasive carcinoma	Breast	0.309782	4.46844	5.59913
TCGA-WE-A8ZR-06	skin cutaneous melanoma	Melanoma	0.309782	4.51641	5.41601
TCGA-26-5134-01	glioblastoma multiforme	Brain	0.309782	2.00141	30.9578
TCGA-CR-7388-01	head & neck squamous cell carcinoma	Head/Neck	0.309782	4.53889	5.33226
TCGA-NG-A4VU-01	uterine carcinosarcoma	Uterine	0.309782	3.30918	12.5052
TCGA-68-A59J-01	lung squamous cell carcinoma	Lung (NSCLC)	0.309782	4.26102	6.46487
TCGA-A2-A25E-01	breast invasive carcinoma	Breast	0.309782	4.86311	4.25904
TCGA-WY-A85C-01	brain lower grade glioma	Brain	0.309782	3.58116	10.3566
TCGA-DB-A75K-01	brain lower grade glioma	Brain	0.309782	3.45947	11.268
TCGA-UT-A88E-01	mesothelioma	Mesothelioma	0.309782	3.52965	10.7331
TCGA-BQ-5875-01	kidney papillary cell carcinoma	Urinary	0.309782	4.21291	6.68408
TCGA-BR-8690-01	stomach adenocarcinoma	Gastrointestinal	0.309782	2.96833	15.8379
TCGA-26-5133-01	glioblastoma multiforme	Brain	0.309782	4.37996	5.95327
TCGA-22-0940-01	lung squamous cell carcinoma	Lung (NSCLC)	0.309782	3.75225	9.19846
TCGA-N5-A4RJ-01	uterine carcinosarcoma	Uterine	0.309782	3.59308	10.2714
TCGA-CZ-4858-01	kidney clear cell carcinoma	Urinary	0.309782	4.14214	7.02011
TCGA-KK-A5A1-01	prostate adenocarcinoma	Prostate	0.309782	3.78709	8.97895
TCGA-QQ-A8VD-01	sarcoma	Sarcoma	0.309782	4.18	6.83828
TCGA-BJ-A0ZJ-01	thyroid carcinoma	Thyroid	0.298126	3.77976	8.95205
TCGA-DJ-A3VM-01	thyroid carcinoma	Thyroid	0.298126	3.55689	10.4475
TCGA-G9-6367-01	prostate adenocarcinoma	Prostate	0.298126	3.78811	8.90041
TCGA-KK-A7AQ-01	prostate adenocarcinoma	Prostate	0.298126	2.86543	16.872
TCGA-V4-A9EZ-01	uveal melanoma	Melanoma	0.298126	1.21247	53.0586
TCGA-EJ-7123-11	prostate adenocarcinoma	Prostate	0.298126	4.48592	5.48719
TCGA-B5-A1MW-01	uterine corpus endometrioid carcinoma	Uterine	0.298126	4.64452	4.91591
TCGA-56-8503-01	lung squamous cell carcinoma	Lung (NSCLC)	0.298126	3.72745	9.28263
TCGA-33-AASL-01	lung squamous cell carcinoma	Lung (NSCLC)	0.298126	2.86146	16.9184
TCGA-HC-7745-11	prostate adenocarcinoma	Prostate	0.298126	3.69226	9.51184
TCGA-4K-AA1H-01	testicular germ cell tumor	Testicular	0.298126	3.98466	7.76682
TCGA-CN-6994-01	head & neck squamous cell carcinoma	Head/Neck	0.298126	4.47235	5.53902
TCGA-E2-A15T-01	breast invasive carcinoma	Breast	0.298126	5.14533	3.47414
TCGA-LK-A4O7-01	mesothelioma	Mesothelioma	0.298126	3.58831	10.2224
TCGA-DX-A7EI-01	sarcoma	Sarcoma	0.298126	4.67526	4.81229
TCGA-G9-7523-01	prostate adenocarcinoma	Prostate	0.298126	3.52344	10.6926
TCGA-D8-A1XK-01	breast invasive carcinoma	Breast	0.298126	4.92699	4.04178
TCGA-27-1835-01	glioblastoma multiforme	Brain	0.298126	2.88893	16.5994
TCGA-06-0747-01	glioblastoma multiforme	Brain	0.298126	3.88969	8.29531
TCGA-WB-A80L-01	pheochromocytoma & paraganglioma	Adrenal	0.298126	3.82312	8.68704
TCGA-06-0750-01	glioblastoma multiforme	Brain	0.298126	3.19274	13.4473
TCGA-LL-A442-01	breast invasive carcinoma	Breast	0.298126	4.69544	4.74543
TCGA-SR-A6MY-01	pheochromocytoma & paraganglioma	Adrenal	0.298126	4.30978	6.1997
TCGA-T7-A92I-01	kidney clear cell carcinoma	Urinary	0.298126	4.33924	6.07441
TCGA-BH-A0E0-01	breast invasive carcinoma	Breast	0.298126	3.1593	13.7627
TCGA-V4-A9EU-01	uveal melanoma	Melanoma	0.298126	4.05043	7.42067
TCGA-SR-A6MT-01	pheochromocytoma & paraganglioma	Adrenal	0.298126	3.88288	8.33455
TCGA-YU-A94I-01	testicular germ cell tumor	Testicular	0.298126	4.48592	5.48719
TCGA-97-A4M6-01	lung adenocarcinoma	Lung (NSCLC)	0.298126	4.1648	6.85514
TCGA-B9-4116-01	kidney papillary cell carcinoma	Urinary	0.286358	4.46777	5.51151
TCGA-QR-A6GS-01	pheochromocytoma & paraganglioma	Adrenal	0.286358	4.30181	6.18343
TCGA-JV-A5VF-01	sarcoma	Sarcoma	0.286358	3.56174	10.3279
TCGA-HC-7817-01	prostate adenocarcinoma	Prostate	0.286358	3.92422	8.0333
TCGA-05-4244-01	lung adenocarcinoma	Lung (NSCLC)	0.286358	4.65201	4.85073
TCGA-K1-A3PO-11	sarcoma	Sarcoma	0.286358	3.44366	11.2087
TCGA-KC-A7FE-01	prostate adenocarcinoma	Prostate	0.286358	3.87701	8.30056
TCGA-FY-A3I5-01	thyroid carcinoma	Thyroid	0.286358	3.8353	8.54404
TCGA-27-2523-01	glioblastoma multiforme	Brain	0.286358	4.24065	6.45121
TCGA-D8-A27H-01	breast invasive carcinoma	Breast	0.286358	4.67363	4.7786
TCGA-ET-A3DP-11	thyroid carcinoma	Thyroid	0.286358	5.19919	3.31963
TCGA-XU-AAXV-01	thymoma	Thyroid	0.286358	3.69558	9.41287
TCGA-EL-A3T3-11	thyroid carcinoma	Thyroid	0.286358	4.317	6.11865
TCGA-44-7660-01	lung adenocarcinoma	Lung (NSCLC)	0.286358	2.94794	15.8046
TCGA-V4-A9ED-01	uveal melanoma	Melanoma	0.286358	2.57048	20.5311
TCGA-VD-A8KB-01	uveal melanoma	Melanoma	0.286358	2.54606	20.8815
TCGA-ET-A2N3-01	thyroid carcinoma	Thyroid	0.286358	3.3535	11.9316
TCGA-97-8177-01	lung adenocarcinoma	Lung (NSCLC)	0.286358	4.06594	7.28167
TCGA-BR-8384-01	stomach adenocarcinoma	Gastrointestinal	0.286358	5.20435	3.30779
TCGA-VW-A8FI-01	brain lower grade glioma	Brain	0.286358	3.06959	14.5266
TCGA-QH-A65X-01	brain lower grade glioma	Brain	0.286358	2.89862	16.3542
TCGA-EL-A3MX-11	thyroid carcinoma	Thyroid	0.286358	4.16801	6.78433
TCGA-VR-A8Q7-01	esophageal carcinoma	Head/Neck	0.274505	3.88969	8.1606
TCGA-04-1530-01	ovarian serous cystadenocarcinoma	Ovarian	0.274505	3.13002	13.8167
TCGA-SH-A7BD-01	mesothelioma	Mesothelioma	0.274505	3.03134	14.7948
TCGA-2G-AAH0-01	testicular germ cell tumor	Testicular	0.274505	3.8433	8.42726
TCGA-WB-A80K-01	pheochromocytoma & paraganglioma	Adrenal	0.274505	4.20988	6.53632
TCGA-BT-A20P-01	bladder urothelial carcinoma	Urinary	0.274505	3.03836	14.723
TCGA-CZ-5470-11	kidney clear cell carcinoma	Urinary	0.274505	3.67879	9.44512
TCGA-EJ-7785-11	prostate adenocarcinoma	Prostate	0.274505	3.99553	7.58333
TCGA-KB-A93J-01	stomach adenocarcinoma	Gastrointestinal	0.274505	4.57499	5.07487
TCGA-A4-A57E-11	kidney papillary cell carcinoma	Urinary	0.274505	3.14802	13.6454
TCGA-CH-5772-01	prostate adenocarcinoma	Prostate	0.274505	3.99009	7.61196
TCGA-39-5035-01	lung squamous cell carcinoma	Lung (NSCLC)	0.274505	3.11683	13.9436
TCGA-29-1699-01	ovarian serous cystadenocarcinoma	Ovarian	0.274505	3.50327	10.6671
TCGA-OR-A5K1-01	adrenocortical cancer	Adrenal	0.274505	3.43431	11.1893
TCGA-73-4676-01	lung adenocarcinoma	Lung (NSCLC)	0.274505	3.65843	9.57939
TCGA-C8-A27A-01	breast invasive carcinoma	Breast	0.274505	4.98225	3.82673
TCGA-CU-A5W6-01	bladder urothelial carcinoma	Urinary	0.274505	3.2887	12.3776
TCGA-EM-A2CP-01	thyroid carcinoma	Thyroid	0.274505	3.87701	8.23264
TCGA-BJ-A2N9-11	thyroid carcinoma	Thyroid	0.274505	3.80983	8.62503
TCGA-WP-A9GB-01	sarcoma	Sarcoma	0.274505	4.31919	6.0594
TCGA-DK-AA71-01	bladder urothelial carcinoma	Urinary	0.274505	3.55561	10.287
TCGA-VS-A957-01	cervical & endocervical cancer	Cervical	0.274505	4.03559	7.37565
TCGA-E8-A434-01	thyroid carcinoma	Thyroid	0.274505	3.87896	8.22147
TCGA-YL-A8HO-01	prostate adenocarcinoma	Prostate	0.274505	3.54948	10.3308
TCGA-SQ-A6I4-01	pheochromocytoma & paraganglioma	Adrenal	0.274505	4.08899	7.10762
TCGA-BJ-A2N8-01	thyroid carcinoma	Thyroid	0.274505	3.74151	9.04332
TCGA-XE-AAO6-01	testicular germ cell tumor	Testicular	0.274505	2.38723	23.121
TCGA-2G-AAG9-01	testicular germ cell tumor	Testicular	0.274505	3.89071	8.1548
TCGA-CD-A48A-01	stomach adenocarcinoma	Gastrointestinal	0.274505	3.32511	12.0692
TCGA-EJ-A46B-01	prostate adenocarcinoma	Prostate	0.274505	3.64122	9.69435
TCGA-55-7570-01	lung adenocarcinoma	Lung (NSCLC)	0.274505	4.54387	5.18554
TCGA-EJ-5506-01	prostate adenocarcinoma	Prostate	0.274505	4.32707	6.02637
TCGA-DU-6392-01	brain lower grade glioma	Brain	0.274505	4.20827	6.54361
TCGA-AC-A6IX-01	breast invasive carcinoma	Breast	0.26256	4.37301	5.78938
TCGA-77-7138-11	lung squamous cell carcinoma	Lung (NSCLC)	0.26256	3.96995	7.65532
TCGA-B7-A5TK-01	stomach adenocarcinoma	Gastrointestinal	0.26256	3.87207	8.19275
TCGA-OR-A5JO-01	adrenocortical cancer	Adrenal	0.26256	3.60262	9.87508
TCGA-HZ-A77P-01	pancreatic adenocarcinoma	Biliary	0.26256	3.9431	7.79914
TCGA-3B-A9I1-01	sarcoma	Sarcoma	0.26256	4.40662	5.65604
TCGA-B0-4707-01	kidney clear cell carcinoma	Urinary	0.26256	2.7417	17.9352
TCGA-FG-A4MU-01	brain lower grade glioma	Brain	0.26256	4.40119	5.67737
TCGA-BF-A9VF-01	skin cutaneous melanoma	Melanoma	0.26256	2.87916	16.3052
TCGA-G9-6333-11	prostate adenocarcinoma	Prostate	0.26256	3.70333	9.20924
TCGA-VD-A8KD-01	uveal melanoma	Melanoma	0.26256	3.16089	13.4126
TCGA-29-1785-01	ovarian serous cystadenocarcinoma	Ovarian	0.26256	3.44757	10.9956
TCGA-V4-A9EX-01	uveal melanoma	Melanoma	0.26256	3.64922	9.56122
TCGA-HC-7742-11	prostate adenocarcinoma	Prostate	0.26256	3.90611	8.00172
TCGA-61-2008-02	ovarian serous cystadenocarcinoma	Ovarian	0.26256	3.01362	14.8541
TCGA-10-0926-01	ovarian serous cystadenocarcinoma	Ovarian	0.26256	3.38005	11.5224
TCGA-HT-A5RA-01	brain lower grade glioma	Brain	0.26256	4.69381	4.63512
TCGA-C8-A1HI-01	breast invasive carcinoma	Breast	0.26256	5.18305	3.30207
TCGA-EJ-7792-01	prostate adenocarcinoma	Prostate	0.26256	4.08645	7.06144
TCGA-24-1428-01	ovarian serous cystadenocarcinoma	Ovarian	0.26256	3.54089	10.3068
TCGA-66-2727-01	lung squamous cell carcinoma	Lung (NSCLC)	0.26256	3.90228	8.02297
TCGA-33-6738-01	lung squamous cell carcinoma	Lung (NSCLC)	0.26256	3.81188	8.5418
TCGA-2G-AAG3-01	testicular germ cell tumor	Testicular	0.26256	3.89649	8.0552
TCGA-BJ-A2NA-11	thyroid carcinoma	Thyroid	0.26256	3.88288	8.13159
TCGA-13-0724-01	ovarian serous cystadenocarcinoma	Ovarian	0.26256	2.85551	16.5747
TCGA-G9-6332-01	prostate adenocarcinoma	Prostate	0.26256	3.60731	9.84308
TCGA-43-6143-01	lung squamous cell carcinoma	Lung (NSCLC)	0.26256	4.49614	5.31576
TCGA-24-1616-01	ovarian serous cystadenocarcinoma	Ovarian	0.26256	4.05823	7.20092
TCGA-29-1784-01	ovarian serous cystadenocarcinoma	Ovarian	0.26256	3.44493	11.0156
TCGA-YL-A9WK-01	prostate adenocarcinoma	Prostate	0.26256	3.67658	9.38162
TCGA-85-8353-01	lung squamous cell carcinoma	Lung (NSCLC)	0.250495	4.08899	6.99031
TCGA-TM-A7C5-01	brain lower grade glioma	Brain	0.250495	3.62843	9.6192
TCGA-06-5410-01	glioblastoma multiforme	Brain	0.250495	3.66976	9.34758
TCGA-DE-A2OL-01	thyroid carcinoma	Thyroid	0.250495	4.53698	5.12437
TCGA-DX-A8BM-01	sarcoma	Sarcoma	0.250495	4.09662	6.95346
TCGA-EJ-5516-01	prostate adenocarcinoma	Prostate	0.250495	4.53765	5.12199
TCGA-EJ-5497-01	prostate adenocarcinoma	Prostate	0.250495	4.50121	5.25301
TCGA-85-7696-01	lung squamous cell carcinoma	Lung (NSCLC)	0.250495	4.22767	6.34966
TCGA-HC-8266-01	prostate adenocarcinoma	Prostate	0.250495	3.99553	7.45817
TCGA-EM-A3O8-01	thyroid carcinoma	Thyroid	0.250495	4.07714	7.048
TCGA-XE-AAOF-01	testicular germ cell tumor	Testicular	0.250495	3.69447	9.18881
TCGA-V4-A9EF-01	uveal melanoma	Melanoma	0.250495	2.68913	18.4458
TCGA-YZ-A983-01	uveal melanoma	Melanoma	0.250495	2.60642	19.5343
TCGA-ZG-A9L0-01	prostate adenocarcinoma	Prostate	0.250495	3.72958	8.96793
TCGA-12-0616-01	glioblastoma multiforme	Brain	0.250495	3.37454	11.4702
TCGA-JV-A5VE-01	sarcoma	Sarcoma	0.250495	4.7948	4.28576
TCGA-BB-4223-01	head & neck squamous cell carcinoma	Head/Neck	0.250495	3.83018	8.36386
TCGA-J4-A83J-11	prostate adenocarcinoma	Prostate	0.250495	3.7985	8.54954
TCGA-SP-A6QD-01	pheochromocytoma & paraganglioma	Adrenal	0.250495	3.09173	13.9541
TCGA-FL-A1YL-11	uterine corpus endometrioid carcinoma	Uterine	0.250495	3.7318	8.95415
TCGA-KU-A6H8-01	head & neck squamous cell carcinoma	Head/Neck	0.250495	4.13233	6.78344
TCGA-EJ-7793-11	prostate adenocarcinoma	Prostate	0.250495	4.09747	6.94937
TCGA-BR-8380-01	stomach adenocarcinoma	Gastrointestinal	0.250495	4.93599	3.88621
TCGA-AJ-A6NU-01	uterine corpus endometrioid carcinoma	Uterine	0.250495	4.08391	7.01498
TCGA-S7-A7WN-01	pheochromocytoma & paraganglioma	Adrenal	0.250495	4.81794	4.21756
TCGA-13-1488-01	ovarian serous cystadenocarcinoma	Ovarian	0.250495	2.5035	20.9786
TCGA-ZM-AA0D-01	testicular germ cell tumor	Testicular	0.250495	2.93298	15.5773
TCGA-AR-A24Z-01	breast invasive carcinoma	Breast	0.250495	4.97266	3.78866
TCGA-13-0888-01	ovarian serous cystadenocarcinoma	Ovarian	0.250495	3.07303	14.1362
TCGA-EL-A4JV-01	thyroid carcinoma	Thyroid	0.250495	3.89454	7.99897
TCGA-RY-A83Y-01	brain lower grade glioma	Brain	0.250495	3.80157	8.5314
TCGA-A6-2675-11	colon adenocarcinoma	Gastrointestinal	0.250495	3.7755	8.68696
TCGA-D3-A2J6-06	skin cutaneous melanoma	Melanoma	0.250495	3.64582	9.504
TCGA-KJ-A3U4-01	uterine corpus endometrioid carcinoma	Uterine	0.250495	3.32079	11.9056
TCGA-E2-A1IE-01	breast invasive carcinoma	Breast	0.250495	4.71804	4.51995
TCGA-ET-A4KQ-01	thyroid carcinoma	Thyroid	0.250495	4.09323	6.96981
TCGA-G9-6338-01	prostate adenocarcinoma	Prostate	0.250495	2.78203	17.2955
TCGA-G9-6333-01	prostate adenocarcinoma	Prostate	0.250495	3.68774	9.23181
TCGA-VN-A88K-01	prostate adenocarcinoma	Prostate	0.250495	3.7404	8.90091
TCGA-66-2737-01	lung squamous cell carcinoma	Lung (NSCLC)	0.250495	4.0556	7.15399
TCGA-60-2709-01	lung squamous cell carcinoma	Lung (NSCLC)	0.250495	3.75965	8.7829
TCGA-BJ-A2N7-11	thyroid carcinoma	Thyroid	0.250495	4.57374	4.99542
TCGA-B5-A0JR-01	uterine corpus endometrioid carcinoma	Uterine	0.250495	3.60143	9.80094
TCGA-AO-A12H-01	breast invasive carcinoma	Breast	0.250495	4.29962	6.04074
TCGA-05-4432-01	lung adenocarcinoma	Lung (NSCLC)	0.250495	3.75752	8.79588
TCGA-E3-A3E2-01	thyroid carcinoma	Thyroid	0.238353	3.59666	9.751
TCGA-G8-6325-01	diffuse large B-cell lymphoma	Blood	0.238353	2.80488	16.881
TCGA-E8-A416-01	thyroid carcinoma	Thyroid	0.238353	4.45669	5.37221
TCGA-OR-A5JV-01	adrenocortical cancer	Adrenal	0.238353	3.90704	7.86349
TCGA-BH-A1FU-11	breast invasive carcinoma	Breast	0.238353	4.63185	4.758
TCGA-GM-A3XN-01	breast invasive carcinoma	Breast	0.238353	4.1413	6.68494
TCGA-A4-8098-01	kidney papillary cell carcinoma	Urinary	0.238353	3.05577	14.1864
TCGA-AC-A3W5-01	breast invasive carcinoma	Breast	0.238353	4.31273	5.93596
TCGA-DJ-A4UQ-01	thyroid carcinoma	Thyroid	0.238353	4.01963	7.27313
TCGA-23-1028-01	ovarian serous cystadenocarcinoma	Ovarian	0.238353	2.43059	21.8813
TCGA-E7-A6ME-01	bladder urothelial carcinoma	Urinary	0.238353	6.3821	1.41432
TCGA-DU-6393-01	brain lower grade glioma	Brain	0.238353	4.35835	5.75118
TCGA-EJ-A6RA-01	prostate adenocarcinoma	Prostate	0.238353	3.44493	10.8324
TCGA-EJ-8470-01	prostate adenocarcinoma	Prostate	0.238353	4.2558	6.17486
TCGA-RW-A68F-01	pheochromocytoma & paraganglioma	Adrenal	0.238353	3.67538	9.23319
TCGA-H2-A421-01	thyroid carcinoma	Thyroid	0.238353	2.89083	15.9047
TCGA-24-1471-01	ovarian serous cystadenocarcinoma	Ovarian	0.238353	2.56324	19.959
TCGA-F9-A97G-01	kidney papillary cell carcinoma	Urinary	0.238353	3.81801	8.36406
TCGA-09-1665-01	ovarian serous cystadenocarcinoma	Ovarian	0.238353	2.64371	18.8762
TCGA-XF-AAN4-01	bladder urothelial carcinoma	Urinary	0.238353	3.95797	7.59072
TCGA-20-1686-01	ovarian serous cystadenocarcinoma	Ovarian	0.238353	2.80283	16.9051
TCGA-EO-A3AU-01	uterine corpus endometrioid carcinoma	Uterine	0.238353	4.28197	6.06386
TCGA-AZ-6605-11	colon adenocarcinoma	Gastrointestinal	0.238353	3.80575	8.43544
TCGA-VN-A88L-01	prostate adenocarcinoma	Prostate	0.238353	3.67427	9.24027
TCGA-BJ-A18Y-01	thyroid carcinoma	Thyroid	0.238353	3.98466	7.4516
TCGA-CZ-5465-01	kidney clear cell carcinoma	Urinary	0.238353	4.09577	6.89924
TCGA-EJ-7312-01	prostate adenocarcinoma	Prostate	0.238353	3.50327	10.4031
TCGA-TM-A84G-01	brain lower grade glioma	Brain	0.238353	4.25277	6.18785
TCGA-V3-A9ZY-01	uveal melanoma	Melanoma	0.238353	2.16444	26.3141
TCGA-BR-7704-11	stomach adenocarcinoma	Gastrointestinal	0.238353	4.21139	6.36789
TCGA-KK-A8I7-01	prostate adenocarcinoma	Prostate	0.238353	4.07281	7.00993
TCGA-DJ-A13O-01	thyroid carcinoma	Thyroid	0.238353	3.39244	11.2337
TCGA-HC-7080-01	prostate adenocarcinoma	Prostate	0.238353	3.94591	7.65447
TCGA-A6-5662-11	colon adenocarcinoma	Gastrointestinal	0.238353	3.89071	7.95299
TCGA-J9-A52B-01	prostate adenocarcinoma	Prostate	0.238353	3.93179	7.72974
TCGA-V4-A9F0-01	uveal melanoma	Melanoma	0.238353	2.70681	18.0684
TCGA-QR-A70A-01	pheochromocytoma & paraganglioma	Adrenal	0.238353	2.93863	15.3863
TCGA-FA-A6HN-01	diffuse large B-cell lymphoma	Blood	0.238353	3.37589	11.3633
TCGA-FR-A7U8-06	skin cutaneous melanoma	Melanoma	0.238353	3.21467	12.7069
TCGA-EL-A3D5-01	thyroid carcinoma	Thyroid	0.238353	4.43351	5.45925
TCGA-73-7499-01	lung adenocarcinoma	Lung (NSCLC)	0.238353	3.48413	10.542
TCGA-37-A5EN-01	lung squamous cell carcinoma	Lung (NSCLC)	0.238353	3.87011	8.06737
TCGA-EM-A3AL-01	thyroid carcinoma	Thyroid	0.238353	3.75965	8.7093
TCGA-EL-A3ZQ-11	thyroid carcinoma	Thyroid	0.238353	4.56713	4.9763
TCGA-P5-A780-01	brain lower grade glioma	Brain	0.238353	3.44366	10.8419
TCGA-AO-A12C-01	breast invasive carcinoma	Breast	0.238353	5.00482	3.6741
TCGA-44-6147-01	lung adenocarcinoma	Lung (NSCLC)	0.230182	4.76009	4.32874
TCGA-ET-A2MX-11	thyroid carcinoma	Thyroid	0.226095	3.82107	8.27568
TCGA-BJ-A28S-01	thyroid carcinoma	Thyroid	0.226095	3.79015	8.45496
TCGA-FY-A3NM-01	thyroid carcinoma	Thyroid	0.226095	4.78169	4.25235
TCGA-N5-A4RM-01	uterine carcinosarcoma	Uterine	0.226095	3.33087	11.6244
TCGA-EM-A1CT-11	thyroid carcinoma	Thyroid	0.226095	4.28634	5.99439
TCGA-QQ-A8VG-01	sarcoma	Sarcoma	0.226095	4.49996	5.16937
TCGA-D3-A3MV-06	skin cutaneous melanoma	Melanoma	0.226095	3.60143	9.63657
TCGA-UT-A88C-01	mesothelioma	Mesothelioma	0.226095	4.44553	5.36814
TCGA-EJ-5495-01	prostate adenocarcinoma	Prostate	0.226095	4.51201	5.12638
TCGA-RS-A6TO-01	head & neck squamous cell carcinoma	Head/Neck	0.226095	4.1066	6.7897
TCGA-KK-A7B0-01	prostate adenocarcinoma	Prostate	0.226095	2.50861	20.5539
TCGA-3B-A9HP-01	sarcoma	Sarcoma	0.226095	3.55808	9.93051
TCGA-B0-4821-01	kidney clear cell carcinoma	Urinary	0.226095	2.65977	18.5093
TCGA-85-A511-01	lung squamous cell carcinoma	Lung (NSCLC)	0.226095	4.1413	6.62838
TCGA-BJ-A2NA-01	thyroid carcinoma	Thyroid	0.226095	3.91096	7.7758
TCGA-SB-A6J6-01	testicular germ cell tumor	Testicular	0.226095	3.66976	9.19081
TCGA-50-5935-01	lung adenocarcinoma	Lung (NSCLC)	0.226095	4.12743	6.69238
TCGA-AC-A6IW-01	breast invasive carcinoma	Breast	0.226095	3.13658	13.3001
TCGA-FS-A1ZM-06	skin cutaneous melanoma	Melanoma	0.226095	4.26481	6.08451
TCGA-BH-A18P-11	breast invasive carcinoma	Breast	0.226095	4.18549	6.42842
TCGA-EM-A3OA-01	thyroid carcinoma	Thyroid	0.226095	3.3787	11.2453
TCGA-25-1322-01	ovarian serous cystadenocarcinoma	Ovarian	0.226095	3.19434	12.7782
TCGA-XE-A9SE-01	testicular germ cell tumor	Testicular	0.226095	4.15432	6.56882
TCGA-WB-A80N-01	pheochromocytoma & paraganglioma	Adrenal	0.226095	3.89071	7.8857
TCGA-HC-7821-01	prostate adenocarcinoma	Prostate	0.226095	4.26026	6.10373
TCGA-DU-A6S7-01	brain lower grade glioma	Brain	0.226095	3.64122	9.37445
TCGA-49-AARR-01	lung adenocarcinoma	Lung (NSCLC)	0.226095	3.86815	8.00997
TCGA-OR-A5JE-01	adrenocortical cancer	Adrenal	0.226095	3.22235	12.5325
TCGA-34-5929-01	lung squamous cell carcinoma	Lung (NSCLC)	0.226095	4.52578	5.07768
TCGA-CZ-5469-11	kidney clear cell carcinoma	Urinary	0.226095	4.51392	5.11959
TCGA-M7-A724-01	prostate adenocarcinoma	Prostate	0.226095	3.24228	12.3606
TCGA-KK-A59Z-01	prostate adenocarcinoma	Prostate	0.226095	3.41554	10.9618
TCGA-MP-A4SV-01	lung adenocarcinoma	Lung (NSCLC)	0.226095	3.97735	7.42607
TCGA-02-0055-01	glioblastoma multiforme	Brain	0.226095	4.05128	7.05512
TCGA-DJ-A13L-01	thyroid carcinoma	Thyroid	0.226095	3.20218	12.7089
TCGA-CZ-4865-01	kidney clear cell carcinoma	Urinary	0.226095	3.9431	7.60448
TCGA-ET-A3DQ-01	thyroid carcinoma	Thyroid	0.226095	4.3228	5.8448
TCGA-EL-A3H2-11	thyroid carcinoma	Thyroid	0.226095	4.59838	4.8285
TCGA-EJ-7791-01	prostate adenocarcinoma	Prostate	0.226095	4.19021	6.4074
TCGA-E2-A14W-01	breast invasive carcinoma	Breast	0.226095	4.71641	4.44919
TCGA-XK-AAJP-01	prostate adenocarcinoma	Prostate	0.226095	3.67427	9.16209
TCGA-29-2425-01	ovarian serous cystadenocarcinoma	Ovarian	0.226095	3.13171	13.3452
TCGA-AR-A0U2-01	breast invasive carcinoma	Breast	0.226095	5.8803	1.98571
TCGA-QR-A6H6-01	pheochromocytoma & paraganglioma	Adrenal	0.226095	3.59666	9.66849
TCGA-DU-5874-01	brain lower grade glioma	Brain	0.226095	4.27524	6.04068
TCGA-EL-A3TB-01	thyroid carcinoma	Thyroid	0.226095	3.65502	9.28518
TCGA-31-1953-01	ovarian serous cystadenocarcinoma	Ovarian	0.226095	3.70223	8.98628
TCGA-CJ-6028-01	kidney clear cell carcinoma	Urinary	0.213723	4.48009	5.19632
TCGA-24-2293-01	ovarian serous cystadenocarcinoma	Ovarian	0.213723	3.7692	8.50542
TCGA-A5-AB3J-01	uterine corpus endometrioid carcinoma	Uterine	0.213723	3.4463	10.6389
TCGA-CM-6167-01	colon adenocarcinoma	Gastrointestinal	0.213723	4.11329	6.70058
TCGA-BR-8363-01	stomach adenocarcinoma	Gastrointestinal	0.213723	4.17679	6.41205
TCGA-UL-AAZ6-01	breast invasive carcinoma	Breast	0.213723	3.70989	8.86234
TCGA-FE-A236-01	thyroid carcinoma	Thyroid	0.213723	3.97276	7.38612
TCGA-RD-A8N6-01	stomach adenocarcinoma	Gastrointestinal	0.213723	4.34352	5.71227
TCGA-N5-A4RA-01	uterine carcinosarcoma	Uterine	0.213723	3.0331	14.1672
TCGA-E8-A413-01	thyroid carcinoma	Thyroid	0.213723	4.13233	6.61272
TCGA-QR-A6H4-01	pheochromocytoma & paraganglioma	Adrenal	0.213723	3.41155	10.8983
TCGA-RW-A68A-01	pheochromocytoma & paraganglioma	Adrenal	0.213723	4.29156	5.92174
TCGA-EM-A3AN-01	thyroid carcinoma	Thyroid	0.213723	4.00087	7.2436
TCGA-VF-A8AE-01	testicular germ cell tumor	Testicular	0.213723	3.26493	12.0641
TCGA-61-2000-01	ovarian serous cystadenocarcinoma	Ovarian	0.213723	3.85232	8.0292
TCGA-WE-A8ZX-06	skin cutaneous melanoma	Melanoma	0.213723	3.21003	12.532
TCGA-AD-6964-01	colon adenocarcinoma	Gastrointestinal	0.213723	3.30046	11.7706
TCGA-A8-A08L-01	breast invasive carcinoma	Breast	0.213723	4.75905	4.28272
TCGA-62-A46Y-01	lung adenocarcinoma	Lung (NSCLC)	0.213723	3.69115	8.97821
TCGA-06-0190-01	glioblastoma multiforme	Brain	0.213723	4.53889	4.98879
TCGA-XU-AAXW-01	thymoma	Thyroid	0.213723	4.02235	7.13654
TCGA-X6-A7WB-01	sarcoma	Sarcoma	0.213723	4.72132	4.39622
TCGA-EE-A29C-06	skin cutaneous melanoma	Melanoma	0.213723	3.8553	8.01263
TCGA-EM-A22O-01	thyroid carcinoma	Thyroid	0.213723	3.31503	11.6524
TCGA-QR-A6GZ-01	pheochromocytoma & paraganglioma	Adrenal	0.213723	3.16738	12.908
TCGA-MX-A663-01	stomach adenocarcinoma	Gastrointestinal	0.213723	4.25429	6.07671
TCGA-AF-2691-11	rectum adenocarcinoma	Gastrointestinal	0.213723	4.03296	7.08426
TCGA-E2-A15F-01	breast invasive carcinoma	Breast	0.213723	5.09569	3.39141
TCGA-S7-A7WM-01	pheochromocytoma & paraganglioma	Adrenal	0.213723	4.86562	3.97777
TCGA-EE-A2MT-06	skin cutaneous melanoma	Melanoma	0.213723	4.18473	6.37687
TCGA-TM-A84H-01	brain lower grade glioma	Brain	0.213723	4.2414	6.13123
TCGA-57-1582-01	ovarian serous cystadenocarcinoma	Ovarian	0.213723	4.66517	4.57068
TCGA-D5-6536-01	colon adenocarcinoma	Gastrointestinal	0.213723	3.53714	9.98969
TCGA-CE-A27D-01	thyroid carcinoma	Thyroid	0.213723	3.48541	10.3544
TCGA-DJ-A13S-01	thyroid carcinoma	Thyroid	0.213723	3.57392	9.7382
TCGA-20-0987-01	ovarian serous cystadenocarcinoma	Ovarian	0.213723	2.70461	17.7897
TCGA-K4-A3WV-11	bladder urothelial carcinoma	Urinary	0.213723	3.71978	8.80182
TCGA-QH-A6X8-01	brain lower grade glioma	Brain	0.213723	3.51212	10.1645
TCGA-FE-A238-01	thyroid carcinoma	Thyroid	0.213723	3.93656	7.57383
TCGA-J8-A3O1-01	thyroid carcinoma	Thyroid	0.213723	4.37234	5.59927
TCGA-EJ-7783-01	prostate adenocarcinoma	Prostate	0.213723	4.55919	4.9191
TCGA-G7-A8LD-01	kidney papillary cell carcinoma	Urinary	0.213723	4.26253	6.04208
TCGA-DJ-A3US-01	thyroid carcinoma	Thyroid	0.213723	3.87701	7.89299
TCGA-2G-AAKO-05	testicular germ cell tumor	Testicular	0.213723	3.93179	7.59889
TCGA-E9-A5FL-01	breast invasive carcinoma	Breast	0.213723	3.26645	12.0514
TCGA-B0-4700-01	kidney clear cell carcinoma	Urinary	0.213723	3.51467	10.1465
TCGA-KK-A6E0-01	prostate adenocarcinoma	Prostate	0.213723	3.87412	7.90882
TCGA-EJ-7314-11	prostate adenocarcinoma	Prostate	0.213723	4.46977	5.23361
TCGA-EB-A5SF-01	skin cutaneous melanoma	Melanoma	0.213723	1.52915	40.1806
TCGA-DJ-A2QB-01	thyroid carcinoma	Thyroid	0.213723	3.86722	7.9467
TCGA-HT-7882-01	brain lower grade glioma	Brain	0.213723	4.88475	3.92538
TCGA-EL-A4K0-01	thyroid carcinoma	Thyroid	0.213723	4.2945	5.90968
TCGA-X7-A8D7-01	thymoma	Thyroid	0.213723	3.59308	9.60974
TCGA-EM-A1CW-11	thyroid carcinoma	Thyroid	0.213723	4.80357	4.15258
TCGA-EM-A3AP-01	thyroid carcinoma	Thyroid	0.213723	4.37719	5.58046
TCGA-12-3653-01	glioblastoma multiforme	Brain	0.213723	3.83827	8.10777
TCGA-EL-A3ZO-11	thyroid carcinoma	Thyroid	0.213723	4.66344	4.57616
TCGA-EM-A2CK-01	thyroid carcinoma	Thyroid	0.213723	3.96818	7.40964
TCGA-HB-A3YV-01	sarcoma	Sarcoma	0.213723	4.55555	4.93152
TCGA-SR-A6MQ-01	pheochromocytoma & paraganglioma	Adrenal	0.213723	4.83569	4.06114
TCGA-EJ-5508-01	prostate adenocarcinoma	Prostate	0.213723	4.42016	5.41673
TCGA-Q1-A6DV-01	cervical & endocervical cancer	Cervical	0.213723	3.78078	8.43738
TCGA-AX-A05W-01	uterine corpus endometrioid carcinoma	Uterine	0.213723	1.80529	33.181
TCGA-MQ-A6BN-01	mesothelioma	Mesothelioma	0.213723	2.58738	19.2956
TCGA-61-1721-01	ovarian serous cystadenocarcinoma	Ovarian	0.213723	3.16578	12.9224
TCGA-13-1481-01	ovarian serous cystadenocarcinoma	Ovarian	0.213723	2.84749	16.1122
TCGA-KK-A7B3-01	prostate adenocarcinoma	Prostate	0.201256	3.61676	9.37194
TCGA-39-5031-01	lung squamous cell carcinoma	Lung (NSCLC)	0.201256	4.22303	6.15636
TCGA-ZG-A8QW-01	prostate adenocarcinoma	Prostate	0.201256	3.56422	9.71959
TCGA-12-5299-01	glioblastoma multiforme	Brain	0.201256	4.08561	6.77164
TCGA-BR-A4J9-01	stomach adenocarcinoma	Gastrointestinal	0.201256	4.44486	5.27895
TCGA-24-1923-01	ovarian serous cystadenocarcinoma	Ovarian	0.201256	2.92916	15.0946
TCGA-CR-7374-01	head & neck squamous cell carcinoma	Head/Neck	0.201256	4.03822	6.99775
TCGA-DJ-A2PW-01	thyroid carcinoma	Thyroid	0.201256	3.71867	8.7328
[truncated: 8,537 more rows]

## Sheet: Fig. 2f
Top DEG, P<0.01, sorted by fold change (highest to lowest). 200 genes from each subset used for GSEA
Ovarian
WFDC2, SDC2, ARMCX2, COL26A1, SPON1, BX571818.1, L1CAM, MEST, IGFBP2, SPARC, LYPD6B, COL4A1, MAGED4B, BMP7, ASS1, TMOD1, PAX8, COL9A2, FGF18, BCAM, CCNA1, COL4A2, TRO, RAPGEF3, PLEKHG4B, DCDC2, KAZN, LDOC1, CFI, EFHD1, CBS, ISYNA1, BEX4, CRABP1, COL18A1, OLFM2, RHEX, TMSB15A, WT1, FBLN2, SERPING1, AIF1L, EMX2, KIF5C, TSPAN7, NCAM1, PCSK1N, FLG, C1S, CERS4, C1R, LBH, DTNA, LIX1, CLIP3, STON2, ADOR…
Lung
PRAME, TMSB15A, BEX4, MAGED4B, MACROH2A2, KIF1A, JAM3, BEX2, MAGEA4, PDZD4, FSD1, TRO, FXYD6, MAGED4, TMSB15B, ZNF711, SNCA, ADAM23, SLC22A17, ATP8B2, NUDT11, NELL2, FHL1, ROBO3, CRMP1, LIMD2, APBA2, NEFL, CHRDL1, ISL1, RAB6B, TUBA1A, RIMKLB, NAP1L3, TUBB4A, GSPT2, FGFR1, ADD2, APBB1, COL6A2, ZC4H2, SMO, DPYSL5, GPC3, CSRP2, CELF2, ELOVL4, HDGFL3, ANXA6, KCNG1, DLX5, LEF1, ROBO1, CCDC74B, CACNA2D…
Brain
MFAP5, NRCAM, NUP210, EFEMP1, IL13RA2, IGFBP2, COL11A1, PIPOX, CHRDL1, GPM6B, PLEKHG1, LIMCH1, TENM2, FABP7, SOX2-OT, SOX2, ITGA7, IL18, GPC4, RHOJ, FLG, CXCL14, PTHLH, RRAGD, MAMDC2, VLDLR, CNR1, SOX3, ECHDC2, PRSS35, PCSK1N, EGLN3, CKB, SLAIN1, CDO1, TMSB4XP1, ITGB4, TNFSF10, AIF1L, NDRG2, FIBCD1, TMEM108, BEX2, MLC1, GSTM2, TPD52, POU3F2, FEZ1, PLEKHA7, RIPOR2, OGDHL, JUP, SORL1, CDH4, HOXB3, …
Bone
AC097381.2, ITM2A, GRP, PKP1, PRAC1, NELL2, CRABP1, UGT3A2, LINC02732, FRG2FP, NCKAP1L, HOOK1, RBM11, PPP1R1A, LRATD2, SELENOOLP, CYP4F22, SLAIN1, TRMT9B, FEZF1-AS1, XAGE1B, CES1, MAPT, PRKCB, KCNE3, LOXHD1, IGF2BP1, TRAV1-2, KRT17, MDFI, NKX2-2, LIPI, HOXD13, ACTN2, LINGO1, CPVL, KMO, FEZF1, LMO3, AL844908.1, IGFBP2, HAP1, HS3ST4, PTGER3, CCK, POU3F2, SOX2, MACROH2A2, PAX7, NPW, PRAC2, APCDD1, M…
Eye
TIMP1, HSPA2, FABP3, PCDH20, NMRK2, CSRP1, RPL39L, AP005263.1, SGK1, C1QTNF6, GSDMD, GPR161, FGF9, LGALS3BP, GAL, TSPAN10, AC110285.1, BGN, ARSD, CCSER1, FLNC, PCDH7, STAT5A, HS6ST2, LGI3, PSMD5, SUSD5, GJA3, CELSR1, ARMCX4, SULT1C2, COPZ2, SOD3, EMILIN2, PITX2, ABCB4, TMCO4, TMEM200C, RCBTB2, CUTALP, LPAR3, DGKI, SQLE, TAPBPL, TBX3, NAP1L3, AC004774.3, VEGFC, GLI3, PIEZO2, SPACA1, RPS10P7, MAF, …

## Sheet: Fig. 3g
Source data for individual replicates
Target	Replicate	siNT	siHUWE1
HAPSTR2	1	1.51024	2.5797
	2	0.927745	2.00619
	3	0.56201	1.47968
		1	2.02186
HAPSTR1	1	0.69535	3.37412
	2	1.21806	4.23272
	3	1.08659	4.54083
		1	4.04922

## Sheet: Fig. 3h
Source data for individual replicates
Target	Replicate	siNT	siHUWE1
HAPSTR2	1	0.952053	1.1212
	2	1.05162	1.24303
	3	0.996326	1.40331
		1	1.25585
HAPSTR1	1	0.969253	3.09974
	2	1.09065	4.88306
	3	0.940093	4.86588
		1	4.2829

## Sheet: Fig. 3i & S4e
# 3i Individual replicate data normalized to lane 1 (siNT, CHX t0). Hu1 indicates 24 hours of siHUWE1
	NT 0	NT 2.25	NT 4.5	NT 6.75	NT 9	Hu1 0	Hu1 2.25	Hu1 4.5	Hu1 6.75	Hu1 9
H1 rep 1	1	0.165943	0.0548264	0.0241663	0.0182513	2.11827	0.845021	0.301645	0.151719	0.0888058
H1 rep 2	1	0.197134	0.0327215	0.0129446	0.000907813	1.94528	0.52283	0.12116	0.0539226	0.0190016
H1 rep 3	1	0.223979	0.0820457	0.050995	0.0520094	1.20515	0.455959	0.1551	0.0797051	0.031027
H2 rep 1	1	0.710797	0.469129	0.381678	0.379926	0.818639	0.728137	0.48851	0.466865	0.487436
H2 rep 2	1	0.922507	0.604311	0.494188	0.477188	0.550862	0.467844	0.3587	0.29207	0.21667
H2 rep 3	1	0.780133	0.32949	0.449132	0.554979	1.20936	0.859899	0.428065	0.306137	0.163548
Supplemental 4e representative blot uncropped images:

## Sheet: Fig. 3j
# See Supplementary Data 1

## Sheet: Fig. 4a & S4a
Source data for replicates
HAPSTR1 protein fold change after hapstr2 overexpression
Replicate	value
1	6.40141
2	3.97873
3	10.1574
4	3.2943
5	3.2873
6	1.99342
	4.8521

[truncated: 17 more sheets: Fig. 4b, Fig. 4c, Fig. 4d, Fig. 4e, Fig. 4f, Fig. 4g, Fig. 4h, Fig. 5a, Fig. 5b, Fig. 5c-d, Fig. 6a-b, Fig. 6c-d, Fig. 6e, S3e-g, Fig. 6f, Fig. S3, Fig. S4, Fig. S5]
